# Supplementary material for: Chloroplast acetyltransferase GNAT2 acts as a redox-regulated switch for state transitions in tomato
Source: Mol Hortic. 2025 Aug 6;5:39. doi: 10.1186/s43897-025-00164-0 (PMC12326663; doi:10.1186/s43897-025-00164-0)
Supplement: Supplementary file 2 — Supplementary Material 2. [file 43897_2025_164_MOESM2_ESM.xlsx]

## Sheet: Supplemental Table 1
Supplemental Table 1. Acetylome data analysis of peptide sites in gnat2-1 and WT lines. LC-MS/MS raw data were processed using MaxQuant software (version 1.5.2.8, http://www.maxquant.org/; Cox and Mann, 2008) and the NCBI database as described in material and methods.
Protein accession	Position	Amino acid	Protein description	Gene name	Localization probability	PEP	Score	Modified sequence	Charge	Mass error [ppm]	MS/MS Count	gnat2-1-1	gnat2-1-2	WT_1	WT_2
A0A0C6G3Q8	116	K	Sterol side chain reductase OS=Solanum lycopersicum OX=4081 GN=SSR2 PE=2 SV=1	SSR2	1	3.74359e-05	97.597	HFEVDLSK(1)FR	3	-0.63125	1	0.689	1.173	1.218	0.589
A0A1S6KM66	133	K	UBC38 (Fragment) OS=Solanum lycopersicum OX=4081 GN=101265051 PE=2 SV=1	101265051	1	0.000559134	110.88	NK(1)YETTAR	2	-0.15087	1	0.986	1.08	1.069	1.083
A0A3Q7E6U9	114	K	SAC domain-containing protein OS=Solanum lycopersicum OX=4081 PE=4 SV=1	---	1	7.56181e-07	71.354	VFPCDHSLK(1)NTPVEQK	3	1.6344	1
A0A3Q7E6W6	23	K	RRM domain-containing protein OS=Solanum lycopersicum OX=4081 PE=4 SV=1	---	1	6.65026e-24	154.52	GAMLGSGGFSDGYEIGSK(1)RPR	3	-0.1595	2	1.017	0.798	0.92	1.002
A0A3Q7E6W6	230	K	RRM domain-containing protein OS=Solanum lycopersicum OX=4081 PE=4 SV=1	---	1	1.94289e-07	113.47	ATGDAYVEFASAEEAK(1)K	3	-0.74262	1	0.885	0.977	1.104	0.983
A0A3Q7E7B4	306	K	Protein binding protein(predicted) OS=Solanum lycopersicum OX=4081 GN=101254513 PE=4 SV=1	101254513	1	6.93321e-10	117.79	TSEDFETLMK(1)K	2	1.426	2	1	1.135	0.874	0.949
A0A3Q7E7B4	234	K	Protein binding protein(predicted) OS=Solanum lycopersicum OX=4081 GN=101254513 PE=4 SV=1	101254513	1	2.03373e-05	94.487	YEEALEK(1)FESVLGSR	3	0.21955	2	0.968	1.138	0.852	0.919
A0A3Q7E7B4	227	K	Protein binding protein(predicted) OS=Solanum lycopersicum OX=4081 GN=101254513 PE=4 SV=1	101254513	1	7.02385e-07	115.57	NGK(1)YEEALEK	3	0.047638	3	1.022	1.154	0.873	0.907
A0A3Q7E7B4	224	K	Protein binding protein(predicted) OS=Solanum lycopersicum OX=4081 GN=101254513 PE=4 SV=1	101254513	0.938667	1.60875e-07	89.624	LSK(0.939)NGK(0.061)YEEALEK	3	0.54976	1
A0A3Q7E7B4	307	K	Protein binding protein(predicted) OS=Solanum lycopersicum OX=4081 GN=101254513 PE=4 SV=1	101254513	1	1.71606e-22	122.63	K(1)FDESFINENAINAIK	3	1.5554	1
A0A3Q7E7B4	117	K	Protein binding protein(predicted) OS=Solanum lycopersicum OX=4081 GN=101254513 PE=4 SV=1	101254513	1	3.8399e-05	90.581	DGGTYIDAIAPGGFADK(1)TGK	3	1.311	1	0.917	1.041	0.919	1.036
A0A3Q7E7B4	284	K	Protein binding protein(predicted) OS=Solanum lycopersicum OX=4081 GN=101254513 PE=4 SV=1	101254513	1	1.06978e-16	133.16	DAMEAGFEDFK(1)R	3	-0.087168	2	1.018	1.047	0.914	0.922
A0A3Q7E7B4	168	K	Protein binding protein(predicted) OS=Solanum lycopersicum OX=4081 GN=101254513 PE=4 SV=1	101254513	1	0.00053045	72.898	YGK(1)VEEVGELTEK	3	-0.34704	1
A0A3Q7E7D4	233	K	Oxoglutarate/malate translocator(predicted) OS=Solanum lycopersicum OX=4081 GN=778218 PE=3 SV=1	778218	1	0.00599835	52.527	TQIQK(1)MQPDAEGK	3	-2.8656	1	0.968	1.015	1.075	0.899
A0A3Q7E7D4	53	K	Oxoglutarate/malate translocator(predicted) OS=Solanum lycopersicum OX=4081 GN=778218 PE=3 SV=1	778218	1	2.11867e-23	148.52	IQLGQGSAAEVTK(1)TMLK	3	-0.0069872	1	0.959	1.156	1.07	1.006
A0A3Q7E7D4	57	K	Oxoglutarate/malate translocator(predicted) OS=Solanum lycopersicum OX=4081 GN=778218 PE=3 SV=1	778218	1	3.03288e-24	157.5	TMLK(1)NEGFGAFYK	3	-0.21608	7	1.118	1.067	0.964	0.861
A0A3Q7E7D4	66	K	Oxoglutarate/malate translocator(predicted) OS=Solanum lycopersicum OX=4081 GN=778218 PE=3 SV=1	778218	1	0.00025329	75.533	NEGFGAFYK(1)GLSAGLLR	2	1.7551	1
A0A3Q7E7D4	256	K	Oxoglutarate/malate translocator(predicted) OS=Solanum lycopersicum OX=4081 GN=778218 PE=3 SV=1	778218	1	0.000496159	85.355	TLK(1)TGGPFK	2	0.037325	3	1.085	1.086	0.941	0.914
A0A3Q7E7D4	253	K	Oxoglutarate/malate translocator(predicted) OS=Solanum lycopersicum OX=4081 GN=778218 PE=3 SV=1	778218	1	5.14479e-17	131.66	LPYTGSFDCAMK(1)TLK	2	-0.61786	3	0.949	1.192	1.069	1.007
A0A3Q7E7D4	262	K	Oxoglutarate/malate translocator(predicted) OS=Solanum lycopersicum OX=4081 GN=778218 PE=3 SV=1	778218	1	1.12713e-10	118.64	TGGPFK(1)FYTGFPVYCVR	3	-0.874	1	1.049	1.015	0.935	0.96
A0A3Q7E7L9	185	K	Putative 6,7-dimethyl-8-ribityllumazine synthase-like(predicted) OS=Solanum lycopersicum OX=4081 GN=101264357 PE=4 SV=1	101264357	1	2.6585e-12	133.42	DATSHK(1)GCQIR	3	-2.6508	1	1.02	0.974	1.099	0.881
A0A3Q7E7V4	38	K	Serine/threonine-protein phosphatase OS=Solanum lycopersicum OX=4081 PE=3 SV=1	---	1	0.00544463	102.71	GLCQK(1)AK	2	-0.86153	1
A0A3Q7E7V4	140	K	Serine/threonine-protein phosphatase OS=Solanum lycopersicum OX=4081 PE=3 SV=1	---	1	1.91739e-07	131.62	K(1)YGNANVWK	2	2.1064	5	1.003	1.031	1.089	0.987
A0A3Q7E7Y3	331	K	Putative DEAD-box ATP-dependent RNA helicase 41-like(predicted) OS=Solanum lycopersicum OX=4081 PE=4 SV=1	---	1	0.00275803	73.435	FSMTGK(1)YEK	2	-1.8606	1	1.009	1.2	0.958	0.83
A0A3Q7E812	447	K	Cysteine protease OS=Solanum lycopersicum OX=4081 PE=3 SV=1	---	1	0.000235786	86.592	DK(1)SDFDDFCIR	2	-0.17357	1	0.925	1.104	1.05	0.908
A0A3Q7E824	390	K	formate--tetrahydrofolate ligase-like isoform X1(predicted) OS=Solanum lycopersicum OX=4081 GN=101265950 PE=3 SV=1	101265950	1	0.00123312	57.525	YSGLK(1)PQCAIIVATVR	3	-0.011537	1	0.97	0.981	0.953	0.989
A0A3Q7E824	216	K	formate--tetrahydrofolate ligase-like isoform X1(predicted) OS=Solanum lycopersicum OX=4081 GN=101265950 PE=3 SV=1	101265950	1	5.76212e-25	155.26	TAPEDLTPEESSK(1)FAR	2	0.35114	1	0.819	0.974	1.089	1.099
A0A3Q7E824	101	K	formate--tetrahydrofolate ligase-like isoform X1(predicted) OS=Solanum lycopersicum OX=4081 GN=101265950 PE=3 SV=1	101265950	1	5.71369e-07	110.74	STTTVGLCQALGAFLDK(1)K	4	-0.26393	3	0.908	0.935	0.973	0.834
A0A3Q7E824	509	K	formate--tetrahydrofolate ligase-like isoform X1(predicted) OS=Solanum lycopersicum OX=4081 GN=101265950 PE=3 SV=1	101265950	1	3.67252e-07	120.57	ACENAK(1)QSLK	2	-1.7927	2	0.899	0.966	1.06	1.066
A0A3Q7E825	365	K	ABC transporter domain-containing protein OS=Solanum lycopersicum OX=4081 PE=4 SV=1	---	1	0.0276697	58.917	LFHK(1)FDK	3	-0.47169	1	0.922	1.06	1.109	0.975
A0A3Q7E884	286	K	Methionine aminopeptidase 2 OS=Solanum lycopersicum OX=4081 PE=3 SV=1	---	1	3.42614e-11	124.84	EDLECSHYMK(1)NFDIGHIPLR	4	-1.823	1	1.226	0.933	0.975	0.956
A0A3Q7E884	56	K	Methionine aminopeptidase 2 OS=Solanum lycopersicum OX=4081 PE=3 SV=1	---	1	0.0472655	71.692	TTSEEK(1)R	2	1.8804	1	1.047	0.985	0.842	1.235
A0A3Q7E8A8	35	K	ML domain-containing protein OS=Solanum lycopersicum OX=4081 GN=101249001 PE=4 SV=1	101249001	1	6.818e-09	138.99	STDFDYCNK(1)K	2	0.5428	7	0.888	1.425	1.149	0.714
A0A3Q7E8A8	42	K	ML domain-containing protein OS=Solanum lycopersicum OX=4081 GN=101249001 PE=4 SV=1	101249001	1	5.77392e-07	108.71	ANYDVK(1)VSQIDITPYPIK	4	0.17182	4	1.032	1.059	0.968	0.918
A0A3Q7E8A8	36	K	ML domain-containing protein OS=Solanum lycopersicum OX=4081 GN=101249001 PE=4 SV=1	101249001	1	0.0152887	76.221	K(1)ANYDVK	3	-1.5253	5	0.917	1.383	1.138	0.783
A0A3Q7E8A8	133	K	ML domain-containing protein OS=Solanum lycopersicum OX=4081 GN=101249001 PE=4 SV=1	101249001	1	0.00741911	89.698	MVDEK(1)NK	2	-0.47809	2	0.874	1.476	1.089	0.7
A0A3Q7E8A8	54	K	ML domain-containing protein OS=Solanum lycopersicum OX=4081 GN=101249001 PE=4 SV=1	101249001	1	3.79741e-25	154.66	VSQIDITPYPIK(1)GGR	2	-0.48967	2	0.982	1.239	0.964	0.823
A0A3Q7E8H4	181	K	Putative 33 kDa ribonucleoprotein, chloroplastic-like(predicted) OS=Solanum lycopersicum OX=4081 PE=4 SV=1	---	1	3.00628e-05	93.348	TVK(1)VNFPEVPR	2	-0.16821	1	1.022	0.989	0.951	0.998
A0A3Q7E8I1	128	K	Isocitrate dehydrogenase [NADP] OS=Solanum lycopersicum OX=4081 GN=101268602 PE=3 SV=1	101268602	1	4.22846e-14	128.54	LVPGWTK(1)PICIGR	2	-0.31821	2	0.915	0.783	1.082	1.166
A0A3Q7E8I1	240	K	Isocitrate dehydrogenase [NADP] OS=Solanum lycopersicum OX=4081 GN=101268602 PE=3 SV=1	101268602	1	6.98391e-05	85.976	SK(1)YEEAGIWYEHR	3	-0.47578	1	0.87	1.057	1.049	0.946
A0A3Q7E8I1	238	K	Isocitrate dehydrogenase [NADP] OS=Solanum lycopersicum OX=4081 GN=101268602 PE=3 SV=1	101268602	1	0.000291851	73.833	DIFQEVYEANWK(1)SK	3	-0.042235	1	0.932	0.821	1.184	1.219
A0A3Q7E8I1	206	K	Isocitrate dehydrogenase [NADP] OS=Solanum lycopersicum OX=4081 GN=101268602 PE=3 SV=1	101268602	1	8.79911e-06	120.63	K(1)WPLYLSTK	2	0.18079	3	1.013	0.959	1.012	1.108
A0A3Q7E8I1	57	K	Isocitrate dehydrogenase [NADP] OS=Solanum lycopersicum OX=4081 GN=101268602 PE=3 SV=1	101268602	1	3.849e-07	109.04	DATDDK(1)VTIESAEATQK	3	1.597	1	1.114	0.876	1.029	1.102
A0A3Q7E8I1	26	K	Isocitrate dehydrogenase [NADP] OS=Solanum lycopersicum OX=4081 GN=101268602 PE=3 SV=1	101268602	1	0.00227934	113.71	VIWK(1)SIK	2	-0.21623	1	1.007	0.864	0.981	1.186
A0A3Q7E8I1	91	K	Isocitrate dehydrogenase [NADP] OS=Solanum lycopersicum OX=4081 GN=101268602 PE=3 SV=1	101268602	1	1.48652e-06	126.03	EFNLK(1)SMWR	2	-0.80259	1	1.044	0.889	1.124	1.17
A0A3Q7E8I1	68	K	Isocitrate dehydrogenase [NADP] OS=Solanum lycopersicum OX=4081 GN=101268602 PE=3 SV=1	101268602	1	3.13445e-07	110.35	VTIESAEATQK(1)YNVAIK	3	0.5877	3	0.987	0.891	0.947	0.956
A0A3Q7E8I1	117	K	Isocitrate dehydrogenase [NADP] OS=Solanum lycopersicum OX=4081 GN=101268602 PE=3 SV=1	101268602	1	0.000112914	91.701	EPIMCK(1)NIPR	2	-1.8241	1	1.039	0.921	1.045	1.116
A0A3Q7E8N9	74	K	UBIQUITIN_CONJUGAT_2 domain-containing protein OS=Solanum lycopersicum OX=4081 GN=101253818 PE=4 SV=1	101253818	1	3.18423e-05	94.203	LFCDK(1)DYPEKPPSVR	3	-0.51358	1	1.006	1.042	1.068	0.941
A0A3Q7E8N9	105	K	UBIQUITIN_CONJUGAT_2 domain-containing protein OS=Solanum lycopersicum OX=4081 GN=101253818 PE=4 SV=1	101253818	1	3.79797e-07	125.68	K(1)FALLANWQR	2	-1.3564	1	1.004	0.963	1.015	0.997
A0A3Q7E8N9	79	K	UBIQUITIN_CONJUGAT_2 domain-containing protein OS=Solanum lycopersicum OX=4081 GN=101253818 PE=4 SV=1	101253818	0.999272	0.0138615	46.892	LFCDK(0.001)DYPEK(0.999)PPSVR	3	0.23946	1
A0A3Q7E8W2	191	K	Putative transferase-like(predicted) OS=Solanum lycopersicum OX=4081 GN=101247054 PE=4 SV=1	101247054	1	0.00111962	74.611	WQAPVYCFDK(1)K	3	0.13893	1	0.986	1.178	1.066	0.908
A0A3Q7E8W2	101	K	Putative transferase-like(predicted) OS=Solanum lycopersicum OX=4081 GN=101247054 PE=4 SV=1	101247054	1	0.000669688	107.01	YTLDDGK(1)K	3	0.8074	4	0.903	1.221	0.999	0.909
A0A3Q7E8W6	811	K	Putative histone acetyltransferase HAC1-like(predicted) OS=Solanum lycopersicum OX=4081 PE=4 SV=1	---	1	4.24441e-11	126.42	QGSVPVQTEDLQYSVK(1)R	3	-0.97214	2	1.148	0.858	0.961	0.857
A0A3Q7E8W6	795	K	Putative histone acetyltransferase HAC1-like(predicted) OS=Solanum lycopersicum OX=4081 PE=4 SV=1	---	1	0.000102129	72.99	LTAK(1)QGSVPVQTEDLQYSVK(1)R	3	-0.72184	1	0.994	0.851	1.036	0.923
A0A3Q7E8X9	294	K	B5 domain-containing protein OS=Solanum lycopersicum OX=4081 PE=4 SV=1	---	1	2.09911e-07	103.04	TK(1)NVFIECTATDLTK	3	1.6651	1	0.967	1.056	1.003	1.14
A0A3Q7E8X9	326	K	B5 domain-containing protein OS=Solanum lycopersicum OX=4081 PE=4 SV=1	---	1	0.012998	66.27	K(1)FEVEPVK	3	-0.54766	1
A0A3Q7E8Y5	42	K	Cinnamoyl-CoA reductase(predicted) OS=Solanum lycopersicum OX=4081 PE=4 SV=1	---	1	5.50497e-06	98.337	K(1)VDHLTSLDGAK	3	-0.066548	1	0.908	1.101	1.03	0.841
A0A3Q7E8Y5	174	K	Cinnamoyl-CoA reductase(predicted) OS=Solanum lycopersicum OX=4081 PE=4 SV=1	---	1	1.18274e-24	156.81	TLAEDAAWK(1)FVK	2	-0.30861	2	0.941	1.076	1.032	1.007
A0A3Q7E8Y5	31	K	Cinnamoyl-CoA reductase(predicted) OS=Solanum lycopersicum OX=4081 PE=4 SV=1	---	1	0.0060014	66.19	GYTVK(1)ATVR	2	1.3425	1	0.875	1.107	1.067	0.89
A0A3Q7E8Z0	267	K	Lipoxygenase OS=Solanum lycopersicum OX=4081 PE=3 SV=1	---	1	0.0148894	71.614	NVGHGDK(1)K	3	2.013	2
A0A3Q7E8Z0	415	K	Lipoxygenase OS=Solanum lycopersicum OX=4081 PE=3 SV=1	---	1	4.76811e-20	140.78	NADCNLK(1)NR	2	-0.38615	9	0.723	1.187	1.249	0.924
A0A3Q7E8Z1	184	K	Serine/threonine-protein phosphatase 2A activator OS=Solanum lycopersicum OX=4081 PE=3 SV=1	---	1	0.00582359	59.198	VFVK(1)YLDLMR	2	-0.85515	1
A0A3Q7E925	180	K	2Fe-2S ferredoxin-type domain-containing protein OS=Solanum lycopersicum OX=4081 GN=101265666 PE=4 SV=1	101265666	1	8.61702e-05	84.213	LGCQVIAK(1)PELDGIR	2	0.44219	2	1.015	1.051	0.997	0.932
A0A3Q7E988	512	K	C2H2-type domain-containing protein OS=Solanum lycopersicum OX=4081 GN=101252107 PE=4 SV=1	101252107	1	0.0442736	45.653	IRDEK(1)YGWK	3	0.78376	1	1.034	0.99	1.031	1.019
A0A3Q7E9D6	87	K	Ribosomal_L7Ae domain-containing protein OS=Solanum lycopersicum OX=4081 GN=101251804 PE=3 SV=1	101251804	1	1.48546e-12	128.38	VGVHHYNGNNVDLGTACGK(1)YFR	4	-3.1041	3	0.983	1.061	0.972	0.918
A0A3Q7E9D6	32	K	Ribosomal_L7Ae domain-containing protein OS=Solanum lycopersicum OX=4081 GN=101251804 PE=3 SV=1	101251804	1	9.99728e-08	127.17	YTLGYK(1)TVLK	3	-0.69126	4	1.041	0.863	1.094	1.115
A0A3Q7E9D6	57	K	Ribosomal_L7Ae domain-containing protein OS=Solanum lycopersicum OX=4081 GN=101251804 PE=3 SV=1	101251804	1	0.000219161	87.863	K(1)SEIEYYAMLAK	3	-0.47833	7	1.018	0.973	0.995	0.996
A0A3Q7E9D6	26	K	Ribosomal_L7Ae domain-containing protein OS=Solanum lycopersicum OX=4081 GN=101251804 PE=3 SV=1	101251804	1	2.41301e-05	103.91	SGK(1)YTLGYK	3	-0.049374	2	1.004	0.964	1.083	1.172
A0A3Q7E9D6	23	K	Ribosomal_L7Ae domain-containing protein OS=Solanum lycopersicum OX=4081 GN=101251804 PE=3 SV=1	101251804	1	0.000287249	88.819	LALVMK(1)SGK	3	-0.19201	2	1	0.85	1.039	1.056
A0A3Q7E9D6	9	K	Ribosomal_L7Ae domain-containing protein OS=Solanum lycopersicum OX=4081 GN=101251804 PE=3 SV=1	101251804	1	5.06648e-08	139.78	K(1)THESINNR	3	0.073013	5	1.029	0.924	1.064	1.196
A0A3Q7E9G4	906	K	Poly [ADP-ribose] polymerase OS=Solanum lycopersicum OX=4081 PE=4 SV=1	---	1	2.12679e-23	150.91	DLK(1)NILGCVGAEADDDR	2	-1.1141	2	1.231	0.815	0.947	1.097
A0A3Q7E9H0	161	K	Thioredoxin domain-containing protein OS=Solanum lycopersicum OX=4081 GN=101256114 PE=4 SV=1	101256114	1	0.000147166	64.5	K(1)TGGLGDLNYPLISDVTK	3	-0.27418	1	1.057	0.96	0.83	0.932
A0A3Q7E9H0	247	K	Thioredoxin domain-containing protein OS=Solanum lycopersicum OX=4081 GN=101256114 PE=4 SV=1	101256114	1	1.69069e-08	81.974	TLQALQYVQENPDEVCPAGWK(1)PGDK	3	-0.084536	5	0.981	1.088	1.02	0.887
A0A3Q7E9H0	258	K	Thioredoxin domain-containing protein OS=Solanum lycopersicum OX=4081 GN=101256114 PE=4 SV=1	101256114	0.999227	0.0308237	54.486	SMK(0.001)PDPK(0.999)GSK	2	-0.6108	3	1.04	1.095	1.038	1.106
A0A3Q7E9H1	325	K	5-methyltetrahydropteroyltriglutamate--homocysteine methyltransferase(predicted) OS=Solanum lycopersicum OX=4081 PE=3 SV=1	---	1	0.0061573	65.842	GSK(1)NLDLIK	2	0.27898	1
A0A3Q7E9H1	331	K	5-methyltetrahydropteroyltriglutamate--homocysteine methyltransferase(predicted) OS=Solanum lycopersicum OX=4081 PE=3 SV=1	---	1	0.000226257	77.42	NLDLIK(1)SGFPSEK	3	-0.53949	1	1.011	1.053	1.041	0.916
A0A3Q7E9H4	161	K	Ribosomal protein OS=Solanum lycopersicum OX=4081 PE=3 SV=1	---	1	0.000626707	109.29	ATIK(1)FQLK	3	-0.33654	2	0.994	0.902	0.984	1.243
A0A3Q7E9H4	217	K	Ribosomal protein OS=Solanum lycopersicum OX=4081 PE=3 SV=1	---	1	0.00139439	94.309	STMGK(1)TQR	2	0.15945	3	1.108	0.918	0.974	1.116
A0A3Q7E9H4	138	K	Ribosomal protein OS=Solanum lycopersicum OX=4081 PE=3 SV=1	---	1	1.79029e-32	163.18	AGK(1)FPTLVSHQESLESK	3	-0.3537	1	1.074	0.931	0.951	1.218
A0A3Q7E9H4	111	K	Ribosomal protein OS=Solanum lycopersicum OX=4081 PE=3 SV=1	---	1	0.00608095	55.98	K(1)YHAFLASEAVIK	3	-0.0095451	1
A0A3Q7E9H4	135	K	Ribosomal protein OS=Solanum lycopersicum OX=4081 PE=3 SV=1	---	1	0.000783312	78.513	LLGPGLNK(1)AGK	3	-0.17831	2	0.975	0.954	1.072	1.089
A0A3Q7E9H4	69	K	Ribosomal protein OS=Solanum lycopersicum OX=4081 PE=3 SV=1	---	1	8.66282e-33	166.36	MK(1)ICMLGDAQHVGEAEK	4	2.9791	6	0.981	0.972	1.088	1.074
A0A3Q7E9H4	212	K	Ribosomal protein OS=Solanum lycopersicum OX=4081 PE=3 SV=1	---	1	5.30338e-07	116.55	CLYLK(1)STMGK	2	-0.32174	4	1.064	0.922	1	1.146
A0A3Q7E9H4	23	K	Ribosomal protein OS=Solanum lycopersicum OX=4081 PE=3 SV=1	---	1	1.37768e-17	132.79	EAITVIK(1)NDSSEK	3	-0.64234	1	0.951	0.894	1.021	1.082
A0A3Q7E9H4	157	K	Ribosomal protein OS=Solanum lycopersicum OX=4081 PE=3 SV=1	---	1	1.23682e-05	111.63	VNETK(1)ATIK	3	1.1655	3	0.945	0.895	0.998	1.312
A0A3Q7E9H9	348	K	7-dehydrocholesterol reductase(predicted) OS=Solanum lycopersicum OX=4081 GN=101248602 PE=4 SV=1	101248602	1	0.00867133	51.726	IVAAYTTTSGEK(1)K	3	2.1441	1	1.026	0.922	1.002	0.89
A0A3Q7E9J6	75	K	Epimerase domain-containing protein OS=Solanum lycopersicum OX=4081 GN=101247451 PE=4 SV=1	101247451	1	0.0506158	47.097	INIK(1)NDSR	2	-3.9376	1
A0A3Q7E9J6	129	K	Epimerase domain-containing protein OS=Solanum lycopersicum OX=4081 GN=101247451 PE=4 SV=1	101247451	1	0.00508045	106.42	YCSENGK(1)R	2	0.082151	2	0.806	1.028	1.245	1.135
A0A3Q7E9P0	263	K	Obtusifoliol 14alpha-demethylase(predicted) OS=Solanum lycopersicum OX=4081 GN=100736446 PE=3 SV=1	100736446	1	0.00010292	81.656	AENDMLQCFIDSK(1)YK	3	-2.2892	1	1.01	1.02	0.962	0.947
A0A3Q7E9P0	478	K	Obtusifoliol 14alpha-demethylase(predicted) OS=Solanum lycopersicum OX=4081 GN=100736446 PE=3 SV=1	100736446	1	0.000354076	115.71	GEVMVK(1)YK	2	-0.82379	1	0.87	1.035	1.081	0.888
A0A3Q7E9S8	210	K	Dihydroorotate dehydrogenase (quinone), mitochondrial OS=Solanum lycopersicum OX=4081 GN=101268785 PE=3 SV=1	101268785	1	0.00155119	97.093	LGAQHGK(1)R	3	0.51621	1	1.181	0.954	0.874	0.898
A0A3Q7E9U3	322	K	MPN domain-containing protein OS=Solanum lycopersicum OX=4081 PE=4 SV=1	---	1	1.76131e-10	114.24	EHEK(1)AEDSKPR	4	-0.13138	1	0.916	1.095	1.035	1.083
A0A3Q7EA02	149	K	Peptidyl-prolyl cis-trans isomerase OS=Solanum lycopersicum OX=4081 GN=101263049 PE=3 SV=1	101263049	1	2.43965e-05	99.413	DFMIQGGDFDK(1)GNGTGGK	3	1.135	2	1.004	1.029	0.973	0.932
A0A3Q7EA02	124	K	Peptidyl-prolyl cis-trans isomerase OS=Solanum lycopersicum OX=4081 GN=101263049 PE=3 SV=1	101263049	1	4.82052e-20	143.98	ALCTGEK(1)GFGFK(1)DSAFHR	3	-1.7339	5	0.937	1.084	1.072	1.002
A0A3Q7EA02	156	K	Peptidyl-prolyl cis-trans isomerase OS=Solanum lycopersicum OX=4081 GN=101263049 PE=3 SV=1	101263049	1	2.67439e-08	113.52	GNGTGGK(1)SIYGR	3	-1.0361	6	1	1.07	0.961	1.036
A0A3Q7EA02	138	K	Peptidyl-prolyl cis-trans isomerase OS=Solanum lycopersicum OX=4081 GN=101263049 PE=3 SV=1	101263049	1	5.89391e-18	137.61	VIK(1)DFMIQGGDFDK	3	-1.3326	4	1.023	1.108	0.991	0.966
A0A3Q7EA02	198	K	Peptidyl-prolyl cis-trans isomerase OS=Solanum lycopersicum OX=4081 GN=101263049 PE=3 SV=1	101263049	1	1.7905e-42	156.4	LVHTGPGIVSMANAGPNTNGSQFFICTVK(1)TPWLDQK	4	-0.77828	8	0.917	1.166	1.055	1.01
A0A3Q7EA02	129	K	Peptidyl-prolyl cis-trans isomerase OS=Solanum lycopersicum OX=4081 GN=101263049 PE=3 SV=1	101263049	1	1.37798e-12	137.89	GFGFK(1)DSAFHR	3	-0.59503	7	0.975	1.064	0.965	0.943
A0A3Q7EA02	205	K	Peptidyl-prolyl cis-trans isomerase OS=Solanum lycopersicum OX=4081 GN=101263049 PE=3 SV=1	101263049	1	2.13137e-16	135.91	TPWLDQK(1)HVVFGQVLEGMDIVK	3	-1.2278	12	1.058	1.033	0.875	0.968
A0A3Q7EA02	164	K	Peptidyl-prolyl cis-trans isomerase OS=Solanum lycopersicum OX=4081 GN=101263049 PE=3 SV=1	101263049	1	1.59301e-06	137.14	TFK(1)DENFK	3	-0.58927	4	0.988	1.079	1.019	1.002
A0A3Q7EA25	214	K	Putative ATP-dependent RNA helicase A-like(predicted) OS=Solanum lycopersicum OX=4081 PE=4 SV=1	---	1	0.0114312	58.107	LWLSK(1)SEQPIEPNSDATYAGLR	3	2.0707	1	1.178	0.865	0.938	0.928
A0A3Q7EA63	127	K	GHMP_kinases_N domain-containing protein OS=Solanum lycopersicum OX=4081 GN=543658 PE=3 SV=1	543658	1	0.000403079	86.898	IK(1)FSLSPSK	2	0.42563	2	1.18	0.956	0.924	1.063
A0A3Q7EA63	134	K	GHMP_kinases_N domain-containing protein OS=Solanum lycopersicum OX=4081 GN=543658 PE=3 SV=1	543658	1	0.0113921	60.255	FSLSPSK(1)SK	2	-0.7129	1	0.909	1.061	0.997	1.001
A0A3Q7EA63	164	K	GHMP_kinases_N domain-containing protein OS=Solanum lycopersicum OX=4081 GN=543658 PE=3 SV=1	543658	1	0.00471731	54.953	K(1)TGTDNYFWIHLDK	3	0.17399	1	1.041	1.045	0.949	1.005
A0A3Q7EA79	246	K	TPT domain-containing protein OS=Solanum lycopersicum OX=4081 PE=4 SV=1	---	1	0.000266398	75.088	VAPLTHAVGNVLK(1)R	3	-0.26588	1	1.035	0.869	1.044	1.078
A0A3Q7EA80	102	K	Mitochondrial outer membrane protein porin of 36 kDa(predicted) OS=Solanum lycopersicum OX=4081 GN=101250327 PE=4 SV=1	101250327	1	2.74489e-08	106.58	TIFSFVVPDQK(1)SGK	3	0.38308	1
A0A3Q7EA80	61	K	Mitochondrial outer membrane protein porin of 36 kDa(predicted) OS=Solanum lycopersicum OX=4081 GN=101250327 PE=4 SV=1	101250327	0.999974	0.00117803	53.255	KGELFLADVSTQLK(1)NK	3	-3.904	1
A0A3Q7EAA7	937	K	ABA aldehyde oxidase(predicted) OS=Solanum lycopersicum OX=4081 PE=4 SV=1	---	1	0.0218314	49.732	TNLTTK(1)SAMR	2	-1.2773	1	1.146	0.633	1.191	1.243
A0A3Q7EAK6	35	K	Aldehyde dehydrogenase OS=Solanum lycopersicum OX=4081 GN=101267634 PE=3 SV=1	101267634	1	0.0464672	56.432	ETFK(1)SGK	2	1.6764	1	0.945	1.12	1.021	0.89
A0A3Q7EAK6	50	K	Aldehyde dehydrogenase OS=Solanum lycopersicum OX=4081 GN=101267634 PE=3 SV=1	101267634	1	0.0358176	53.124	SQLK(1)NLLK	2	-0.46002	1
A0A3Q7EAX2	28	K	14_3_3 domain-containing protein OS=Solanum lycopersicum OX=4081 PE=3 SV=1	---	1	0.000150174	77.746	NLLSVGYK(1)NVIGAR	2	-0.93573	2	1.085	1.022	0.866	1.005
A0A3Q7EB31	212	K	Hop-interacting protein THI113(predicted) OS=Solanum lycopersicum OX=4081 PE=4 SV=1	---	1	0.0326819	62.463	DEK(1)FSTK	2	-0.97478	1	0.99	1.136	0.954	1.003
A0A3Q7ECG0	234	K	Putative chaperonin-60 beta subunit-like(predicted) OS=Solanum lycopersicum OX=4081 GN=101253117 PE=3 SV=1	101253117	1	5.75997e-33	159.04	KGVVTLEEGK(1)SAENSLR	3	-0.27569	5	1.159	0.837	0.936	1.07
A0A3Q7ECG0	68	K	Putative chaperonin-60 beta subunit-like(predicted) OS=Solanum lycopersicum OX=4081 GN=101253117 PE=3 SV=1	101253117	1	0.0539216	69.598	DGSAIK(1)K	2	0.25236	1	1.306	0.792	0.812	1.352
A0A3Q7ECG0	511	K	Putative chaperonin-60 beta subunit-like(predicted) OS=Solanum lycopersicum OX=4081 GN=101253117 PE=3 SV=1	101253117	1	4.36946e-43	175.39	LIAK(1)NAGVNGSVVSEK	3	1.026	6	1.108	0.883	1.015	1.103
A0A3Q7ECG0	397	K	Putative chaperonin-60 beta subunit-like(predicted) OS=Solanum lycopersicum OX=4081 GN=101253117 PE=3 SV=1	101253117	1	0.000199911	77.505	DATTIVGDGSTQEAVNK(1)R	3	0.37799	1
A0A3Q7ECG0	88	K	Putative chaperonin-60 beta subunit-like(predicted) OS=Solanum lycopersicum OX=4081 GN=101253117 PE=3 SV=1	101253117	1	1.12933e-06	100.73	LADLVGVTLGPK(1)GR	2	-0.81486	2	1.068	0.889	0.926	1.078
A0A3Q7ECG0	338	K	Putative chaperonin-60 beta subunit-like(predicted) OS=Solanum lycopersicum OX=4081 GN=101253117 PE=3 SV=1	101253117	1	2.78769e-17	142.4	K(1)SQYLDDIATLTGGTVIR	3	0.68053	2	0.944	0.957	0.963	1.045
A0A3Q7ECG0	186	K	Putative chaperonin-60 beta subunit-like(predicted) OS=Solanum lycopersicum OX=4081 GN=101253117 PE=3 SV=1	101253117	1	0.000416288	81.017	ALVAELK(1)NMSK	3	-0.55067	1	0.976	0.879	0.956	1.286
A0A3Q7ECG0	325	K	Putative chaperonin-60 beta subunit-like(predicted) OS=Solanum lycopersicum OX=4081 GN=101253117 PE=3 SV=1	101253117	1	2.46831e-05	103.55	GALK(1)VAALK	2	-0.70469	2	1.094	0.849	1.041	1.119
A0A3Q7ECG0	126	K	Putative chaperonin-60 beta subunit-like(predicted) OS=Solanum lycopersicum OX=4081 GN=101253117 PE=3 SV=1	101253117	1	0.000250527	63.543	EVELEDPVENIGAK(1)LVR	3	-1.7179	1
A0A3Q7ECG0	403	K	Putative chaperonin-60 beta subunit-like(predicted) OS=Solanum lycopersicum OX=4081 GN=101253117 PE=3 SV=1	101253117	1	3.2593e-32	158.14	VAQIK(1)NLIEAADQDYEK	4	-2.0278	3	1.15	0.906	0.971	1.099
A0A3Q7ECG0	97	K	Putative chaperonin-60 beta subunit-like(predicted) OS=Solanum lycopersicum OX=4081 GN=101253117 PE=3 SV=1	101253117	1	5.08495e-05	74.611	NVVLESK(1)YGAPK	3	-0.035909	1
A0A3Q7ECG0	367	K	Putative chaperonin-60 beta subunit-like(predicted) OS=Solanum lycopersicum OX=4081 GN=101253117 PE=3 SV=1	101253117	1	0.00095976	73.435	ADK(1)EVLGHAAK	3	-0.8484	1	0.938	0.896	0.989	0.975
A0A3Q7ECG0	483	K	Putative chaperonin-60 beta subunit-like(predicted) OS=Solanum lycopersicum OX=4081 GN=101253117 PE=3 SV=1	101253117	1	9.42411e-05	78.69	VDAIK(1)GTLANDEEK	3	-1.6266	1
A0A3Q7ECG0	278	K	Putative chaperonin-60 beta subunit-like(predicted) OS=Solanum lycopersicum OX=4081 GN=101253117 PE=3 SV=1	101253117	1	0.00356979	108.24	LLLVDK(1)K	3	-0.71989	1	1.35	0.771	1.109	1.117
A0A3Q7ECG0	499	K	Putative chaperonin-60 beta subunit-like(predicted) OS=Solanum lycopersicum OX=4081 GN=101253117 PE=3 SV=1	101253117	1	0.00911261	84.615	VGADIVK(1)R	2	0.34536	1	1.148	0.879	0.895	1.261
A0A3Q7ECG0	507	K	Putative chaperonin-60 beta subunit-like(predicted) OS=Solanum lycopersicum OX=4081 GN=101253117 PE=3 SV=1	101253117	1	1.96626e-10	108.7	ALSYPLK(1)LIAK	3	0.53109	1
A0A3Q7ECG0	415	K	Putative chaperonin-60 beta subunit-like(predicted) OS=Solanum lycopersicum OX=4081 GN=101253117 PE=3 SV=1	101253117	1	2.38306e-12	122.33	NLIEAADQDYEK(1)EK	3	0.14619	2	1.142	0.95	0.959	0.969
A0A3Q7ECG0	478	K	Putative chaperonin-60 beta subunit-like(predicted) OS=Solanum lycopersicum OX=4081 GN=101253117 PE=3 SV=1	101253117	1	1.42615e-05	110.39	LAAK(1)VDAIK	3	-0.62758	3	1.14	0.837	1.078	1.165
A0A3Q7ED34	92	K	Putative NADH dehydrogenase [ubiquinone] 1 alpha subcomplex subunit 6-like(predicted) OS=Solanum lycopersicum OX=4081 GN=101251020 PE=4 SV=1	101251020	1	0.00306204	52.372	GMEELMNIVNQSK(1)QR	3	-1.2759	1	0.956	1.067	0.95	0.773
A0A3Q7ED34	63	K	Putative NADH dehydrogenase [ubiquinone] 1 alpha subcomplex subunit 6-like(predicted) OS=Solanum lycopersicum OX=4081 GN=101251020 PE=4 SV=1	101251020	1	0.000272691	99.283	K(1)NANITNPK	2	0.10664	1	0.909	1.214	0.986	0.929
A0A3Q7ED53	581	K	YTH domain-containing protein OS=Solanum lycopersicum OX=4081 GN=101253713 PE=4 SV=1	101253713	1	8.22989e-05	73.927	VEQGLQVLK(1)IFK	3	0.094292	1
A0A3Q7ED56	889	K	TOG domain-containing protein OS=Solanum lycopersicum OX=4081 GN=101262450 PE=4 SV=1	101262450	1	0.0453605	56.916	DK(1)TAEER	2	0.17833	1
A0A3Q7EDA0	130	K	Putative histone-lysine N-methyltransferase 2D-like(predicted) OS=Solanum lycopersicum OX=4081 PE=4 SV=1	---	1	0.00223249	64.374	VQSK(1)SSFGVGSR	2	-0.41712	1	1.02	1.006	0.939	0.825
A0A3Q7EDS6	147	K	Putative 50S ribosomal protein L34, chloroplastic-like(predicted) OS=Solanum lycopersicum OX=4081 GN=101259190 PE=3 SV=1	101259190	1	0.000657788	83.137	WDLCPK(1)SSPR	3	-0.14271	4	1.08	0.925	1.063	1.041
A0A3Q7EDS6	99	K	Putative 50S ribosomal protein L34, chloroplastic-like(predicted) OS=Solanum lycopersicum OX=4081 GN=101259190 PE=3 SV=1	101259190	1	0.00156956	96.948	K(1)YALCQTK	3	0.19982	3	1.083	0.619	1.117	1.473
A0A3Q7EDU1	159	K	Pyruvate kinase OS=Solanum lycopersicum OX=4081 PE=3 SV=1	---	1	4.91165e-13	127.02	GDESTICMSYK(1)K	2	-2.4715	2	1.088	0.958	1.121	0.989
A0A3Q7EDU1	53	K	Pyruvate kinase OS=Solanum lycopersicum OX=4081 PE=3 SV=1	---	1	0.0195224	45.722	TK(1)IVCTLGPESR	3	-0.37964	1	1.026	1.014	0.977	1.107
A0A3Q7EDW0	598	K	Putative DEAD-box ATP-dependent RNA helicase 40-like (Fragment)(predicted) OS=Solanum lycopersicum OX=4081 PE=4 SV=1	---	1	0.000153221	78.249	VSCTCLYGGAPK(1)VHQLK	3	-0.4071	1	1.046	0.905	0.978	0.957
A0A3Q7EDX6	99	K	30S ribosomal protein S1, chloroplastic(predicted) OS=Solanum lycopersicum OX=4081 GN=101247851 PE=4 SV=1	101247851	1	1.95028e-06	101.32	YDFDSEVGTK(1)VK	2	0.15996	2	1.1	0.823	1.019	1.177
A0A3Q7EDX6	189	K	30S ribosomal protein S1, chloroplastic(predicted) OS=Solanum lycopersicum OX=4081 GN=101247851 PE=4 SV=1	101247851	1	0.000404795	77.185	QLQAEDVVIK(1)GK	2	-0.70992	2	0.911	0.951	1.032	1.113
A0A3Q7EDX6	191	K	30S ribosomal protein S1, chloroplastic(predicted) OS=Solanum lycopersicum OX=4081 GN=101247851 PE=4 SV=1	101247851	1	0.00163005	97.431	GK(1)VVGANK	2	0.65562	2	1.023	0.922	1.128	1.232
A0A3Q7EDX6	233	K	30S ribosomal protein S1, chloroplastic(predicted) OS=Solanum lycopersicum OX=4081 GN=101247851 PE=4 SV=1	101247851	1	2.85819e-11	119.51	ELPLK(1)FVEVDEEQSR	2	1.0744	1	1.016	0.875	1.011	1.047
A0A3Q7EDX6	349	K	30S ribosomal protein S1, chloroplastic(predicted) OS=Solanum lycopersicum OX=4081 GN=101247851 PE=4 SV=1	101247851	1	3.228e-25	149.22	LVFEK(1)AEEMAQTFR	3	-0.66939	2	1.158	0.76	0.931	1.33
A0A3Q7EDX6	228	K	30S ribosomal protein S1, chloroplastic(predicted) OS=Solanum lycopersicum OX=4081 GN=101247851 PE=4 SV=1	101247851	1	0.00492131	49.988	STAEELLEK(1)ELPLK	3	-0.38942	1
A0A3Q7EDX6	219	K	30S ribosomal protein S1, chloroplastic(predicted) OS=Solanum lycopersicum OX=4081 GN=101247851 PE=4 SV=1	101247851	1	5.78004e-08	114.55	GFVPFSQISTK(1)STAEELLEK	3	-0.073155	1	1.054	1.045	0.921	1.026
A0A3Q7EE74	250	K	Putative flowering time control protein FCA-like(predicted) OS=Solanum lycopersicum OX=4081 GN=101267262 PE=4 SV=1	101267262	1	0.000518547	84.817	GCGFVK(1)YSNR	3	-0.16469	2	0.902	1.142	1.063	0.895
A0A3Q7EEN4	479	K	Putative galactokinase-like(predicted) OS=Solanum lycopersicum OX=4081 GN=101267552 PE=4 SV=1	101267552	1	0.000341505	73.498	GTISK(1)NDLGLFIFASK	3	3.5509	1
A0A3Q7EEN4	364	K	Putative galactokinase-like(predicted) OS=Solanum lycopersicum OX=4081 GN=101267552 PE=4 SV=1	101267552	1	0.00454854	94.407	CYK(1)LHQR	2	0.11559	2	1.236	0.939	1.031	1.005
A0A3Q7EEN4	377	K	Putative galactokinase-like(predicted) OS=Solanum lycopersicum OX=4081 GN=101267552 PE=4 SV=1	101267552	1	0.000320318	89.171	AAHVYSEAK(1)R	2	0.20594	2	0.877	1.121	0.948	0.959
A0A3Q7EF20	545	K	acetate/butyrate--CoA ligase AAE7, peroxisomal-like(predicted) OS=Solanum lycopersicum OX=4081 PE=4 SV=1	---	1	0.0243077	40.941	YWVPK(1)SVFFGPLPK	3	1.2283	1
A0A3Q7EF20	562	K	acetate/butyrate--CoA ligase AAE7, peroxisomal-like(predicted) OS=Solanum lycopersicum OX=4081 PE=4 SV=1	---	1	0.0013356	114.78	IQK(1)HLLR	3	-0.33627	1	1.056	0.942	1.09	1.025
A0A3Q7EF20	154	K	acetate/butyrate--CoA ligase AAE7, peroxisomal-like(predicted) OS=Solanum lycopersicum OX=4081 PE=4 SV=1	---	1	0.0111607	56.916	ILEDK(1)SQGK	3	0.75634	1	1.19	0.914	0.984	0.957
A0A3Q7EF20	554	K	acetate/butyrate--CoA ligase AAE7, peroxisomal-like(predicted) OS=Solanum lycopersicum OX=4081 PE=4 SV=1	---	1	0.000326272	73.386	SVFFGPLPK(1)TATGK	3	0.082618	1	0.975	0.983	0.893	1.032
A0A3Q7EF29	159	K	Usp domain-containing protein OS=Solanum lycopersicum OX=4081 GN=101261951 PE=4 SV=1	101261951	1	6.29238e-14	116.74	VIMGSVSNYVVNNATCPVTVVK(1)NAED	4	0.094572	2	1.037	0.981	0.921	0.913
A0A3Q7EF29	23	K	Usp domain-containing protein OS=Solanum lycopersicum OX=4081 GN=101261951 PE=4 SV=1	101261951	1	3.96022e-12	133.32	ALK(1)WAIDNILR	3	0.52724	2	1.061	1.284	1.067	0.872
A0A3Q7EF58	210	K	Calmodulin-binding transcription factor SR3(predicted) OS=Solanum lycopersicum OX=4081 PE=4 SV=1	---	1	0.0353662	42.425	DMTAK(1)THEQR	3	-3.3092	1
A0A3Q7EFC3	418	K	Importin subunit alpha OS=Solanum lycopersicum OX=4081 GN=101257502 PE=3 SV=1	101257502	1	2.31496e-06	99.407	FLVSQNCIK(1)PLCDLLVCPDPR	4	-1.8025	2	0.96	0.978	0.94	0.935
A0A3Q7EFC3	235	K	Importin subunit alpha OS=Solanum lycopersicum OX=4081 GN=101257502 PE=3 SV=1	101257502	1	0.000971531	70.563	GK(1)PQPPFEQVRPALSALQR	3	0.43682	3	1.032	0.999	1.013	0.95
A0A3Q7EFC3	47	K	Importin subunit alpha OS=Solanum lycopersicum OX=4081 GN=101257502 PE=3 SV=1	101257502	1	0.0305183	56.258	REESLLK(1)K	3	-0.81253	1	0.987	0.99	0.977	1.134
A0A3Q7EFL8	462	K	TPR_REGION domain-containing protein OS=Solanum lycopersicum OX=4081 GN=101263750 PE=4 SV=1	101263750	1	1.39159e-07	105.03	ASCYK(1)EVGEYK	2	-0.87541	2	1.04	1.105	1.069	0.916
A0A3Q7EFU0	843	K	ISWI chromatin-remodeling complex ATPase CHR11(predicted) OS=Solanum lycopersicum OX=4081 PE=4 SV=1	---	1	0.0112922	81.642	ACEK(1)YGR	2	-0.05621	1	0.936	1.174	1.263	0.775
A0A3Q7EFU1	405	K	Dihydrolipoamide acetyltransferase component of pyruvate dehydrogenase complex OS=Solanum lycopersicum OX=4081 GN=101258692 PE=3 SV=1	101258692	1	0.00436467	65.224	LLNCAK(1)INK	3	-0.16053	1
A0A3Q7EG40	255	K	ULP_PROTEASE domain-containing protein OS=Solanum lycopersicum OX=4081 GN=101254525 PE=4 SV=1	101254525	1	0.0120449	54.023	LQFHIEYTEK(1)R	3	-1.7726	2	0.936	1.038	0.806	0.92
A0A3Q7EG84	65	K	CarbpepA_inh domain-containing protein OS=Solanum lycopersicum OX=4081 PE=4 SV=1	---	1	1.23246e-06	138.4	RCYK(1)HSDCR	4	-0.36936	3	0.812	1.408	0.814	0.868
A0A3Q7EGD0	32	K	OBG-type G domain-containing protein OS=Solanum lycopersicum OX=4081 GN=101268794 PE=3 SV=1	101268794	1	0.0245459	75.109	SRTNPK(1)R	2	0.1472	2	0.982	0.992	1.074	1.133
A0A3Q7EGD0	629	K	OBG-type G domain-containing protein OS=Solanum lycopersicum OX=4081 GN=101268794 PE=3 SV=1	101268794	1	1.76039e-07	110.12	FQHVLEACGVNK(1)SLLK	3	-0.37997	1	1.186	0.834	1.055	1.01
A0A3Q7EGF4	364	K	NAD(P)-bd_dom domain-containing protein OS=Solanum lycopersicum OX=4081 GN=101247061 PE=4 SV=1	101247061	1	1.85786e-07	109.79	IFPSLEDAAEFGK(1)IGR	3	-0.35596	2	0.909	1.044	0.96	0.993
A0A3Q7EGG8	253	K	Reverse transcriptase domain-containing protein OS=Solanum lycopersicum OX=4081 PE=4 SV=1	---	1	0.0282903	45.853	GAENK(1)VADTLSR	2	-1.1092	1	1.202	0.877	0.786	0.811
A0A3Q7EGL4	152	K	Zinc finger CCCH domain-containing protein 58(predicted) OS=Solanum lycopersicum OX=4081 GN=101268508 PE=4 SV=1	101268508	1	0.00112087	68.676	ECSYFVK(1)TGQCK	3	-1.2066	1	1.035	1.074	0.926	0.821
A0A3Q7EGL4	157	K	Zinc finger CCCH domain-containing protein 58(predicted) OS=Solanum lycopersicum OX=4081 GN=101268508 PE=4 SV=1	101268508	1	0.0281076	43.761	TGQCK(1)FGVTCK	3	-0.72505	1	0.989	1.098	0.919	0.908
A0A3Q7EGM6	318	K	Putative NAD(P)-binding Rossmann-fold superfamily protein-like(predicted) OS=Solanum lycopersicum OX=4081 PE=4 SV=1	---	1	0.000102437	85.563	KFEGFTGTSGPLGK(1)K	3	0.084759	1
A0A3Q7EGM6	305	K	Putative NAD(P)-binding Rossmann-fold superfamily protein-like(predicted) OS=Solanum lycopersicum OX=4081 PE=4 SV=1	---	1	1.4605e-08	114.63	K(1)FEGFTGTSGPLGK	2	0.063405	2	0.881	1.122	0.963	1.014
A0A3Q7EGP8	69	K	Acyl carrier protein OS=Solanum lycopersicum OX=4081 GN=101264756 PE=3 SV=1	101264756	1	1.40736e-05	99.392	K(1)QLALPSDSAVNGESK	3	-0.34738	1	0.979	0.873	1.006	1.017
A0A3Q7EGP8	68	K	Acyl carrier protein OS=Solanum lycopersicum OX=4081 GN=101264756 PE=3 SV=1	101264756	1	0.0257897	81.296	VCEIVK(1)K	3	-0.096115	3	1.064	0.904	0.955	1.096
A0A3Q7EGS0	382	K	TRANSKETOLASE_1 domain-containing protein OS=Solanum lycopersicum OX=4081 PE=3 SV=1	---	1	0.000254865	76.073	YHGVAK(1)FDPATGK	3	0.24	1
A0A3Q7EGS0	376	K	TRANSKETOLASE_1 domain-containing protein OS=Solanum lycopersicum OX=4081 PE=3 SV=1	---	1	0.000969152	75.416	AADK(1)YHGVAK	3	-0.26075	1	1.455	0.542	0.958	1.385
A0A3Q7EH49	365	K	Beta-glucosidase 01(predicted) OS=Solanum lycopersicum OX=4081 PE=4 SV=1	---	1	0.00722537	108.24	LLVYIK(1)K	3	-1.1546	2	0.931	1.401	0.934	0.856
A0A3Q7EH49	284	K	Beta-glucosidase 01(predicted) OS=Solanum lycopersicum OX=4081 PE=4 SV=1	---	1	0.00502243	80.165	RLPK(1)FTPK	3	-0.71446	3	0.908	1.333	0.961	0.928
A0A3Q7EH49	406	K	Beta-glucosidase 01(predicted) OS=Solanum lycopersicum OX=4081 PE=4 SV=1	---	1	0.00214784	110.63	HIK(1)ALYR	3	0.50455	1	0.904	1.374	0.979	0.765
A0A3Q7EH49	288	K	Beta-glucosidase 01(predicted) OS=Solanum lycopersicum OX=4081 PE=4 SV=1	---	1	6.27887e-05	96.82	FTPK(1)ESMLVK	2	0.2299	1	0.92	1.217	1.004	0.9
A0A3Q7EH77	39	K	Polyketide_cyc domain-containing protein OS=Solanum lycopersicum OX=4081 PE=4 SV=1	---	1	0.00689719	59.04	SDHFPGCQNK(1)R	3	-0.78274	1	1.119	0.939	0.915	0.922
A0A3Q7EH77	1626	K	Polyketide_cyc domain-containing protein OS=Solanum lycopersicum OX=4081 PE=4 SV=1	---	1	0.000135311	71.637	GVIDCYEK(1)DLEDLPTGQR	3	0.85586	1
A0A3Q7EHA7	63	K	Protoporphyrinogen oxidase OS=Solanum lycopersicum OX=4081 PE=3 SV=1	---	1	0.00717335	91.318	FVLWK(1)DK	2	1.8373	1	1.143	1.034	0.976	1.152
A0A3Q7EHA7	175	K	Protoporphyrinogen oxidase OS=Solanum lycopersicum OX=4081 PE=3 SV=1	---	1	0.0040427	83.783	SSNPK(1)PPR	2	0.66548	2	1.202	0.995	0.945	1.141
A0A3Q7EHA7	148	K	Protoporphyrinogen oxidase OS=Solanum lycopersicum OX=4081 PE=3 SV=1	---	1	0.000858291	103.83	AAFGK(1)VWK	3	-0.17443	2	1.343	0.954	0.83	0.923
A0A3Q7EHA7	223	K	Protoporphyrinogen oxidase OS=Solanum lycopersicum OX=4081 PE=3 SV=1	---	1	0.000383662	89.266	LSSITK(1)SDK	2	-0.48317	1	1.056	0.958	1	1.214
A0A3Q7EHA9	59	K	Citrate synthase OS=Solanum lycopersicum OX=4081 PE=3 SV=1	---	1	0.00433403	96.492	IK(1)SEYGK	3	-2.9377	1	0.928	1.152	1.028	0.877
A0A3Q7EHA9	194	K	Citrate synthase OS=Solanum lycopersicum OX=4081 PE=3 SV=1	---	1	0.00494805	74.376	AYEK(1)GIHK	3	0.16025	1	0.942	1.126	1.028	0.895
A0A3Q7EHA9	229	K	Citrate synthase OS=Solanum lycopersicum OX=4081 PE=3 SV=1	---	1	0.000610718	93.345	MYK(1)NGDTIPK	2	3.2008	1	0.994	1.145	1.008	0.956
A0A3Q7EHA9	372	K	Citrate synthase OS=Solanum lycopersicum OX=4081 PE=3 SV=1	---	1	0.0157098	52.49	EFAMK(1)HLPK	3	-0.74923	3	1.133	1.02	0.98	0.852
A0A3Q7EHA9	331	K	Citrate synthase OS=Solanum lycopersicum OX=4081 PE=3 SV=1	---	1	2.86802e-07	106.38	SVVEECGENISK(1)EQLK	3	-1.2685	1	0.964	1.09	1.003	0.955
A0A3Q7EHH5	479	K	Peptidase_S9 domain-containing protein OS=Solanum lycopersicum OX=4081 PE=4 SV=1	---	1	0.00153044	92.838	ILHK(1)LDLR	3	-0.96664	1	1.01	1.033	1.02	1.005
A0A3Q7EHH5	922	K	Peptidase_S9 domain-containing protein OS=Solanum lycopersicum OX=4081 PE=4 SV=1	---	1	0.00539961	53.869	WLQK(1)HCVYSSNVK	3	0.19833	1	1.05	1.038	0.985	0.899
A0A3Q7EHH5	710	K	Peptidase_S9 domain-containing protein OS=Solanum lycopersicum OX=4081 PE=4 SV=1	---	1	5.40333e-06	116.55	SK(1)EAASQVR	2	-0.48105	2	1.049	1.186	1.075	1.063
A0A3Q7EHH5	213	K	Peptidase_S9 domain-containing protein OS=Solanum lycopersicum OX=4081 PE=4 SV=1	---	1	0.00261817	70.942	EIQGLPK(1)GAK	2	-0.14614	2	1.044	1.026	1.038	0.89
A0A3Q7EHH5	645	K	Peptidase_S9 domain-containing protein OS=Solanum lycopersicum OX=4081 PE=4 SV=1	---	1	3.28807e-24	151.04	TENTQYYLLSWPEK(1)R	3	0.50743	2	0.944	1.148	1.018	0.927
A0A3Q7EHH5	931	K	Peptidase_S9 domain-containing protein OS=Solanum lycopersicum OX=4081 PE=4 SV=1	---	1	0.000103615	84.508	HCVYSSNVK(1)ADGSVCK	3	0.11527	1	1.154	1.061	1.015	0.864
A0A3Q7EHJ5	34	K	Putative peroxisomal adenine nucleotide carrier 1-like(predicted) OS=Solanum lycopersicum OX=4081 GN=101249855 PE=3 SV=1	101249855	1	0.0222862	60.064	TK(1)YQAELR	2	-0.039482	1	0.979	0.948	1.086	1.09
A0A3Q7EHJ9	104	K	Glucose-1-phosphate adenylyltransferase OS=Solanum lycopersicum OX=4081 GN=544039 PE=3 SV=1	544039	1	0.00457743	60.509	AK(1)PAVPIGGAYR	2	-4.2063	1	1.021	1.032	0.995	0.939
A0A3Q7EHJ9	373	K	Glucose-1-phosphate adenylyltransferase OS=Solanum lycopersicum OX=4081 GN=544039 PE=3 SV=1	544039	1	2.93792e-31	158.91	FSFYDATK(1)PIYTSR	2	-0.20762	1	0.942	1.104	0.979	0.981
A0A3Q7EHJ9	251	K	Glucose-1-phosphate adenylyltransferase OS=Solanum lycopersicum OX=4081 GN=544039 PE=3 SV=1	544039	1	0.0032215	55.755	ASDFGLMK(1)IDDTGR	3	0.48312	1	0.994	1.013	0.901	1
A0A3Q7EHJ9	474	K	Glucose-1-phosphate adenylyltransferase OS=Solanum lycopersicum OX=4081 GN=544039 PE=3 SV=1	544039	1	3.5698e-16	137.45	IGK(1)NVVIANSEGVQEADR	3	-0.66163	1	1.067	0.899	0.938	0.77
A0A3Q7EHJ9	330	K	Glucose-1-phosphate adenylyltransferase OS=Solanum lycopersicum OX=4081 GN=544039 PE=3 SV=1	544039	1	2.31738e-23	144.57	FPTANDFGSEIIPASTK(1)EFCVK	4	-0.57722	2	1.023	1.009	1.083	1.057
A0A3Q7EHJ9	303	K	Glucose-1-phosphate adenylyltransferase OS=Solanum lycopersicum OX=4081 GN=544039 PE=3 SV=1	544039	1	0.00317729	78.488	K(1)DILLNLLR	2	0.20595	2	1.03	1.101	0.932	1.063
A0A3Q7EHJ9	462	K	Glucose-1-phosphate adenylyltransferase OS=Solanum lycopersicum OX=4081 GN=544039 PE=3 SV=1	544039	1	0.00263581	90.05	IK(1)ECIIDK	2	-3.3246	1
A0A3Q7EHJ9	100	K	Glucose-1-phosphate adenylyltransferase OS=Solanum lycopersicum OX=4081 GN=544039 PE=3 SV=1	544039	1	0.0247374	83.364	LFPLTK(1)R	2	0.0012141	1	0.899	1.111	0.975	0.947
A0A3Q7EHJ9	505	K	Glucose-1-phosphate adenylyltransferase OS=Solanum lycopersicum OX=4081 GN=544039 PE=3 SV=1	544039	1	0.000110684	65.231	SGITVILK(1)NSTIPDGTVI	3	0.27839	1	1.118	1.012	0.826	0.857
A0A3Q7EHK6	539	K	Pre-mRNA-splicing factor ATP-dependent RNA helicase DHX15(predicted) OS=Solanum lycopersicum OX=4081 GN=101263245 PE=4 SV=1	101263245	1	0.00182042	96.034	AADEAK(1)NR	2	0.13644	1	1.058	1.205	0.881	1.115
A0A3Q7EHK7	363	K	E2_bind domain-containing protein OS=Solanum lycopersicum OX=4081 GN=101252115 PE=4 SV=1	101252115	1	1.12746e-07	109.07	FIDLLEDHPK(1)LLLIR	3	-0.6131	1	1.057	0.969	0.901	1.004
A0A3Q7EHM0	101	K	WPP domain-containing protein OS=Solanum lycopersicum OX=4081 GN=101248044 PE=4 SV=1	101248044	1	7.49039e-07	105.52	LILEILK(1)K	2	-0.075561	1
A0A3Q7EHP3	92	K	Peroxiredoxin OS=Solanum lycopersicum OX=4081 GN=101251323 PE=3 SV=1	101251323	1	0.00656943	84.916	NNIDK(1)FK	2	-0.43702	2	1.029	1.18	1.121	0.87
A0A3Q7EHP3	50	K	Peroxiredoxin OS=Solanum lycopersicum OX=4081 GN=101251323 PE=3 SV=1	101251323	1	0.000168625	77.746	SWDEGVSSK(1)FSTTPIK	3	0.74996	1	0.908	1.002	1.043	0.918
A0A3Q7EHP3	57	K	Peroxiredoxin OS=Solanum lycopersicum OX=4081 GN=101251323 PE=3 SV=1	101251323	1	0.00140491	69.672	FSTTPIK(1)DIFK	3	2.2509	1	0.949	1.114	0.849	1.062
A0A3Q7EHQ1	101	K	CP12 domain-containing protein OS=Solanum lycopersicum OX=4081 GN=101268314 PE=4 SV=1	101268314	1	7.84152e-15	143.98	K(1)QEDVLENYCKENPETDECR	3	-0.90478	6	1.13	0.947	1.172	0.847
A0A3Q7EHQ1	111	K	CP12 domain-containing protein OS=Solanum lycopersicum OX=4081 GN=101268314 PE=4 SV=1	101268314	0.999697	6.06621e-05	66.467	KQEDVLENYCK(1)ENPETDECR	3	-1.0603	1	1.162	1.041	1.138	0.851
A0A3Q7EHT5	689	K	Protein translocase subunit SecA OS=Solanum lycopersicum OX=4081 PE=3 SV=1	---	1	0.0129634	77.662	VYTEEEK(1)K	2	1.8633	1	1.077	0.98	0.935	1.107
A0A3Q7EHT5	929	K	Protein translocase subunit SecA OS=Solanum lycopersicum OX=4081 PE=3 SV=1	---	1	1.50914e-07	110.97	EHLQALK(1)FVQQAVGLR	3	-1.1543	1	0.986	0.925	0.928	0.943
A0A3Q7EHT5	659	K	Protein translocase subunit SecA OS=Solanum lycopersicum OX=4081 PE=3 SV=1	---	1	1.42413e-07	113.47	LSYSCEK(1)GPVQDEVIAK	3	0.3868	1	1.064	1.021	1.026	1.015
A0A3Q7EHT5	622	K	Protein translocase subunit SecA OS=Solanum lycopersicum OX=4081 PE=3 SV=1	---	1	8.19843e-07	101.3	VSESLFPCTLSK(1)EK	3	-1.3633	1
A0A3Q7EHY1	231	K	ATP-dependent (S)-NAD(P)H-hydrate dehydratase OS=Solanum lycopersicum OX=4081 GN=101252921 PE=3 SV=1	101252921	1	2.78721e-07	108.71	SDFVSDGK(1)TACAVSIYGSPR	3	-1.7085	1	1.101	0.877	1.038	0.891
A0A3Q7EHY1	223	K	ATP-dependent (S)-NAD(P)H-hydrate dehydratase OS=Solanum lycopersicum OX=4081 GN=101252921 PE=3 SV=1	101252921	1	0.00515433	62.528	GK(1)SDFVSDGK	2	-1.1222	1
A0A3Q7EHY3	878	K	Pyruvate, phosphate dikinase, chloroplastic(predicted) OS=Solanum lycopersicum OX=4081 GN=101267346 PE=4 SV=1	101267346	1	0.00341262	58.32	DDVGK(1)FLPIYLAK	3	-1.6892	2	1.032	1.353	0.864	0.784
A0A3Q7EHY3	101	K	Pyruvate, phosphate dikinase, chloroplastic(predicted) OS=Solanum lycopersicum OX=4081 GN=101267346 PE=4 SV=1	101267346	1	0.048989	47.603	VYTFGK(1)GR	2	-1.6879	1	0.806	1.811	0.938	0.668
A0A3Q7EHY3	108	K	Pyruvate, phosphate dikinase, chloroplastic(predicted) OS=Solanum lycopersicum OX=4081 GN=101267346 PE=4 SV=1	101267346	1	0.00512676	79.148	SEGNK(1)GMK	3	-0.24604	2	1.082	1.96	0.943	0.502
A0A3Q7EHY3	111	K	Pyruvate, phosphate dikinase, chloroplastic(predicted) OS=Solanum lycopersicum OX=4081 GN=101267346 PE=4 SV=1	101267346	1	0.00202503	72.928	GMK(1)SLLGGK	3	-0.33124	1	0.871	1.799	0.975	0.534
A0A3Q7EHY3	287	K	Pyruvate, phosphate dikinase, chloroplastic(predicted) OS=Solanum lycopersicum OX=4081 GN=101267346 PE=4 SV=1	101267346	1	0.00113319	80.834	GEK(1)FPSDPK	3	0.15638	2	1.004	1.634	0.844	0.68
A0A3Q7EHY3	480	K	Pyruvate, phosphate dikinase, chloroplastic(predicted) OS=Solanum lycopersicum OX=4081 GN=101267346 PE=4 SV=1	101267346	1	6.15642e-09	105.32	MVEPQHLDQLLHPQFENPLAYK(1)DK	4	-0.29637	1	0.962	1.36	0.827	0.819
A0A3Q7EHY3	358	K	Pyruvate, phosphate dikinase, chloroplastic(predicted) OS=Solanum lycopersicum OX=4081 GN=101267346 PE=4 SV=1	101267346	1	0.0228958	71.524	NPSTGEK(1)K	2	1.3319	1	1.124	1.949	0.764	0.667
A0A3Q7EHY3	557	K	Pyruvate, phosphate dikinase, chloroplastic(predicted) OS=Solanum lycopersicum OX=4081 GN=101267346 PE=4 SV=1	101267346	1	0.00150382	64.374	GWGK(1)CCVSGCADIR	2	0.31568	1	1.004	1.485	0.957	0.672
A0A3Q7EHY8	181	K	DUF3700 domain-containing protein OS=Solanum lycopersicum OX=4081 GN=101253225 PE=4 SV=1	101253225	1	2.58338e-12	120.33	GACGK(1)SLASFPQGCFYSTTVGGLR	3	-1.102	1	0.973	0.988	1.086	0.784
A0A3Q7EHY8	206	K	DUF3700 domain-containing protein OS=Solanum lycopersicum OX=4081 GN=101253225 PE=4 SV=1	101253225	1	0.00105555	101.65	SYENPK(1)NK	2	-0.83374	5	0.835	1.264	1.094	0.866
A0A3Q7EI59	328	K	Glutamine synthetase OS=Solanum lycopersicum OX=4081 GN=543998 PE=3 SV=1	543998	1	0.00197544	84.198	K(1)AILNLSLR	2	0.30344	1	1.045	0.967	1.072	1.167
A0A3Q7EI59	102	K	Glutamine synthetase OS=Solanum lycopersicum OX=4081 GN=543998 PE=3 SV=1	543998	1	0.0123579	79.474	TISK(1)PVK	2	-0.77176	2	1.05	1.008	1.044	1.16
A0A3Q7EI59	139	K	Glutamine synthetase OS=Solanum lycopersicum OX=4081 GN=543998 PE=3 SV=1	543998	1	1.521e-07	68.284	WNYDGSSTGQAPGEDSEVILYPQAIFK(1)DPFR	3	-1.4108	1	1.069	1.069	0.963	1.102
A0A3Q7EI59	386	K	Glutamine synthetase OS=Solanum lycopersicum OX=4081 GN=543998 PE=3 SV=1	543998	1	0.00129306	79.036	EGK(1)GYLEDR	2	-0.053986	3	0.945	0.873	0.86	1.14
A0A3Q7EI59	112	K	Glutamine synthetase OS=Solanum lycopersicum OX=4081 GN=543998 PE=3 SV=1	543998	1	4.89338e-10	63.203	DASELPK(1)WNYDGSSTGQAPGEDSEVILYPQAIFK	4	2.1847	2	1.175	0.959	0.843	0.932
A0A3Q7EI59	327	K	Glutamine synthetase OS=Solanum lycopersicum OX=4081 GN=543998 PE=3 SV=1	543998	1	0.0197526	50.108	EEGGFEVIK(1)K	3	-0.77192	1	0.926	1.014	1.029	1.119
A0A3Q7EI59	166	K	Glutamine synthetase OS=Solanum lycopersicum OX=4081 GN=543998 PE=3 SV=1	543998	1	5.42515e-102	234.28	GGNNILVICDAYTPAGEPIPTNK(1)R	3	-0.20524	7	0.941	0.991	0.988	1.019
A0A3Q7EI59	338	K	Glutamine synthetase OS=Solanum lycopersicum OX=4081 GN=543998 PE=3 SV=1	543998	1	0.000685047	67.102	HK(1)EHISAYGEGNER	4	-0.081523	4	1.084	1.023	0.955	0.898
A0A3Q7EI59	383	K	Glutamine synthetase OS=Solanum lycopersicum OX=4081 GN=543998 PE=3 SV=1	543998	1	0.0101592	83.948	DTEK(1)EGK	2	-0.00062949	1	1.165	0.979	0.907	1.209
A0A3Q7EI59	169	K	Glutamine synthetase OS=Solanum lycopersicum OX=4081 GN=543998 PE=3 SV=1	543998	1	6.67665e-13	141.13	HK(1)AAQIFSDPK	2	0.34121	5	0.959	0.991	1.126	1.177
A0A3Q7EI59	355	K	Glutamine synthetase OS=Solanum lycopersicum OX=4081 GN=543998 PE=3 SV=1	543998	1	6.37102e-96	232.49	LTGK(1)HETASIDQFSWGVANR	3	-0.76267	5	0.968	0.956	0.945	0.965
A0A3Q7EI69	333	K	Putative ovule protein(predicted) OS=Solanum lycopersicum OX=4081 GN=101253126 PE=3 SV=1	101253126	1	0.0216354	60.398	ALLIDK(1)DK	2	0.91575	1
A0A3Q7EIA8	94	K	HPt domain-containing protein OS=Solanum lycopersicum OX=4081 GN=101244413 PE=4 SV=1	101244413	1	0.000404748	89.029	VK(1)NCCVLFR	2	2.1552	1
A0A3Q7EIB3	153	K	EF-hand domain-containing protein(predicted) OS=Solanum lycopersicum OX=4081 PE=4 SV=1	---	1	0.0344459	61.691	FK(1)DETGK	2	1.3602	1	0.953	1.209	0.99	0.891
A0A3Q7EID9	346	K	Pyrimidine-specific ribonucleoside hydrolase(predicted) OS=Solanum lycopersicum OX=4081 PE=4 SV=1	---	1	6.84991e-05	85.469	NQHTYEAQYCFK(1)SLK	3	0.15057	1
A0A3Q7EIE2	701	K	TPR_REGION domain-containing protein OS=Solanum lycopersicum OX=4081 GN=101268140 PE=4 SV=1	101268140	1	0.000820679	74.611	VMCLK(1)YAELEK	3	-1.3465	1	1.063	0.993	1.08	0.883
A0A3Q7EIE3	302	K	Putative pentatricopeptide repeat-containing protein-like(predicted) OS=Solanum lycopersicum OX=4081 PE=4 SV=1	---	1	0.0317357	42.599	AGK(1)VDMAWK	4	-0.50191	1	1.091	0.985	1.086	0.913
A0A3Q7EIF5	224	K	PsbP domain-containing protein OS=Solanum lycopersicum OX=4081 GN=101243638 PE=4 SV=1	101243638	1	5.29907e-06	100.22	LYAHFVNAPAPEWK(1)K	4	-0.38168	2	0.854	0.889	1.049	1.09
A0A3Q7EIF5	115	K	PsbP domain-containing protein OS=Solanum lycopersicum OX=4081 GN=101243638 PE=4 SV=1	101243638	1	0.0248126	60.76	LVSK(1)VEK	3	0.0607	1	0.834	0.858	1.092	1.126
A0A3Q7EIG8	190	K	GPI inositol-deacylase PGAP1-like protein(predicted) OS=Solanum lycopersicum OX=4081 GN=101262956 PE=4 SV=1	101262956	1	0.000611642	76.868	NCGK(1)AVYSPELR	2	0.25344	1
A0A3Q7EIG8	186	K	GPI inositol-deacylase PGAP1-like protein(predicted) OS=Solanum lycopersicum OX=4081 GN=101262956 PE=4 SV=1	101262956	1	8.15278e-14	128.01	GLLYYVEK(1)NCGK	2	1.4298	2	0.887	1.203	1.031	0.937
A0A3Q7EIP7	109	K	FeThRed_A domain-containing protein OS=Solanum lycopersicum OX=4081 GN=101251324 PE=4 SV=1	101251324	1	0.00778213	47.548	VYHVPK(1)VPELDLDGR	3	0.12917	1	1.032	1.078	1.049	0.844
A0A3Q7EIP7	132	K	FeThRed_A domain-containing protein OS=Solanum lycopersicum OX=4081 GN=101251324 PE=4 SV=1	101251324	1	8.86311e-06	100.02	GK(1)QISANLPYK	2	1.4847	2	1.033	0.996	0.894	0.992
A0A3Q7EIR1	728	K	Clustered mitochondria protein homolog OS=Solanum lycopersicum OX=4081 PE=3 SV=1	---	1	1.41701e-06	126.19	SK(1)SNCDLER	2	-0.61148	1	1.18	0.849	1.135	1.056
A0A3Q7EIR1	894	K	Clustered mitochondria protein homolog OS=Solanum lycopersicum OX=4081 PE=3 SV=1	---	1	0.000474559	107.57	HILK(1)DLLR	3	-0.12865	1	1.219	0.803	1.056	0.876
A0A3Q7EIR1	1243	K	Clustered mitochondria protein homolog OS=Solanum lycopersicum OX=4081 PE=3 SV=1	---	1	0.0238697	71.03	K(1)TYDILAK	2	0.59044	1
A0A3Q7EIY6	124	K	ATP synthase subunit O, mitochondrial(predicted) OS=Solanum lycopersicum OX=4081 GN=101244808 PE=3 SV=1	101244808	1	4.68829e-05	91.657	AMTDISSEAK(1)FGDLTK	3	1.848	1	0.904	1.04	0.933	0.96
A0A3Q7EIY6	93	K	ATP synthase subunit O, mitochondrial(predicted) OS=Solanum lycopersicum OX=4081 GN=101244808 PE=3 SV=1	101244808	1	0.000127199	78.814	VESELLDLIAASK(1)K	3	0.75136	1	0.993	1.152	0.92	0.96
A0A3Q7EIY6	160	K	ATP synthase subunit O, mitochondrial(predicted) OS=Solanum lycopersicum OX=4081 GN=101244808 PE=3 SV=1	101244808	1	7.82202e-09	103.76	FAELTMAHK(1)GELK	3	0.71709	2	1.094	1.155	0.943	0.895
A0A3Q7EIY6	143	K	ATP synthase subunit O, mitochondrial(predicted) OS=Solanum lycopersicum OX=4081 GN=101244808 PE=3 SV=1	101244808	1	0.000115154	99.283	LK(1)HIDAIAK	2	-0.089517	2	0.964	1.075	0.955	0.973
A0A3Q7EIY6	150	K	ATP synthase subunit O, mitochondrial(predicted) OS=Solanum lycopersicum OX=4081 GN=101244808 PE=3 SV=1	101244808	1	0.0190995	60.91	HIDAIAK(1)R	3	0.078539	1	0.945	1.089	0.979	0.784
A0A3Q7EJ55	306	K	Ribosomal protein OS=Solanum lycopersicum OX=4081 GN=101256124 PE=3 SV=1	101256124	0.999929	4.87689e-08	114.99	SVEANKPSGAK(1)GVYWK	3	-1.043	3	1.045	0.837	1.106	1.205
A0A3Q7EJ55	334	K	Ribosomal protein OS=Solanum lycopersicum OX=4081 GN=101256124 PE=3 SV=1	101256124	1	0.0505307	42.802	EMLEYK(1)LPNA	2	-0.42286	1
A0A3Q7EJ55	138	K	Ribosomal protein OS=Solanum lycopersicum OX=4081 GN=101256124 PE=3 SV=1	101256124	1	4.92165e-11	116.78	QTASLK(1)FVETAEAHFR	3	-1.0731	1	1.072	0.864	0.901	0.996
A0A3Q7EJ55	268	K	Ribosomal protein OS=Solanum lycopersicum OX=4081 GN=101256124 PE=3 SV=1	101256124	1	7.30929e-21	148.62	ADK(1)TGIVHLPFGK	4	-0.71946	2	1.14	0.857	0.983	1.192
A0A3Q7EJ55	184	K	Ribosomal protein OS=Solanum lycopersicum OX=4081 GN=101256124 PE=3 SV=1	101256124	1	9.82385e-18	130.2	VAVLTQGEK(1)FDEAK	3	-0.80014	1	1.131	0.807	1	1.075
A0A3Q7EJ55	258	K	Ribosomal protein OS=Solanum lycopersicum OX=4081 GN=101256124 PE=3 SV=1	101256124	1	9.66233e-07	103.13	AGTVTTNIPQAIEEFK(1)K	4	-0.18035	2	1.051	0.927	0.945	1.123
A0A3Q7EJ55	154	K	Ribosomal protein OS=Solanum lycopersicum OX=4081 GN=101256124 PE=3 SV=1	101256124	1	1.90947e-49	196.37	LNIDPK(1)YNDQQLR	2	1.5312	3	1.055	0.866	0.98	1.183
A0A3Q7EJ55	125	K	Ribosomal protein OS=Solanum lycopersicum OX=4081 GN=101256124 PE=3 SV=1	101256124	1	1.08318e-24	157.86	EYDLK(1)TAIELLK	2	0.82169	2	1.109	0.821	0.992	1.182
A0A3Q7EJ55	224	K	Ribosomal protein OS=Solanum lycopersicum OX=4081 GN=101256124 PE=3 SV=1	101256124	1	0.000288608	70.197	LIATPDMMPK(1)VASLGR	2	-0.47339	2	0.995	0.846	0.976	0.972
A0A3Q7EJ55	100	K	Ribosomal protein OS=Solanum lycopersicum OX=4081 GN=101256124 PE=3 SV=1	101256124	1	0.0385344	74.439	AALPLK(1)R	2	1.932	1	1.237	0.861	0.975	1.001
A0A3Q7EJ55	311	K	Ribosomal protein OS=Solanum lycopersicum OX=4081 GN=101256124 PE=3 SV=1	101256124	1	0.000197587	74.618	GVYWK(1)SAHVCSSMGPSIR	3	-2.0816	1	1.018	0.896	1.074	0.965
A0A3Q7EJ92	157	K	UMP-CMP kinase OS=Solanum lycopersicum OX=4081 GN=101243930 PE=3 SV=1	101243930	1	0.00106014	85.672	EDDNIETIK(1)K	2	0.97523	1	1.01	0.838	1.075	1.094
A0A3Q7EJ96	391	K	Dynamin-related protein 1E(predicted) OS=Solanum lycopersicum OX=4081 PE=3 SV=1	---	1	6.88847e-07	122.46	K(1)SIGECQELK	3	0.45507	2	1.023	1.044	1.118	1.009
A0A3Q7EJ96	296	K	Dynamin-related protein 1E(predicted) OS=Solanum lycopersicum OX=4081 PE=3 SV=1	---	1	0.013214	77.732	AFDK(1)IFK	2	-0.37032	1
A0A3Q7EJ96	241	K	Dynamin-related protein 1E(predicted) OS=Solanum lycopersicum OX=4081 PE=3 SV=1	---	1	2.62877e-05	90.614	LLSK(1)HLEQFIK	3	-0.77518	1	0.917	0.971	1.027	0.95
A0A3Q7EJ96	400	K	Dynamin-related protein 1E(predicted) OS=Solanum lycopersicum OX=4081 PE=3 SV=1	---	1	5.3353e-05	100.93	SIGECQELK(1)R	2	0.12486	3	1.094	0.976	1.12	0.971
A0A3Q7EJ96	508	K	Dynamin-related protein 1E(predicted) OS=Solanum lycopersicum OX=4081 PE=3 SV=1	---	1	2.78266e-05	96.208	EAK(1)QSLLNYFYTQIGK	3	0.41763	2	1.047	0.959	1.011	1.044
A0A3Q7EJA4	9	K	Putative ras-related protein RABH1b-like(predicted) OS=Solanum lycopersicum OX=4081 GN=101245584 PE=4 SV=1	101245584	1	0.000670537	79.148	APVSALAK(1)YK	2	-0.48504	2	0.964	1.014	1.031	1.05
A0A3Q7EJA6	398	K	Putative T-complex protein 1 subunit theta-like(predicted) OS=Solanum lycopersicum OX=4081 GN=101262749 PE=3 SV=1	101262749	1	4.84167e-32	167.61	AVDDGVNTYK(1)AMCR	2	-0.39219	4	0.976	1.055	1.092	0.972
A0A3Q7EJA6	162	K	Putative T-complex protein 1 subunit theta-like(predicted) OS=Solanum lycopersicum OX=4081 GN=101262749 PE=3 SV=1	101262749	1	0.00263581	90.05	MK(1)SAVASK	2	-0.66572	1	1.013	0.93	0.978	1.114
A0A3Q7EJA6	307	K	Putative T-complex protein 1 subunit theta-like(predicted) OS=Solanum lycopersicum OX=4081 GN=101262749 PE=3 SV=1	101262749	1	0.0119868	80.229	YK(1)LMVLK	2	-0.38483	1
A0A3Q7EJA6	230	K	Putative T-complex protein 1 subunit theta-like(predicted) OS=Solanum lycopersicum OX=4081 GN=101262749 PE=3 SV=1	101262749	1	0.0016366	85.807	SDAVGSIK(1)R	2	-1.0938	1	0.949	1.114	0.969	1.076
A0A3Q7EJA6	26	K	Putative T-complex protein 1 subunit theta-like(predicted) OS=Solanum lycopersicum OX=4081 GN=101262749 PE=3 SV=1	101262749	1	0.000135964	80.738	HLSGLDEAVLK(1)NIDACK	3	-1.9945	1	1.005	0.948	1.009	0.924
A0A3Q7EJD0	136	K	zf-LSD1 domain-containing protein OS=Solanum lycopersicum OX=4081 PE=4 SV=1	---	1	0.048989	47.603	TPTK(1)QNMR	2	-2.7605	1	1.032	0.901	1.002	0.985
A0A3Q7EJI3	128	K	protein TRIGALACTOSYLDIACYLGLYCEROL 4, chloroplastic(predicted) OS=Solanum lycopersicum OX=4081 GN=101246470 PE=4 SV=1	101246470	1	0.0139545	54.198	DIGK(1)HFLEK	3	-0.75225	1	1.001	1.09	0.978	0.956
A0A3Q7EJI3	258	K	protein TRIGALACTOSYLDIACYLGLYCEROL 4, chloroplastic(predicted) OS=Solanum lycopersicum OX=4081 GN=101246470 PE=4 SV=1	101246470	1	0.000992515	82.417	AAVSYEK(1)SR	2	-1.5087	3	1.012	1.01	0.983	1.112
A0A3Q7EJL3	28	K	HABP4_PAI-RBP1 domain-containing protein OS=Solanum lycopersicum OX=4081 GN=101255921 PE=4 SV=1	101255921	1	0.00597664	52.576	LIAIHQQK(1)VDPAK	3	-1.2542	1
A0A3Q7EJL3	273	K	HABP4_PAI-RBP1 domain-containing protein OS=Solanum lycopersicum OX=4081 GN=101255921 PE=4 SV=1	101255921	1	0.00366641	76.165	K(1)SSDEIFVK	2	-0.03385	1	0.924	1.022	0.983	1.071
A0A3Q7EJL3	297	K	HABP4_PAI-RBP1 domain-containing protein OS=Solanum lycopersicum OX=4081 GN=101255921 PE=4 SV=1	101255921	0.9934	0.0200194	51.531	ESAEK(0.007)EEK(0.993)AK	3	-1.3283	1	0.776	1.183	0.984	1.109
A0A3Q7EJP2	271	K	protein RETICULATA-RELATED 4, chloroplastic-like(predicted) OS=Solanum lycopersicum OX=4081 PE=4 SV=1	---	1	5.19424e-23	145.69	VAIECGIGIFTK(1)SAAELEK	3	0.4133	2	1.038	0.896	0.97	1.062
A0A3Q7EJP2	437	K	protein RETICULATA-RELATED 4, chloroplastic-like(predicted) OS=Solanum lycopersicum OX=4081 PE=4 SV=1	---	1	2.47132e-06	105.98	ILEPLLHK(1)NK	3	-0.3634	1	0.962	0.887	1.121	0.997
A0A3Q7EJP2	278	K	protein RETICULATA-RELATED 4, chloroplastic-like(predicted) OS=Solanum lycopersicum OX=4081 PE=4 SV=1	---	1	0.0105883	81.95	SAAELEK(1)R	2	-0.60243	1	1.077	0.942	1.055	1.054
A0A3Q7EJS4	463	K	Putative glycine--tRNA ligase 2, chloroplastic/mitochondrial-like (Fragment)(predicted) OS=Solanum lycopersicum OX=4081 GN=101256217 PE=3 SV=1	101256217	1	0.000249559	63.691	AFDTEGNPTK(1)AAEGFCR	3	-0.73393	1	0.987	1.006	1.06	1.015
A0A3Q7EJS4	486	K	Putative glycine--tRNA ligase 2, chloroplastic/mitochondrial-like (Fragment)(predicted) OS=Solanum lycopersicum OX=4081 GN=101256217 PE=3 SV=1	101256217	1	0.00167654	71.933	AEGK(1)TEYVYVR	2	-2.3151	1	0.979	0.96	0.948	0.881
A0A3Q7EJS4	601	K	Putative glycine--tRNA ligase 2, chloroplastic/mitochondrial-like (Fragment)(predicted) OS=Solanum lycopersicum OX=4081 GN=101256217 PE=3 SV=1	101256217	1	0.000374769	81.92	TITEK(1)SNDLAK	3	-0.59947	1	1.057	1.036	0.935	0.974
A0A3Q7EJS6	593	K	MI domain-containing protein OS=Solanum lycopersicum OX=4081 PE=4 SV=1	---	1	0.000431295	76.357	GQLTVQDK(1)ALGK	3	-0.87223	1	0.971	0.929	0.937	0.969
A0A3Q7EJU7	360	K	WD_REPEATS_REGION domain-containing protein OS=Solanum lycopersicum OX=4081 GN=101261454 PE=4 SV=1	101261454	1	0.0119919	80.219	APK(1)WWSK	2	0.1992	2	0.951	1.069	1.092	0.973
A0A3Q7EJU7	366	K	WD_REPEATS_REGION domain-containing protein OS=Solanum lycopersicum OX=4081 GN=101261454 PE=4 SV=1	101261454	1	0.00809232	62.68	K(1)SGVSFGFGGK	2	1.2966	1	0.951	1.031	1.036	0.962
A0A3Q7EJU7	429	K	WD_REPEATS_REGION domain-containing protein OS=Solanum lycopersicum OX=4081 GN=101261454 PE=4 SV=1	101261454	1	9.37414e-20	162.13	K(1)FQESESSGER	2	-1.5007	2	1.061	1.127	1.145	0.962
A0A3Q7EJU7	1054	K	WD_REPEATS_REGION domain-containing protein OS=Solanum lycopersicum OX=4081 GN=101261454 PE=4 SV=1	101261454	1	0.0190006	73.499	EIEDNSK(1)K	2	-1.5812	1	0.948	1.047	1.068	1.042
A0A3Q7EK01	403	K	T-complex protein 1 subunit alpha(predicted) OS=Solanum lycopersicum OX=4081 GN=101267060 PE=3 SV=1	101267060	1	6.64599e-08	113.38	ALHDALCIVK(1)R	3	-0.56923	2	0.999	0.936	0.96	0.917
A0A3Q7EK01	36	K	T-complex protein 1 subunit alpha(predicted) OS=Solanum lycopersicum OX=4081 GN=101267060 PE=3 SV=1	101267060	1	1.38135e-14	127.53	TQNVTACQAVANIVK(1)SSLGPVGLDK	3	-1.5168	2	0.976	0.999	1.14	0.987
A0A3Q7EK01	156	K	T-complex protein 1 subunit alpha(predicted) OS=Solanum lycopersicum OX=4081 GN=101267060 PE=3 SV=1	101267060	1	3.63565e-12	122.08	DSLINCAK(1)TSMSSK	2	-1.9757	2	0.953	0.992	1.188	1.028
A0A3Q7EK01	192	K	T-complex protein 1 subunit alpha(predicted) OS=Solanum lycopersicum OX=4081 GN=101267060 PE=3 SV=1	101267060	1	0.00310156	87.806	GEIK(1)YPIK	3	0.59033	2	1.054	0.997	1.066	0.914
A0A3Q7EK01	480	K	T-complex protein 1 subunit alpha(predicted) OS=Solanum lycopersicum OX=4081 GN=101267060 PE=3 SV=1	101267060	1	0.00503576	57.434	SCHYLAQTK(1)ADK	3	-2.2163	1
A0A3Q7EK01	133	K	T-complex protein 1 subunit alpha(predicted) OS=Solanum lycopersicum OX=4081 GN=101267060 PE=3 SV=1	101267060	1	1.23682e-05	111.63	EACK(1)YVEEK	3	0.95753	3	1.043	1.029	1.204	0.973
A0A3Q7EK12	117	K	AAI domain-containing protein OS=Solanum lycopersicum OX=4081 GN=101245586 PE=4 SV=1	101245586	0.999904	0.0225202	72.789	KVPK(1)GFK	3	0.4301	1
A0A3Q7EK17	510	K	Eukaryotic translation initiation factor 3 subunit B OS=Solanum lycopersicum OX=4081 GN=101267059 PE=3 SV=1	101267059	1	0.0587297	51.066	LTTLK(1)GK	2	-0.081639	1
A0A3Q7EK17	257	K	Eukaryotic translation initiation factor 3 subunit B OS=Solanum lycopersicum OX=4081 GN=101267059 PE=3 SV=1	101267059	1	0.000188031	75.911	YAHPQVK(1)LIDFSPGER	3	-1.1824	1	0.973	0.937	0.961	0.912
A0A3Q7EK17	133	K	Eukaryotic translation initiation factor 3 subunit B OS=Solanum lycopersicum OX=4081 GN=101267059 PE=3 SV=1	101267059	1	0.0150551	65.056	THGYK(1)LDR	2	-0.14224	1	1.016	0.944	0.994	1.019
A0A3Q7EK17	674	K	Eukaryotic translation initiation factor 3 subunit B OS=Solanum lycopersicum OX=4081 GN=101267059 PE=3 SV=1	101267059	1	0.000238847	94.465	RLHEEEK(1)MER	4	-0.53932	2	0.95	0.87	0.989	0.908
A0A3Q7EKD3	243	K	SRP54 domain-containing protein OS=Solanum lycopersicum OX=4081 GN=101257600 PE=3 SV=1	101257600	1	0.000724937	85.554	ASSVISQAVK(1)R	2	-0.95393	1	1.063	0.979	0.967	0.894
A0A3Q7EKD3	156	K	SRP54 domain-containing protein OS=Solanum lycopersicum OX=4081 GN=101257600 PE=3 SV=1	101257600	1	3.00628e-05	93.348	APK(1)TELSLGFR	2	0.7102	1	1.012	1.002	0.952	1.056
A0A3Q7EKD3	139	K	SRP54 domain-containing protein OS=Solanum lycopersicum OX=4081 GN=101257600 PE=3 SV=1	101257600	1	0.00454384	61.344	SGSEIK(1)SVLK	3	-0.27915	1	1.024	0.981	0.903	0.96
A0A3Q7EKD3	144	K	SRP54 domain-containing protein OS=Solanum lycopersicum OX=4081 GN=101257600 PE=3 SV=1	101257600	1	0.000319356	86.911	K(1)SILDLLTSK	3	-0.75876	2	0.967	0.955	1.048	1.105
A0A3Q7EKI8	36	K	Peroxisomal membrane protein 11D(predicted) OS=Solanum lycopersicum OX=4081 PE=4 SV=1	---	1	0.000600196	55.705	AIQYGSK(1)FVSNGEPGTAQNVDK	3	0.15293	1
A0A3Q7EKI8	114	K	Peroxisomal membrane protein 11D(predicted) OS=Solanum lycopersicum OX=4081 PE=4 SV=1	---	1	0.0224664	69.825	TGIYK(1)NK	2	-1.4648	1	0.975	1.071	1.007	1.162
A0A3Q7EKI8	160	K	Peroxisomal membrane protein 11D(predicted) OS=Solanum lycopersicum OX=4081 PE=4 SV=1	---	1	0.0313807	63.184	ELK(1)NSDK	2	-0.28218	1	1.102	0.911	1	0.978
A0A3Q7EKI8	51	K	Peroxisomal membrane protein 11D(predicted) OS=Solanum lycopersicum OX=4081 PE=4 SV=1	---	1	1.30526e-07	107.39	FVSNGEPGTAQNVDK(1)STSLAR	3	0.8909	1	1.056	0.937	1.012	0.989
A0A3Q7EKI8	176	K	Peroxisomal membrane protein 11D(predicted) OS=Solanum lycopersicum OX=4081 PE=4 SV=1	---	1	0.03241	62.582	LQK(1)SNER	2	-0.96743	1	1.119	1.143	0.952	1.054
A0A3Q7EKI8	20	K	Peroxisomal membrane protein 11D(predicted) OS=Solanum lycopersicum OX=4081 PE=4 SV=1	---	1	4.76074e-24	149.73	AELALAVLYLNK(1)AEAR	2	0.10561	2	1.198	0.956	0.963	0.895
A0A3Q7EKN2	2426	K	Putative transcription factor WD40-like family(predicted) OS=Solanum lycopersicum OX=4081 PE=4 SV=1	---	1	0.0367297	46.001	NK(1)VDFIHK	3	-1.2797	1	0.973	1.06	0.98	0.907
A0A3Q7EKT1	69	K	CoA carboxyltransferase C-terminal domain-containing protein(predicted) OS=Solanum lycopersicum OX=4081 PE=3 SV=1	---	1	0.000103493	84.653	K(1)QDYPWHGDIDPDTK	3	-1.2901	2	1.13	0.948	0.963	0.946
A0A3Q7EKT1	559	K	CoA carboxyltransferase C-terminal domain-containing protein(predicted) OS=Solanum lycopersicum OX=4081 PE=3 SV=1	---	1	0.0131581	67.334	IK(1)NEVNQK	2	-1.9602	1	1.037	0.912	0.952	1.121
A0A3Q7EKT1	951	K	CoA carboxyltransferase C-terminal domain-containing protein(predicted) OS=Solanum lycopersicum OX=4081 PE=3 SV=1	---	1	0.0409946	73.665	ILDLAK(1)K	2	0.68897	1	0.966	1.002	1.003	0.944
A0A3Q7EKU1	630	K	Putative multiple C2 and transmembrane domain-containing protein 2-like(predicted) OS=Solanum lycopersicum OX=4081 GN=101249303 PE=4 SV=1	101249303	1	1.64616e-08	110.38	GTTDTYCVAK(1)YGHK	3	-0.63554	1	0.909	1.338	1.195	0.705
A0A3Q7EKX1	476	K	WD_REPEATS_REGION domain-containing protein OS=Solanum lycopersicum OX=4081 PE=4 SV=1	---	1	1.36961e-12	139.46	LISCEADK(1)TIK	2	-0.51076	1	0.967	1.118	1.051	0.981
A0A3Q7EL16	234	K	bifunctional protein FolD 4, chloroplastic-like(predicted) OS=Solanum lycopersicum OX=4081 GN=101258003 PE=3 SV=1	101258003	1	0.0222862	60.064	YNVEIK(1)GK	2	-0.051038	1	1.096	1.077	1.033	0.962
A0A3Q7EL18	321	K	Pectinesterase OS=Solanum lycopersicum OX=4081 GN=101247960 PE=3 SV=1	101247960	1	0.000566052	70.272	NTAGPQK(1)HQAVALR	3	-0.69629	1
A0A3Q7EL18	390	K	Pectinesterase OS=Solanum lycopersicum OX=4081 GN=101247960 PE=3 SV=1	101247960	1	7.78673e-05	83.806	DPPNK(1)INTVTAQGR	2	-0.07577	1	0.866	1.177	1.124	0.868
A0A3Q7EL18	422	K	Pectinesterase OS=Solanum lycopersicum OX=4081 GN=101247960 PE=3 SV=1	101247960	1	2.33903e-08	114.24	ITGAGSSK(1)SAR	2	0.17939	1	0.807	1.112	1.353	0.876
A0A3Q7EL73	139	K	Putative ovule protein(predicted) OS=Solanum lycopersicum OX=4081 GN=101253424 PE=4 SV=1	101253424	0.984819	0.0390129	45.764	STK(0.015)PDK(0.985)SSPR	3	-1.8528	1	0.877	1.225	0.984	1.009
A0A3Q7ELA6	200	K	Putative fasciclin-like arabinogalactan protein 10-like(predicted) OS=Solanum lycopersicum OX=4081 PE=4 SV=1	---	1	2.35815e-52	170.11	TFASLLVK(1)SGVLK	2	-0.77213	2
A0A3Q7ELC0	923	K	Putative glycosyl transferase family 1 protein-like(predicted) OS=Solanum lycopersicum OX=4081 PE=4 SV=1	---	1	0.0309367	56.81	DK(1)HCYSR	3	-2.0891	1
A0A3Q7ELD7	88	K	S1-like domain-containing protein OS=Solanum lycopersicum OX=4081 GN=101248917 PE=3 SV=1	101248917	1	0.0204965	45.334	DYQDDK(1)ADVILK	3	0.32994	1	1.097	0.908	0.96	0.941
A0A3Q7ELD7	56	K	S1-like domain-containing protein OS=Solanum lycopersicum OX=4081 GN=101248917 PE=3 SV=1	101248917	1	0.00134722	81.676	CEAMCIDGTK(1)R	2	-1.835	1	1.112	0.955	0.964	1.061
A0A3Q7ELD7	23	K	S1-like domain-containing protein OS=Solanum lycopersicum OX=4081 GN=101248917 PE=3 SV=1	101248917	1	0.0199115	70.056	NEADDEK(1)R	2	-0.05235	3	1.057	0.907	1.031	1.116
A0A3Q7ELJ8	207	K	Importin N-terminal domain-containing protein OS=Solanum lycopersicum OX=4081 PE=4 SV=1	---	1	1.25595e-10	119.38	IQSQLSEALAVIGK(1)HDFPK	4	-0.78841	2	0.962	1.052	0.897	0.918
A0A3Q7ELJ8	492	K	Importin N-terminal domain-containing protein OS=Solanum lycopersicum OX=4081 PE=4 SV=1	---	1	0.000143984	95.502	GIGMHYK(1)DK	3	0.034028	1	0.903	1.075	0.98	1.032
A0A3Q7ELK6	327	K	Abhydrolase_3 domain-containing protein OS=Solanum lycopersicum OX=4081 GN=101244417 PE=4 SV=1	101244417	1	3.85576e-06	94.781	DFVK(1)SICDENVGK	3	-0.45724	1	0.981	0.992	0.992	0.979
A0A3Q7ELN5	3	K	Cytochrome b5 heme-binding domain-containing protein OS=Solanum lycopersicum OX=4081 PE=3 SV=1	---	1	0.000172118	75.018	TK(1)LHAFNDLLEHNNK	4	0.77478	1	0.984	1.047	0.969	0.891
A0A3Q7ELT0	362	K	CMP/dCMP-type deaminase domain-containing protein OS=Solanum lycopersicum OX=4081 GN=101263546 PE=4 SV=1	101263546	1	0.00878688	55.196	MNLTAILEHCK(1)R	3	-0.5505	1
A0A3Q7ELT0	136	K	CMP/dCMP-type deaminase domain-containing protein OS=Solanum lycopersicum OX=4081 GN=101263546 PE=4 SV=1	101263546	1	8.21232e-06	82.635	IVGEGFHPK(1)AGQPHAEVYALR	4	1.0005	1	0.996	1.069	0.952	0.913
A0A3Q7ELT8	283	K	Peptidase A1 domain-containing protein OS=Solanum lycopersicum OX=4081 PE=3 SV=1	---	1	0.0117116	68.548	K(1)FSYCLVDR	2	-0.89099	1	0.88	1.109	1.1	0.945
A0A3Q7ELU4	60	K	Putative ovule protein(predicted) OS=Solanum lycopersicum OX=4081 PE=4 SV=1	---	1	1.04835e-07	107.09	TIQNEINELK(1)K	3	-0.30851	1	1.113	1.03	0.905	0.89
A0A3Q7ELU4	99	K	Putative ovule protein(predicted) OS=Solanum lycopersicum OX=4081 PE=4 SV=1	---	0.999965	0.0133481	59.198	KELIK(1)GSFR	3	0.29356	1	1.04	1.08	0.928	0.936
A0A3Q7ELY2	1807	K	Putative ATP-dependent helicase BRM-like(predicted) OS=Solanum lycopersicum OX=4081 PE=4 SV=1	---	1	0.0182274	50.04	VYGLGK(1)PGK	3	0.24502	1
A0A3Q7EM11	197	K	Peptidase A1 domain-containing protein OS=Solanum lycopersicum OX=4081 PE=3 SV=1	---	1	0.0159462	57.249	LGPK(1)GQPLR	2	0.54328	1	0.961	1.033	0.973	0.977
A0A3Q7EM11	39	K	Peptidase A1 domain-containing protein OS=Solanum lycopersicum OX=4081 PE=3 SV=1	---	1	2.04796e-32	150.05	QILQTPTYIVK(1)AK	2	-2.5758	1
A0A3Q7EM11	226	K	Peptidase A1 domain-containing protein OS=Solanum lycopersicum OX=4081 PE=3 SV=1	---	1	0.00335765	51.03	SSFYYVNLVGVK(1)VGK	3	-1.1991	1
A0A3Q7EM33	390	K	AB hydrolase-1 domain-containing protein OS=Solanum lycopersicum OX=4081 GN=101249860 PE=4 SV=1	101249860	1	0.00392322	53.374	ALNDNK(1)FDAIEAAK	3	-0.37003	1
A0A3Q7EM39	67	K	Putative ankyrin repeat and KH domain-containing protein 1-like(predicted) OS=Solanum lycopersicum OX=4081 PE=4 SV=1	---	1	0.0251561	58.592	EGK(1)IELCK	2	-0.79425	1
A0A3Q7EM48	238	K	Reticulon-like protein OS=Solanum lycopersicum OX=4081 GN=101262660 PE=4 SV=1	101262660	1	0.00926802	84.244	AMHEIK(1)K	3	-1.223	2	0.894	1.017	1.101	0.987
A0A3Q7EM66	484	K	TGc domain-containing protein OS=Solanum lycopersicum OX=4081 GN=100736452 PE=4 SV=1	100736452	1	9.72409e-09	115.33	ILVDLK(1)NLPFR	3	-1.1978	2	1.113	0.921	0.914	1.031
A0A3Q7EM80	206	K	Putative annexin D4-like(predicted) OS=Solanum lycopersicum OX=4081 GN=101264862 PE=4 SV=1	101264862	1	0.000505683	77.062	LHLK(1)AIYSHYK	4	-0.19635	1	1.052	0.931	1.039	0.977
A0A3Q7EM80	179	K	Putative annexin D4-like(predicted) OS=Solanum lycopersicum OX=4081 GN=101264862 PE=4 SV=1	101264862	1	0.00197879	64.82	IFVNAIK(1)NANK	3	0.96602	1
A0A3Q7EM98	296	K	SHSP domain-containing protein OS=Solanum lycopersicum OX=4081 GN=101253228 PE=3 SV=1	101253228	1	0.0514932	41.293	ATTLGK(1)TSGER	2	0.23051	1
A0A3Q7EMC4	304	K	Wound-induced protein (Fragment)(predicted) OS=Solanum lycopersicum OX=4081 PE=4 SV=1	---	1	1.9801e-07	107.73	SK(1)YGWTAFCGPVGPR	2	-0.58968	1	0.986	0.938	1.091	0.859
A0A3Q7EMC4	139	K	Wound-induced protein (Fragment)(predicted) OS=Solanum lycopersicum OX=4081 PE=4 SV=1	---	1	0.00173395	96.668	DSCGK(1)CLR	2	-1.3448	1	0.89	0.931	1.122	1.084
A0A3Q7EMN6	119	K	Rubredoxin-like domain-containing protein OS=Solanum lycopersicum OX=4081 GN=101245698 PE=4 SV=1	101245698	1	0.000237776	56.172	SCGYK(1)YNEATGDPSYPIPPGLPFDK	3	-2.1129	1	0.83	1.181	0.934	0.937
A0A3Q7EMP0	48	K	Cysteine synthase OS=Solanum lycopersicum OX=4081 PE=3 SV=1	---	1	0.000304269	78.505	LETMEPCASVK(1)DR	2	-1.1901	1	0.903	0.879	0.946	0.894
A0A3Q7EMW3	181	K	Putative 4-hydroxy-tetrahydrodipicolinate reductase 1, chloroplastic(predicted) OS=Solanum lycopersicum OX=4081 PE=4 SV=1	---	1	0.00336217	69.721	LYK(1)TVVDSK	2	-0.36901	2	0.956	1.071	1.078	0.993
A0A3Q7EN03	98	K	SUN domain-containing protein OS=Solanum lycopersicum OX=4081 PE=4 SV=1	---	1	0.00978049	57.175	RPSGSASAVK(1)K	3	-1.4252	1	0.93	1.133	1.012	0.922
A0A3Q7EN03	370	K	SUN domain-containing protein OS=Solanum lycopersicum OX=4081 PE=4 SV=1	---	1	1.00132e-05	80.412	TAIIPEAVTLEHVAK(1)SVAYDR	3	0.9576	1
A0A3Q7EN03	276	K	SUN domain-containing protein OS=Solanum lycopersicum OX=4081 PE=4 SV=1	---	1	1.77809e-05	89.507	EIEK(1)HAADGLGR	2	1.112	1	0.936	0.968	0.86	0.957
A0A3Q7EN07	242	K	Putative Xaa-Pro aminopeptidase P-like(predicted) OS=Solanum lycopersicum OX=4081 PE=3 SV=1	---	1	1.10972e-08	112.24	LHDLK(1)YAGVNVSSK	3	0.47049	1	0.943	1.259	0.924	0.94
A0A3Q7EN07	410	K	Putative Xaa-Pro aminopeptidase P-like(predicted) OS=Solanum lycopersicum OX=4081 PE=3 SV=1	---	1	0.00528046	59.75	AVK(1)NDAELEGMR	2	-0.57988	3	0.986	1.026	0.946	0.959
A0A3Q7EN13	128	K	TPM_phosphatase domain-containing protein OS=Solanum lycopersicum OX=4081 GN=101258104 PE=4 SV=1	101258104	1	1.45551e-06	125.82	ALLSDVEK(1)R	3	-0.33172	1	0.959	0.992	0.907	1
A0A3Q7EN13	116	K	TPM_phosphatase domain-containing protein OS=Solanum lycopersicum OX=4081 GN=101258104 PE=4 SV=1	101258104	1	0.0026837	107.9	VTK(1)SDLK	3	0.020206	2	0.93	1.109	1.046	1.14
A0A3Q7EN13	145	K	TPM_phosphatase domain-containing protein OS=Solanum lycopersicum OX=4081 GN=101258104 PE=4 SV=1	101258104	1	7.75351e-43	170.16	LTSK(1)ADAFEYADQVLEK	3	1.0654	1	0.887	1.092	0.911	1.081
A0A3Q7EN13	259	K	TPM_phosphatase domain-containing protein OS=Solanum lycopersicum OX=4081 GN=101258104 PE=4 SV=1	101258104	1	5.35923e-24	181.87	SREETDEK(1)R	3	-0.74867	4	0.931	1.035	0.891	1.146
A0A3Q7EN57	130	K	Mitochondrial Rho GTPase OS=Solanum lycopersicum OX=4081 PE=3 SV=1	---	1	9.53621e-05	85.973	VPVVVVGCMLDK(1)R	2	-0.20527	2	1.026	1.034	0.947	0.919
A0A3Q7EN70	166	K	DUF1995 domain-containing protein OS=Solanum lycopersicum OX=4081 PE=4 SV=1	---	1	4.18192e-25	153.81	AIFPDAGAAALLK(1)YR	3	-2.2461	1	1.106	0.954	0.872	0.882
A0A3Q7EN75	69	K	Lipase_GDSL domain-containing protein(predicted) OS=Solanum lycopersicum OX=4081 PE=3 SV=1	---	1	0.000368305	78.324	ESYCGAQTK(1)TGK	3	-0.42378	1	0.9	0.53	1.401	1.285
A0A3Q7EN75	209	K	Lipase_GDSL domain-containing protein(predicted) OS=Solanum lycopersicum OX=4081 PE=3 SV=1	---	1	0.000503868	71.08	IVPDIVK(1)NIIHSVR	3	0.55863	1	1.278	0.722	1.021	1.093
A0A3Q7EN75	311	K	Lipase_GDSL domain-containing protein(predicted) OS=Solanum lycopersicum OX=4081 PE=3 SV=1	---	1	3.73379e-07	119.68	NAVALGFNK(1)K	3	-0.8962	1
A0A3Q7EN85	342	K	Mannosylglycoprotein endo-beta-mannosidase(predicted) OS=Solanum lycopersicum OX=4081 GN=101267848 PE=4 SV=1	101267848	1	9.64045e-06	95.618	LFK(1)VNGQPIFIR	3	-0.69806	1	1.214	1.062	0.775	0.927
A0A3Q7EN93	136	K	Putative desiccation-related protein PCC13-62-like(predicted) OS=Solanum lycopersicum OX=4081 PE=4 SV=1	---	1	6.98359e-06	95.094	PLLDLSAK(1)HFAK	3	-1.0024	1	0.875	0.902	0.991	0.956
A0A3Q7EN93	140	K	Putative desiccation-related protein PCC13-62-like(predicted) OS=Solanum lycopersicum OX=4081 PE=4 SV=1	---	1	0.00146336	62.088	HFAK(1)IFDDAFGHK	4	-0.83084	1
A0A3Q7ENA4	232	K	Lipoxygenase OS=Solanum lycopersicum OX=4081 GN=107648852 PE=3 SV=1	107648852	1	0.00232856	63.662	EPTK(1)TDPNCESR	2	-0.43097	1	0.6	1.797	1.018	0.733
A0A3Q7ENE0	217	K	Putative ribose-5-phosphate isomerase 3, chloroplastic-like(predicted) OS=Solanum lycopersicum OX=4081 GN=101264255 PE=3 SV=1	101264255	1	0.000366275	74.789	LQELFK(1)EEGVDAK	3	0.13765	2	0.841	1.058	1.066	1.053
A0A3Q7ENE0	72	K	Putative ribose-5-phosphate isomerase 3, chloroplastic-like(predicted) OS=Solanum lycopersicum OX=4081 GN=101264255 PE=3 SV=1	101264255	1	0.000820679	74.611	LAADK(1)AVEYVK	3	1.2436	1	1.092	1.055	0.938	0.917
A0A3Q7ENE0	291	K	Putative ribose-5-phosphate isomerase 3, chloroplastic-like(predicted) OS=Solanum lycopersicum OX=4081 GN=101264255 PE=3 SV=1	101264255	1	0.00580984	76.228	EGVSVK(1)SK	3	1.5875	2	1.094	1.127	0.808	1.264
A0A3Q7ENE0	175	K	Putative ribose-5-phosphate isomerase 3, chloroplastic-like(predicted) OS=Solanum lycopersicum OX=4081 GN=101264255 PE=3 SV=1	101264255	1	3.04905e-16	135.09	MVEAASDK(1)FVVVVDDSK	3	-0.503	2	0.999	1.279	0.877	0.957
A0A3Q7ENE9	241	K	PUA domain-containing protein OS=Solanum lycopersicum OX=4081 PE=4 SV=1	---	1	3.34069e-05	92.295	TGSK(1)FNAVILK	3	-0.42324	2	1.049	0.914	0.999	1.162
A0A3Q7ENE9	248	K	PUA domain-containing protein OS=Solanum lycopersicum OX=4081 PE=4 SV=1	---	1	0.00602924	90.709	FNAVILK(1)R	3	-0.51863	2	0.983	0.972	0.988	1.118
A0A3Q7ENE9	347	K	PUA domain-containing protein OS=Solanum lycopersicum OX=4081 PE=4 SV=1	---	1	8.27773e-05	88.548	EAVK(1)HFGPAPGVPHSHTK	4	0.48114	1
A0A3Q7ENE9	218	K	PUA domain-containing protein OS=Solanum lycopersicum OX=4081 PE=4 SV=1	---	1	1.23296e-08	115.12	TAPK(1)SDDVYLK	2	1.6586	2	0.996	0.925	1.161	1.094
A0A3Q7ENE9	361	K	PUA domain-containing protein OS=Solanum lycopersicum OX=4081 PE=4 SV=1	---	1	0.00117436	52.569	HFGPAPGVPHSHTK(1)PYVR	3	-1.0977	1
A0A3Q7ENE9	294	K	PUA domain-containing protein OS=Solanum lycopersicum OX=4081 PE=4 SV=1	---	1	0.00238828	91.867	AYEVPK(1)LK	3	0.63992	2	0.955	0.928	1.154	1.075
A0A3Q7ENE9	254	K	PUA domain-containing protein OS=Solanum lycopersicum OX=4081 PE=4 SV=1	---	1	0.00512676	79.148	LFMSK(1)INK	2	-1.4345	1	0.996	0.87	1.021	1.197
A0A3Q7ENE9	296	K	PUA domain-containing protein OS=Solanum lycopersicum OX=4081 PE=4 SV=1	---	1	0.00619031	97.798	LK(1)VCALK	2	-1.9747	1
A0A3Q7ENE9	275	K	PUA domain-containing protein OS=Solanum lycopersicum OX=4081 PE=4 SV=1	---	1	1.14446e-16	135.26	GDK(1)TVVLVGTVTDDVR	2	0.28313	1	1.003	0.984	1.021	1.055
A0A3Q7ENE9	301	K	PUA domain-containing protein OS=Solanum lycopersicum OX=4081 PE=4 SV=1	---	1	0.00247024	91.265	VCALK(1)FTK	3	-0.28404	4	1.018	0.941	1.14	1.093
A0A3Q7ENJ6	48	K	TPR_REGION domain-containing protein OS=Solanum lycopersicum OX=4081 PE=4 SV=1	---	1	0.0125193	66.962	DCIK(1)VLQR	2	2.4384	1
A0A3Q7ENJ9	123	K	Putative LOV domain-containing protein(predicted) OS=Solanum lycopersicum OX=4081 PE=4 SV=1	---	1	2.14965e-08	103.14	NSLEK(1)NSVGSTR	2	-1.1342	1	0.893	1.04	1.066	1.021
A0A3Q7ENJ9	215	K	Putative LOV domain-containing protein(predicted) OS=Solanum lycopersicum OX=4081 PE=4 SV=1	---	1	0.0165547	68.383	DAVK(1)TGK	2	-1.8785	2
A0A3Q7ENJ9	209	K	Putative LOV domain-containing protein(predicted) OS=Solanum lycopersicum OX=4081 PE=4 SV=1	---	1	3.02317e-10	117.41	DTDQNEVAK(1)IR	2	0.29003	1	0.847	1.127	1.079	0.928
A0A3Q7ENJ9	432	K	Putative LOV domain-containing protein(predicted) OS=Solanum lycopersicum OX=4081 PE=4 SV=1	---	1	0.00825072	58.32	IEK(1)NFVITDPR	2	2.4278	1
A0A3Q7ENJ9	508	K	Putative LOV domain-containing protein(predicted) OS=Solanum lycopersicum OX=4081 PE=4 SV=1	---	1	9.7698e-09	109.72	K(1)FWNLFHLQPMR	3	-0.61691	1
A0A3Q7ENJ9	311	K	Putative LOV domain-containing protein(predicted) OS=Solanum lycopersicum OX=4081 PE=4 SV=1	---	1	0.000230446	74.428	SHIK(1)SSQDASSGTDK	3	0.50121	1	1.094	1.321	0.826	1.009
A0A3Q7ENJ9	504	K	Putative LOV domain-containing protein(predicted) OS=Solanum lycopersicum OX=4081 PE=4 SV=1	---	1	8.52261e-05	79.804	EITVQLINYTK(1)SGK	3	-0.68359	1	1.011	1.018	0.974	0.886
A0A3Q7ENJ9	852	K	Putative LOV domain-containing protein(predicted) OS=Solanum lycopersicum OX=4081 PE=4 SV=1	---	1	0.00176018	71.03	QK(1)TFSNILNK	3	-2.9825	1
A0A3Q7ENK8	84	K	U6 snRNA-associated Sm-like protein LSm4 OS=Solanum lycopersicum OX=4081 GN=LSM4 PE=3 SV=1	LSM4	1	0.040365	50.791	VQEETK(1)SR	2	-0.71406	1	1.17	1.063	1.128	1.126
A0A3Q7ENK8	137	K	U6 snRNA-associated Sm-like protein LSm4 OS=Solanum lycopersicum OX=4081 GN=LSM4 PE=3 SV=1	LSM4	1	0.00256035	71.159	GGPGAK(1)SGGK	2	0.40288	1	1.119	0.989	0.806	1.35
A0A3Q7ENK8	67	K	U6 snRNA-associated Sm-like protein LSm4 OS=Solanum lycopersicum OX=4081 GN=LSM4 PE=3 SV=1	LSM4	1	0.0167042	63.076	GNTIK(1)YLR	2	1.3654	1
A0A3Q7ENN1	128	K	Calreticulin OS=Solanum lycopersicum OX=4081 PE=3 SV=1	---	1	0.000537032	88.338	LLSGDVDQK(1)K	2	-1.0801	1
A0A3Q7ENN1	110	K	Calreticulin OS=Solanum lycopersicum OX=4081 PE=3 SV=1	---	1	3.04416e-06	96.464	HEQK(1)LDCGGGYMK	3	-1.2772	3	0.846	0.94	1.126	0.957
A0A3Q7ENP1	81	K	Putative 60S ribosomal protein L22-3-like(predicted) OS=Solanum lycopersicum OX=4081 GN=101258008 PE=4 SV=1	101258008	1	0.00918935	77.058	YLK(1)YLTK	3	-0.029061	3	1.165	0.915	1.046	0.997
A0A3Q7ENP1	104	K	Putative 60S ribosomal protein L22-3-like(predicted) OS=Solanum lycopersicum OX=4081 GN=101258008 PE=4 SV=1	101258008	1	0.036938	52.549	VISSNK(1)DR	2	-1.7069	1	1.112	0.964	1.003	0.995
A0A3Q7ENP1	25	K	Putative 60S ribosomal protein L22-3-like(predicted) OS=Solanum lycopersicum OX=4081 GN=101258008 PE=4 SV=1	101258008	1	2.54427e-05	62.781	GATFVIDCAK(1)PVEDNIMEIASLEK	4	-1.7039	3	1.126	0.852	1.044	1.04
A0A3Q7ENP1	50	K	Putative 60S ribosomal protein L22-3-like(predicted) OS=Solanum lycopersicum OX=4081 GN=101258008 PE=4 SV=1	101258008	1	0.00189207	57.197	VGGK(1)AGALGDSVTVTR	2	-1.4515	1	1.058	1.02	0.922	0.945
A0A3Q7ENP1	77	K	Putative 60S ribosomal protein L22-3-like(predicted) OS=Solanum lycopersicum OX=4081 GN=101258008 PE=4 SV=1	101258008	1	6.2939e-17	137.09	ITVTSDSTFSK(1)R	3	0.66113	2	1.005	1.02	1.008	0.981
A0A3Q7ENP1	66	K	Putative 60S ribosomal protein L22-3-like(predicted) OS=Solanum lycopersicum OX=4081 GN=101258008 PE=4 SV=1	101258008	1	6.89637e-18	139.34	TK(1)ITVTSDSTFSK	2	-0.21427	1	1.068	0.91	1.076	1.019
A0A3Q7ENS0	89	K	Putative single-stranded DNA-binding protein, mitochondrial-like(predicted) OS=Solanum lycopersicum OX=4081 PE=4 SV=1	---	1	0.000202999	74.987	AIICGK(1)VGQSPVQK	3	0.084107	1
A0A3Q7ENU3	81	K	Putative ovule protein(predicted) OS=Solanum lycopersicum OX=4081 PE=4 SV=1	---	1	0.0109755	82.287	TEHK(1)FEK	2	0.31718	3	1.046	0.925	1.009	1.14
A0A3Q7ENU3	137	K	Putative ovule protein(predicted) OS=Solanum lycopersicum OX=4081 PE=4 SV=1	---	1	3.61965e-08	111.86	IHFK(1)SPTGLAR	3	-0.53733	1	1.057	0.82	0.964	0.995
A0A3Q7ENU3	38	K	Putative ovule protein(predicted) OS=Solanum lycopersicum OX=4081 PE=4 SV=1	---	1	1.54989e-63	202.03	ASATEFYTGNDICQEK(1)SK	3	-0.65168	5	1.007	0.948	1.105	1.029
A0A3Q7ENU3	73	K	Putative ovule protein(predicted) OS=Solanum lycopersicum OX=4081 PE=4 SV=1	---	1	0.000565487	81.017	DTGFVWLK(1)SK	3	-0.79761	1	1.072	0.833	1.048	1.162
A0A3Q7ENU3	111	K	Putative ovule protein(predicted) OS=Solanum lycopersicum OX=4081 PE=4 SV=1	---	0.99918	0.046592	49.3	K(0.001)LTGVK(0.999)AK	3	0.014482	1
A0A3Q7ENV3	74	K	Disulfide-isomerase-like protein(predicted) OS=Solanum lycopersicum OX=4081 GN=101244123 PE=3 SV=1	101244123	1	0.00177841	96.342	AK(1)SVLIGK	3	-0.96115	2	0.998	1.031	1.113	0.913
A0A3Q7ENV3	225	K	Disulfide-isomerase-like protein(predicted) OS=Solanum lycopersicum OX=4081 GN=101244123 PE=3 SV=1	101244123	1	0.0168952	73.975	FFPK(1)GNK	2	0.70733	1	1.033	1.149	1.034	0.987
A0A3Q7ENV3	228	K	Disulfide-isomerase-like protein(predicted) OS=Solanum lycopersicum OX=4081 GN=101244123 PE=3 SV=1	101244123	1	0.00526112	59.77	GNK(1)AGEDYDGGR	2	0.54389	1
A0A3Q7ENV3	291	K	Disulfide-isomerase-like protein(predicted) OS=Solanum lycopersicum OX=4081 GN=101244123 PE=3 SV=1	101244123	1	9.10491e-06	95.981	AVFSK(1)MEDEAGK	2	0.16338	1	0.949	1.089	0.985	0.963
A0A3Q7ENV3	57	K	Disulfide-isomerase-like protein(predicted) OS=Solanum lycopersicum OX=4081 GN=101244123 PE=3 SV=1	101244123	1	5.66332e-05	92.939	AALVEFYAPWCGHCK(1)K	4	-1.4247	2	0.986	1.011	1.012	0.94
A0A3Q7ENV3	263	K	Disulfide-isomerase-like protein(predicted) OS=Solanum lycopersicum OX=4081 GN=101244123 PE=3 SV=1	101244123	1	5.96293e-16	133.93	GQFTSK(1)AGIVESLDTLVK	3	-0.88602	1	1.027	1.09	1.086	1.033
A0A3Q7ENV3	92	K	Disulfide-isomerase-like protein(predicted) OS=Solanum lycopersicum OX=4081 GN=101244123 PE=3 SV=1	101244123	1	5.71728e-05	67.645	SVCSK(1)YGVQGYPTIQWFPK	3	-2.465	3	1.028	0.983	0.938	0.904
A0A3Q7ENV3	112	K	Disulfide-isomerase-like protein(predicted) OS=Solanum lycopersicum OX=4081 GN=101244123 PE=3 SV=1	101244123	1	0.0175689	89.698	GSLEPK(1)K	2	1.8252	1	0.961	1.054	1.077	0.986
A0A3Q7ENV3	315	K	Disulfide-isomerase-like protein(predicted) OS=Solanum lycopersicum OX=4081 GN=101244123 PE=3 SV=1	101244123	1	0.00261062	84.615	AAK(1)SSMEK	2	-1.3937	3	1.03	1.127	1.033	1.026
A0A3Q7ENV3	352	K	Disulfide-isomerase-like protein(predicted) OS=Solanum lycopersicum OX=4081 GN=101244123 PE=3 SV=1	101244123	1	0.0248666	70.525	K(1)NILATFA	2	-2.6379	1	1.032	0.908	0.864	0.923
A0A3Q7ENV3	257	K	Disulfide-isomerase-like protein(predicted) OS=Solanum lycopersicum OX=4081 GN=101244123 PE=3 SV=1	101244123	1	0.00546644	67.385	DSK(1)GQFTSK	3	-0.60245	2	0.954	1.148	0.981	1.05
A0A3Q7ENV3	285	K	Disulfide-isomerase-like protein(predicted) OS=Solanum lycopersicum OX=4081 GN=101244123 PE=3 SV=1	101244123	1	3.16586e-08	113.38	EFVGATNEEK(1)K	2	0.50296	2	1.109	1.065	1.053	0.914
A0A3Q7ENW6	85	K	Usp domain-containing protein OS=Solanum lycopersicum OX=4081 GN=101245588 PE=4 SV=1	101245588	1	0.000943203	65.374	YSSGVAQCVMEK(1)AK	3	-1.2232	1	0.979	1.298	1.034	0.784
A0A3Q7ENY7	210	K	Dihydrolipoyl dehydrogenase 2, chloroplastic(predicted) OS=Solanum lycopersicum OX=4081 PE=3 SV=1	---	1	1.72767e-10	122.64	VK(1)YGDTVITAK	3	0.1124	2	1.038	0.922	0.958	1.071
A0A3Q7ENY7	477	K	Dihydrolipoyl dehydrogenase 2, chloroplastic(predicted) OS=Solanum lycopersicum OX=4081 PE=3 SV=1	---	1	0.00244314	85.67	TSFK(1)ANTK	3	-0.94879	2	0.994	0.87	0.922	0.913
A0A3Q7ENY7	311	K	Dihydrolipoyl dehydrogenase 2, chloroplastic(predicted) OS=Solanum lycopersicum OX=4081 PE=3 SV=1	---	1	0.000338835	82.069	K(1)IDYHTGVFASK	3	0.67142	1	1.125	0.966	0.83	0.854
A0A3Q7ENY7	113	K	Dihydrolipoyl dehydrogenase 2, chloroplastic(predicted) OS=Solanum lycopersicum OX=4081 PE=3 SV=1	---	1	0.00187653	48.896	GLK(1)TAIIEGDVVGGTCVNR	3	0.23369	1	1.017	0.902	0.958	1.021
A0A3Q7ENY7	473	K	Dihydrolipoyl dehydrogenase 2, chloroplastic(predicted) OS=Solanum lycopersicum OX=4081 PE=3 SV=1	---	1	3.65346e-09	112.17	EGFEIGIAK(1)TSFK	2	0.68076	2	1.074	1.003	0.854	0.947
A0A3Q7EP13	591	K	Thioredoxin domain-containing protein OS=Solanum lycopersicum OX=4081 GN=101251929 PE=4 SV=1	101251929	1	0.00414206	60.255	LLTSPLK(1)FPGK	3	-0.30786	1	0.978	0.955	0.9	0.95
A0A3Q7EP61	81	K	SASA domain-containing protein OS=Solanum lycopersicum OX=4081 GN=101267940 PE=4 SV=1	101267940	1	0.000256918	69.331	LSGGLK(1)WVEAHEPLHK	4	-0.72257	2	0.994	1.064	0.917	1.029
A0A3Q7EPA9	1157	K	AA_TRNA_LIGASE_II domain-containing protein OS=Solanum lycopersicum OX=4081 PE=4 SV=1	---	1	0.00211573	63.662	EDK(1)GHNPEIIR	3	-0.3309	1	0.992	0.827	0.871	1.262
A0A3Q7EPE9	826	K	AA_TRNA_LIGASE_II domain-containing protein OS=Solanum lycopersicum OX=4081 GN=101251038 PE=3 SV=1	101251038	1	0.00496406	90.37	VMK(1)HIDR	3	-0.30468	1	0.911	0.843	0.935	1.172
A0A3Q7EPT6	25	K	S10_plectin domain-containing protein OS=Solanum lycopersicum OX=4081 GN=101253133 PE=4 SV=1	101253133	1	0.0312915	77.732	K(1)DYNLAK	2	-1.3164	3	1.085	0.847	1.081	1.237
A0A3Q7EPT6	24	K	S10_plectin domain-containing protein OS=Solanum lycopersicum OX=4081 GN=101253133 PE=4 SV=1	101253133	1	1.39353e-12	122.66	YLFQEGVCYAK(1)K	3	-1.4624	2	1.032	0.972	1.181	1.131
A0A3Q7EPT6	13	K	S10_plectin domain-containing protein OS=Solanum lycopersicum OX=4081 GN=101253133 PE=4 SV=1	101253133	1	2.19348e-11	118.21	EISK(1)YLFQEGVCYAK	3	0.19008	1	1.037	1.008	1	1.078
A0A3Q7EPT7	1076	K	Methionine S-methyltransferase OS=Solanum lycopersicum OX=4081 GN=101254039 PE=4 SV=1	101254039	1	3.3233e-06	121.58	ALACIVK(1)FR	2	-1.6346	1	0.962	1.052	1.065	1.022
A0A3Q7EPT7	376	K	Methionine S-methyltransferase OS=Solanum lycopersicum OX=4081 GN=101254039 PE=4 SV=1	101254039	1	0.0370042	74.92	K(1)IFEFVK	2	-1.6743	1
A0A3Q7EPU2	341	K	ATP-dependent Clp protease proteolytic subunit OS=Solanum lycopersicum OX=4081 PE=3 SV=1	---	1	3.52248e-16	137.52	LLAK(1)HTENSEETVSNVMR	3	-0.55486	2	0.949	0.978	0.948	0.973
A0A3Q7EPW0	159	K	mitotic spindle checkpoint protein MAD1(predicted) OS=Solanum lycopersicum OX=4081 PE=4 SV=1	---	1	2.74655e-13	128.06	K(1)VETSAAAAEEK	2	-0.47806	3	1.009	1.198	0.918	0.678
A0A3Q7EPZ7	241	K	Putative dehydrogenase/reductase SDR family member 7-like(predicted) OS=Solanum lycopersicum OX=4081 GN=101257901 PE=3 SV=1	101257901	1	6.47192e-11	108.44	SGAAQVAPYCASK(1)WAIEGLTASVAK	3	-0.84553	4	1.069	1.093	0.993	1.032
A0A3Q7EQ24	130	K	Putative ras-related protein RABA2a-like(predicted) OS=Solanum lycopersicum OX=4081 GN=101263852 PE=4 SV=1	101263852	1	0.00647069	85.212	TDLK(1)HLR	3	1.213	1	0.926	1.157	0.998	0.968
A0A3Q7EQ38	697	K	ATP-grasp domain-containing protein OS=Solanum lycopersicum OX=4081 PE=3 SV=1	---	1	5.50932e-37	171.56	DENGNVK(1)LDCPAIGK	2	0.21866	5	1.061	0.993	1.042	1.102
A0A3Q7EQ38	1182	K	ATP-grasp domain-containing protein OS=Solanum lycopersicum OX=4081 PE=3 SV=1	---	1	0.0266505	51.346	VPGPVK(1)EK	2	0.58571	2	1.073	1.022	0.931	1.145
A0A3Q7EQ38	673	K	ATP-grasp domain-containing protein OS=Solanum lycopersicum OX=4081 PE=3 SV=1	---	1	6.97824e-05	100.22	K(1)MNEVDEESK	2	1.9044	1	1.192	0.965	0.915	1.063
A0A3Q7EQ38	620	K	ATP-grasp domain-containing protein OS=Solanum lycopersicum OX=4081 PE=3 SV=1	---	1	1.30183e-29	148.19	VVGIDLGTTNSAVAAMEGGK(1)PTIVTNAEGQR	3	0.68412	2	1.088	1.015	1.018	0.863
A0A3Q7EQ38	762	K	ATP-grasp domain-containing protein OS=Solanum lycopersicum OX=4081 PE=3 SV=1	---	1	0.000245894	64.249	VSK(1)AVVTVPAYFNDSQR	3	-1.5474	1	0.99	0.939	0.969	0.936
A0A3Q7EQ38	974	K	ATP-grasp domain-containing protein OS=Solanum lycopersicum OX=4081 PE=3 SV=1	---	1	6.65831e-07	122.7	IPAVQELVK(1)K	2	-0.49136	4	1.017	0.958	0.993	1.078
A0A3Q7EQ38	808	K	ATP-grasp domain-containing protein OS=Solanum lycopersicum OX=4081 PE=3 SV=1	---	1	2.43209e-07	112.82	IINEPTAASLAYGFEK(1)K	3	-1.0308	2	1.078	0.891	1.002	1.042
A0A3Q7EQ38	759	K	ATP-grasp domain-containing protein OS=Solanum lycopersicum OX=4081 PE=3 SV=1	---	1	0.00367506	85.355	FLNDK(1)VSK	3	-0.64612	2	0.932	0.95	1.075	1.189
A0A3Q7EQ38	641	K	ATP-grasp domain-containing protein OS=Solanum lycopersicum OX=4081 PE=3 SV=1	---	1	2.98384e-06	97.273	TTPSVVAYTK(1)SGDR	3	-1.4153	1	0.95	0.865	0.943	0.929
A0A3Q7EQ38	754	K	ATP-grasp domain-containing protein OS=Solanum lycopersicum OX=4081 PE=3 SV=1	---	1	1.67457e-05	89.301	LVDDASK(1)FLNDK	3	0.07524	3	1.035	0.964	0.969	1.02
A0A3Q7EQ38	780	K	ATP-grasp domain-containing protein OS=Solanum lycopersicum OX=4081 PE=3 SV=1	---	1	0.0140014	66.321	TATK(1)DAGR	2	0.27667	1	1.131	0.955	0.812	1.176
A0A3Q7EQ38	865	K	ATP-grasp domain-containing protein OS=Solanum lycopersicum OX=4081 PE=3 SV=1	---	1	4.50577e-15	125.36	IVDWLAASFK(1)R	2	0.12441	2	0.678	0.911	0.844	1.061
A0A3Q7EQ38	924	K	ATP-grasp domain-containing protein OS=Solanum lycopersicum OX=4081 PE=3 SV=1	---	1	1.31312e-50	208.39	GK(1)FEELCSDLLDR	2	-0.62313	4	1.017	0.958	0.995	1.036
A0A3Q7EQ38	747	K	ATP-grasp domain-containing protein OS=Solanum lycopersicum OX=4081 PE=3 SV=1	---	1	0.0240448	70.942	K(1)LVDDASK	2	2.3042	1	1.151	0.927	0.966	0.935
A0A3Q7EQ38	667	K	ATP-grasp domain-containing protein OS=Solanum lycopersicum OX=4081 PE=3 SV=1	---	1	1.05035e-45	191.91	QAVVNPENTFFSVK(1)R	2	-0.40412	3	1.073	0.97	0.992	1.073
A0A3Q7EQ38	190	K	ATP-grasp domain-containing protein OS=Solanum lycopersicum OX=4081 PE=3 SV=1	---	1	0.00166756	72.29	NFMK(1)SLCDK	2	-4.0567	1
A0A3Q7EQ38	1156	K	ATP-grasp domain-containing protein OS=Solanum lycopersicum OX=4081 PE=3 SV=1	---	1	5.76912e-32	158.45	DAIDTK(1)NQADSVVYQTEK	3	-0.49568	3	1.035	0.886	1.02	1.091
A0A3Q7EQ38	888	K	ATP-grasp domain-containing protein OS=Solanum lycopersicum OX=4081 PE=3 SV=1	---	1	0.000581001	83.948	LTETAEK(1)AK	3	0.11418	2	1.139	0.949	0.956	1.102
A0A3Q7EQ38	874	K	ATP-grasp domain-containing protein OS=Solanum lycopersicum OX=4081 PE=3 SV=1	---	1	2.84983e-06	108.56	RDEGIDLLK(1)DK	3	0.71219	2	1.082	0.998	0.933	1.047
A0A3Q7EQ38	1072	K	ATP-grasp domain-containing protein OS=Solanum lycopersicum OX=4081 PE=3 SV=1	---	1	4.48608e-06	118.77	DNK(1)SLGSFR	2	0.45766	2	1.08	0.946	0.982	1.084
A0A3Q7EQ56	7	K	MADS-box domain-containing protein OS=Solanum lycopersicum OX=4081 GN=104645138 PE=4 SV=1	104645138	1	0.00468974	81.017	LK(1)MELISK	2	-0.34412	1
A0A3Q7EQ62	272	K	Putative ovule protein (Fragment)(predicted) OS=Solanum lycopersicum OX=4081 PE=4 SV=1	---	1	0.0138615	46.892	VYGPDRPAITFK(1)YDK	3	-0.81683	1	0.894	1.156	1.038	0.925
A0A3Q7EQ62	58	K	Putative ovule protein (Fragment)(predicted) OS=Solanum lycopersicum OX=4081 PE=4 SV=1	---	1	4.4215e-06	103.43	TSCSSPK(1)YTR	3	-0.15953	3	0.977	1.248	1.142	0.93
A0A3Q7EQ78	11	K	Coatomer subunit delta OS=Solanum lycopersicum OX=4081 GN=101266270 PE=3 SV=1	101266270	1	9.9277e-08	93.623	VVLAASIISK(1)SGK	3	0.2258	1
A0A3Q7EQ78	512	K	Coatomer subunit delta OS=Solanum lycopersicum OX=4081 GN=101266270 PE=3 SV=1	101266270	1	1.19701e-06	113.38	GGATPK(1)HSQR	3	0.40969	3	1.026	1.151	0.887	0.995
A0A3Q7EQ78	131	K	Coatomer subunit delta OS=Solanum lycopersicum OX=4081 GN=101266270 PE=3 SV=1	101266270	1	3.00383e-11	126.02	ENVTVTQVK(1)QYCEMESHEER	3	-0.79347	1	1.017	1.066	1.061	0.935
A0A3Q7EQ78	44	K	Coatomer subunit delta OS=Solanum lycopersicum OX=4081 GN=101266270 PE=3 SV=1	101266270	1	9.23144e-11	120.59	LVGIGK(1)QHTYIETENVR	3	-0.50185	1	1.022	0.983	0.905	0.992
A0A3Q7EQ78	247	K	Coatomer subunit delta OS=Solanum lycopersicum OX=4081 GN=101266270 PE=3 SV=1	101266270	1	2.75015e-05	90.05	GLGMQLGK(1)TQK	3	2.2607	1	1.012	0.996	0.887	1.139
A0A3Q7EQ88	154	K	YTH domain-containing protein OS=Solanum lycopersicum OX=4081 GN=101267743 PE=4 SV=1	101267743	1	0.0198349	51.264	SGNVK(1)STFGR	2	-1.3616	1	1.479	0.919	0.928	1.028
A0A3Q7EQ90	289	K	ANK_REP_REGION domain-containing protein OS=Solanum lycopersicum OX=4081 GN=101255143 PE=4 SV=1	101255143	1	0.00363329	85.533	VDALDK(1)NK	2	-2.9313	2	0.999	0.967	1.041	1.029
A0A3Q7EQ90	291	K	ANK_REP_REGION domain-containing protein OS=Solanum lycopersicum OX=4081 GN=101255143 PE=4 SV=1	101255143	1	6.59217e-13	128.06	NK(1)NTALHYAAGYGR	3	-0.073006	2	0.989	1.065	1.05	1.055
A0A3Q7EQ90	193	K	ANK_REP_REGION domain-containing protein OS=Solanum lycopersicum OX=4081 GN=101255143 PE=4 SV=1	101255143	1	0.00106014	85.672	YWNDQDVLK(1)K	2	-1.1751	1	0.986	0.924	1.011	1.029
A0A3Q7EQC8	95	K	Transmembrane 9 superfamily member OS=Solanum lycopersicum OX=4081 GN=101248620 PE=3 SV=1	101248620	1	0.00930995	85.676	FQK(1)NVDK	2	-0.82929	1	1.029	1.038	1.092	0.942
A0A3Q7EQC8	157	K	Transmembrane 9 superfamily member OS=Solanum lycopersicum OX=4081 GN=101248620 PE=3 SV=1	101248620	1	6.68561e-18	140.24	HVLYTHK(1)NIHIK	5	-0.69931	1	0.996	1.004	1.146	0.914
A0A3Q7EQC8	150	K	Transmembrane 9 superfamily member OS=Solanum lycopersicum OX=4081 GN=101248620 PE=3 SV=1	101248620	1	0.00516562	55.724	NSDNK(1)HVLYTHK	4	0.061492	1	0.909	1.095	1.084	0.912
A0A3Q7EQD0	60	K	thiamine biosynthetic bifunctional enzyme TH1, chloroplastic-like(predicted) OS=Solanum lycopersicum OX=4081 PE=3 SV=1	---	1	2.64205e-09	113.25	FATPTSCDESK(1)VR	2	0.65877	3	1.063	0.952	1.044	1.08
A0A3Q7EQE4	42	K	Putative ubiquitin-like domain-containing CTD phosphatase-like(predicted) OS=Solanum lycopersicum OX=4081 GN=101247564 PE=4 SV=1	101247564	1	1.65176e-31	143.55	VCGDDTVGELK(1)R	2	-1.8303	1
A0A3Q7EQJ0	85	K	Semialdhyde_dh domain-containing protein OS=Solanum lycopersicum OX=4081 GN=101258686 PE=3 SV=1	101258686	1	0.0091144	77.282	SAGK(1)SMK	3	-0.20904	2	0.925	1.04	1.006	1.003
A0A3Q7EQJ0	275	K	Semialdhyde_dh domain-containing protein OS=Solanum lycopersicum OX=4081 GN=101258686 PE=3 SV=1	101258686	0.999931	1.80242e-24	149.73	IWSDKDVK(1)VTATCIR	3	-0.34558	1	0.968	1.115	1.122	0.957
A0A3Q7EQJ0	121	K	Semialdhyde_dh domain-containing protein OS=Solanum lycopersicum OX=4081 GN=101258686 PE=3 SV=1	101258686	1	0.00133122	87.258	K(1)FGPLAAQK	3	-0.10853	2	1.012	1.186	0.93	0.774
A0A3Q7EQL2	29	K	RRM domain-containing protein OS=Solanum lycopersicum OX=4081 PE=4 SV=1	---	1	0.00058049	72.321	DAFEK(1)FGHLVDAK	3	-1.3304	1	0.903	1.048	1.098	0.89
A0A3Q7EQN7	428	K	Fn3_like domain-containing protein OS=Solanum lycopersicum OX=4081 GN=543515 PE=4 SV=1	543515	1	4.3584e-12	120.63	NTAGSLPLSPK(1)SIK	3	0.052724	3	0.855	1.023	0.984	1.106
A0A3Q7EQN7	224	K	Fn3_like domain-containing protein OS=Solanum lycopersicum OX=4081 GN=543515 PE=4 SV=1	543515	1	7.60951e-05	89.374	VASCCK(1)HYTAYDVDDWK	3	-2.0001	1	0.775	1.226	0.987	0.945
A0A3Q7EQN7	218	K	Fn3_like domain-containing protein OS=Solanum lycopersicum OX=4081 GN=543515 PE=4 SV=1	543515	1	0.0144418	50.149	DMLK(1)VASCCK	3	-0.79013	1
A0A3Q7EQP9	178	K	Lysine--tRNA ligase OS=Solanum lycopersicum OX=4081 GN=101243628 PE=3 SV=1	101243628	1	5.30139e-05	93.181	TLVDIGDILGANGSIK(1)R	3	-0.016623	1	1.071	1.118	0.928	0.837
A0A3Q7EQP9	150	K	Lysine--tRNA ligase OS=Solanum lycopersicum OX=4081 GN=101243628 PE=3 SV=1	101243628	1	0.00795474	48.216	DDSGMIQLYCEK(1)ER	3	-1.1696	1
A0A3Q7EQQ1	64	K	Aspartic protease(predicted) OS=Solanum lycopersicum OX=4081 PE=3 SV=1	---	1	0.00892636	71.176	K(1)SSDSDIYK	2	-2.2376	1	0.896	1.165	1.106	0.876
A0A3Q7EQQ1	245	K	Aspartic protease(predicted) OS=Solanum lycopersicum OX=4081 PE=3 SV=1	---	1	0.000104557	84.41	EGGELVFGGVDPK(1)HFK	3	-0.75294	1	0.982	1.116	0.903	1.069
A0A3Q7EQU1	562	K	Putative glutamate--tRNA ligase, cytoplasmic-like(predicted) OS=Solanum lycopersicum OX=4081 GN=101244420 PE=3 SV=1	101244420	1	0.0258459	70.028	K(1)YAGAGEK	2	0.99621	2	1.135	0.874	0.982	1.117
A0A3Q7EQU1	575	K	Putative glutamate--tRNA ligase, cytoplasmic-like(predicted) OS=Solanum lycopersicum OX=4081 GN=101244420 PE=3 SV=1	101244420	1	0.0178336	89.296	ATTYTK(1)R	2	2.2925	1	1.1	0.92	1.032	1.114
A0A3Q7EQU1	326	K	Putative glutamate--tRNA ligase, cytoplasmic-like(predicted) OS=Solanum lycopersicum OX=4081 GN=101244420 PE=3 SV=1	101244420	1	0.0271997	66.299	EQMQK(1)ER	2	3.7824	1	0.964	0.979	1.154	1.019
A0A3Q7EQV5	401	K	Putative dnaJ, mitochondrial-like(predicted) OS=Solanum lycopersicum OX=4081 PE=3 SV=1	---	1	1.83913e-11	128.52	GVPFLSK(1)PNMR	3	0.0044063	1	0.88	0.591	0.846	0.934
A0A3Q7EQV5	97	K	Putative dnaJ, mitochondrial-like(predicted) OS=Solanum lycopersicum OX=4081 PE=3 SV=1	---	1	0.00243153	91.549	NASK(1)SEIK	2	0.32675	1	1.197	1.062	0.927	1.001
A0A3Q7EQW9	110	K	Phosphatidylserine decarboxylase proenzyme 2 OS=Solanum lycopersicum OX=4081 GN=101266981 PE=3 SV=1	101266981	1	0.000179846	83.182	LLLEK(1)HGAHLAR	4	0.98116	1	1.176	0.977	1.073	0.637
A0A3Q7EQY6	32	K	Putative glutathione S-transferase zeta class-like(predicted) OS=Solanum lycopersicum OX=4081 PE=3 SV=1	---	1	0.000531025	72.891	IALNLK(1)GLDYEYK	3	-0.26964	1
A0A3Q7EQZ3	135	K	AAI domain-containing protein OS=Solanum lycopersicum OX=4081 GN=101250539 PE=4 SV=1	101250539	1	5.03867e-07	117.2	VFQDFAK(1)SAK	3	0.12581	2	0.936	1.243	1.023	0.88
A0A3Q7ER08	151	K	PHD-type domain-containing protein OS=Solanum lycopersicum OX=4081 GN=101250743 PE=4 SV=1	101250743	1	3.54472e-05	89.301	DAPHNNSNK(1)SK	3	-0.55452	1	1.016	1.188	0.623	0.972
A0A3Q7ER08	230	K	PHD-type domain-containing protein OS=Solanum lycopersicum OX=4081 GN=101250743 PE=4 SV=1	101250743	1	1.52848e-05	100.93	ITPAK(1)AEHIK	3	0.053509	1	1	1.118	0.94	0.832
A0A3Q7ER08	235	K	PHD-type domain-containing protein OS=Solanum lycopersicum OX=4081 GN=101250743 PE=4 SV=1	101250743	1	0.000919906	99.442	AEHIK(1)QYK	3	-2.9589	2	1.056	0.959	1.06	0.939
A0A3Q7ER08	222	K	PHD-type domain-containing protein OS=Solanum lycopersicum OX=4081 GN=101250743 PE=4 SV=1	101250743	1	0.00453396	75.109	WFHGK(1)CVK	3	-0.21187	1	0.88	1.237	0.973	0.885
A0A3Q7ER18	176	K	FabA domain-containing protein OS=Solanum lycopersicum OX=4081 GN=101266461 PE=3 SV=1	101266461	1	0.00200975	64.827	K(1)PVIAGDTLVMR	3	0.36583	1	1.034	1.058	0.875	1.038
A0A3Q7ER32	38	K	RRM domain-containing protein OS=Solanum lycopersicum OX=4081 GN=101257217 PE=4 SV=1	101257217	1	0.00214909	56.514	TSADDLFPLFDK(1)YGK	3	-0.747	1	1.062	0.908	0.937	0.924
A0A3Q7ER36	203	K	HMA domain-containing protein OS=Solanum lycopersicum OX=4081 PE=4 SV=1	---	1	4.0005e-06	101.2	VVPNWQK(1)QLGEALAK	3	-2.2762	1	1.131	0.921	0.938	0.955
A0A3Q7ER58	752	K	RRM domain-containing protein OS=Solanum lycopersicum OX=4081 PE=4 SV=1	---	1	0.018392	57.59	NK(1)HTLLGK	3	-0.19677	1
A0A3Q7ER66	308	K	Tudor domain-containing protein OS=Solanum lycopersicum OX=4081 PE=4 SV=1	---	1	0.011596	71.501	EK(1)HLHLK	4	-0.25037	1	0.995	0.956	0.935	1.019
A0A3Q7ER72	457	K	Putative ovule protein(predicted) OS=Solanum lycopersicum OX=4081 PE=4 SV=1	---	1	0.00251588	85.212	GFVVK(1)HIK	3	-0.47206	1	0.887	1.07	1.086	0.969
A0A3Q7ERA8	115	K	Lipoxygenase(predicted) OS=Solanum lycopersicum OX=4081 PE=4 SV=1	---	1	0.0215245	53.567	TGLEK(1)PSIR	2	-0.4356	1	0.977	1.057	0.958	0.89
A0A3Q7ERB4	200	K	PLAT domain-containing protein OS=Solanum lycopersicum OX=4081 PE=4 SV=1	---	1	0.0255737	82.645	YDNPDK(1)R	2	0.0071273	1	0.813	1.13	1.165	0.974
A0A3Q7ERB4	194	K	PLAT domain-containing protein OS=Solanum lycopersicum OX=4081 PE=4 SV=1	---	0.999591	2.72411e-07	112.55	VEITCNSWVHSK(1)YDNPDKR	4	0.90714	1	0.78	1.214	1.049	0.895
A0A3Q7ERB4	171	K	PLAT domain-containing protein OS=Solanum lycopersicum OX=4081 PE=4 SV=1	---	1	0.000168625	77.746	QMYVK(1)NIVIDGFVHGK	3	-0.77087	1	0.882	1.009	1.008	0.946
A0A3Q7ERE1	251	K	Guanosine nucleotide diphosphate dissociation inhibitor OS=Solanum lycopersicum OX=4081 PE=3 SV=1	---	1	4.12655e-06	103.31	SPLMGLFEK(1)R	2	-0.69039	2	1.393	0.966	0.915	1.064
A0A3Q7ERG1	35	K	Putative ubiquitin-like-specific protease 2A-like(predicted) OS=Solanum lycopersicum OX=4081 PE=4 SV=1	---	1	0.0310087	64.82	SK(1)K(1)LLQTFK	3	-0.42605	1	1.016	0.98	0.922	1.094
A0A3Q7ERG1	34	K	Putative ubiquitin-like-specific protease 2A-like(predicted) OS=Solanum lycopersicum OX=4081 PE=4 SV=1	---	1	0.0310087	64.82	SK(1)K(1)LLQTFK	3	-0.42605	1	1.016	0.98	0.922	1.094
A0A3Q7ERI0	140	K	TPX2 domain-containing protein OS=Solanum lycopersicum OX=4081 PE=4 SV=1	---	1	0.000902509	80.24	GVK(1)NETSHSK	3	4.0571	1	0.945	0.767	1.041	1.202
A0A3Q7ERJ1	163	K	Ribosome biogenesis protein BOP1 homolog OS=Solanum lycopersicum OX=4081 PE=3 SV=1	---	1	9.90661e-05	88.283	LSLAIPK(1)YGIFENVNSMK	3	0.4144	1
A0A3Q7ERJ1	390	K	Ribosome biogenesis protein BOP1 homolog OS=Solanum lycopersicum OX=4081 PE=3 SV=1	---	1	0.00462298	63.401	ALYK(1)SVQQLR	2	0.32078	1
A0A3Q7ERJ1	80	K	Ribosome biogenesis protein BOP1 homolog OS=Solanum lycopersicum OX=4081 PE=3 SV=1	---	1	2.59774e-24	155.1	MAADSLDLLK(1)DCQLSVR	3	-0.74004	1	1.029	0.927	0.955	0.933
A0A3Q7ERM4	252	K	PKS_AT domain-containing protein OS=Solanum lycopersicum OX=4081 PE=4 SV=1	---	1	0.00200255	52.527	SAMVSIIGLDSDK(1)VQK	3	-0.81061	1
A0A3Q7ERM4	296	K	PKS_AT domain-containing protein OS=Solanum lycopersicum OX=4081 PE=4 SV=1	---	1	0.000234793	87.667	GIEAVEAK(1)AK	2	-0.45652	2	0.965	1.033	0.994	1.015
A0A3Q7ERM4	393	K	PKS_AT domain-containing protein OS=Solanum lycopersicum OX=4081 PE=4 SV=1	---	1	0.000121355	79.614	SYELGPGK(1)VIAGIVK	3	-1.166	1	1.095	0.977	0.949	0.833
A0A3Q7ERM4	385	K	PKS_AT domain-containing protein OS=Solanum lycopersicum OX=4081 PE=4 SV=1	---	1	0.0128756	58.592	K(1)SYELGPGK	3	-0.20324	2	0.973	1.01	0.943	1.249
A0A3Q7ERM4	381	K	PKS_AT domain-containing protein OS=Solanum lycopersicum OX=4081 PE=4 SV=1	---	1	0.00120936	96.311	TLLTK(1)GLK	3	-0.061121	2	1.028	0.971	0.992	1.11
A0A3Q7ERM4	400	K	PKS_AT domain-containing protein OS=Solanum lycopersicum OX=4081 PE=4 SV=1	---	1	0.00844899	85.813	VIAGIVK(1)R	2	-0.9994	1	1	0.997	0.946	1.07
A0A3Q7ERM4	358	K	PKS_AT domain-containing protein OS=Solanum lycopersicum OX=4081 PE=4 SV=1	---	1	3.88234e-05	93.776	IPVISNVDAQPHADPDTIK(1)K	4	0.9983	2	0.955	0.989	0.944	1.004
A0A3Q7ERM5	397	K	Heat shock 70 kDa protein, mitochondrial(predicted) OS=Solanum lycopersicum OX=4081 GN=101267273 PE=3 SV=1	101267273	1	0.000363886	72.898	VPK(1)VQEIVSEIFGK	3	0.0027947	1	0.979	1.005	0.926	1.027
A0A3Q7ERM5	353	K	Heat shock 70 kDa protein, mitochondrial(predicted) OS=Solanum lycopersicum OX=4081 GN=101267273 PE=3 SV=1	101267273	1	4.52759e-13	120.32	SK(1)FETLVNNLIER	2	-0.1661	2	0.942	1.058	1.083	0.982
A0A3Q7ERM5	370	K	Heat shock 70 kDa protein, mitochondrial(predicted) OS=Solanum lycopersicum OX=4081 GN=101267273 PE=3 SV=1	101267273	1	0.000384928	114.99	NPCK(1)NCLK	2	-1.7632	1	1.029	1.02	1.032	1.057
A0A3Q7ERM5	471	K	Heat shock 70 kDa protein, mitochondrial(predicted) OS=Solanum lycopersicum OX=4081 GN=101267273 PE=3 SV=1	101267273	1	2.83116e-07	112.74	K(1)SQVFSTAADNQTQVGIK	3	-0.33437	2	0.979	0.994	0.995	0.965
A0A3Q7ERM5	574	K	Heat shock 70 kDa protein, mitochondrial(predicted) OS=Solanum lycopersicum OX=4081 GN=101267273 PE=3 SV=1	101267273	1	0.00105896	69.352	EAEMHAQK(1)DQER	3	-0.47846	1	1.03	1.037	0.836	1.041
A0A3Q7ERS3	246	K	Aldo_ket_red domain-containing protein OS=Solanum lycopersicum OX=4081 GN=101254135 PE=4 SV=1	101254135	1	0.000980832	77.318	AAADHCK(1)GK	3	-1.1255	1
A0A3Q7ERS3	106	K	Aldo_ket_red domain-containing protein OS=Solanum lycopersicum OX=4081 GN=101254135 PE=4 SV=1	101254135	1	0.000708678	79.614	VTK(1)SIDESLER	2	-0.44015	1	1.071	0.995	1.014	0.982
A0A3Q7ERS3	94	K	Aldo_ket_red domain-containing protein OS=Solanum lycopersicum OX=4081 GN=101254135 PE=4 SV=1	101254135	1	3.43292e-08	113.37	YK(1)EGFDFSAER	2	-0.66377	2	1.001	1.003	0.99	0.989
A0A3Q7ERU3	88	K	EGF_CA domain-containing protein OS=Solanum lycopersicum OX=4081 PE=4 SV=1	---	1	0.00136536	66.004	NFEDSGTSFK(1)SK	2	-0.71285	2	0.955	1.157	0.989	0.975
A0A3Q7ERU3	600	K	EGF_CA domain-containing protein OS=Solanum lycopersicum OX=4081 PE=4 SV=1	---	1	5.51423e-08	103.13	GDGVK(1)SCEDIDECREK	3	-1.1608	2	1.026	1.008	0.972	0.915
A0A3Q7ERV5	641	K	AA_TRNA_LIGASE_II domain-containing protein OS=Solanum lycopersicum OX=4081 GN=101259000 PE=3 SV=1	101259000	1	6.89777e-08	75.529	DVIAFPK(1)TTTAQCALTHSPSEVDPQQLK	4	0.037673	1	1.163	0.874	0.999	1.044
A0A3Q7ERV5	94	K	AA_TRNA_LIGASE_II domain-containing protein OS=Solanum lycopersicum OX=4081 GN=101259000 PE=3 SV=1	101259000	1	4.00045e-24	149.97	NQYCGELSEEDVGK(1)R	3	-2.878	2	1.041	1.007	1.092	0.984
A0A3Q7ERV5	423	K	AA_TRNA_LIGASE_II domain-containing protein OS=Solanum lycopersicum OX=4081 GN=101259000 PE=3 SV=1	101259000	1	0.00191614	84.479	TYSNTALK(1)K	2	-1.1303	1	1.082	0.944	0.902	1.075
A0A3Q7ES41	186	K	WD_REPEATS_REGION domain-containing protein OS=Solanum lycopersicum OX=4081 GN=101266983 PE=4 SV=1	101266983	1	0.00063197	83.652	RESSLK(1)YQTR	3	-0.538	2	1.139	1.121	0.895	0.885
A0A3Q7ES72	124	K	MFS domain-containing protein(predicted) OS=Solanum lycopersicum OX=4081 PE=3 SV=1	---	1	9.61329e-32	171.76	ITVVK(1)IDHDASPK	4	-0.50352	2	1.035	0.998	0.938	1.073
A0A3Q7ES72	117	K	MFS domain-containing protein(predicted) OS=Solanum lycopersicum OX=4081 PE=3 SV=1	---	1	1.14794e-05	100.11	LIGPAMESVAEEYK(1)EK	3	-0.70961	1	0.99	0.966	0.971	0.991
A0A3Q7ES73	128	K	SWIB domain-containing protein OS=Solanum lycopersicum OX=4081 GN=101245505 PE=4 SV=1	101245505	1	0.0193044	61.593	TIFGGK(1)ER	2	-0.29487	1	1.095	0.876	1.009	1.127
A0A3Q7ES73	112	K	SWIB domain-containing protein OS=Solanum lycopersicum OX=4081 GN=101245505 PE=4 SV=1	101245505	1	0.0234377	47.712	ANDLQDPQNK(1)K	3	-0.55028	1
A0A3Q7ES73	120	K	SWIB domain-containing protein OS=Solanum lycopersicum OX=4081 GN=101245505 PE=4 SV=1	101245505	1	2.70308e-06	118.03	VIICDEK(1)LK	2	-0.67368	5	1.112	0.884	0.986	1.184
A0A3Q7ES73	122	K	SWIB domain-containing protein OS=Solanum lycopersicum OX=4081 GN=101245505 PE=4 SV=1	101245505	1	0.00764736	69.598	LK(1)TIFGGK	3	-0.31903	1	1.23	0.852	1.057	1.177
A0A3Q7ES73	113	K	SWIB domain-containing protein OS=Solanum lycopersicum OX=4081 GN=101245505 PE=4 SV=1	101245505	1	0.00474377	94.692	K(1)VIICDEK	2	1.0088	1	1.118	0.818	0.983	1.18
A0A3Q7ES75	101	K	probable prefoldin subunit 5(predicted) OS=Solanum lycopersicum OX=4081 GN=101244107 PE=4 SV=1	101244107	1	0.00053329	82.202	TMTEGK(1)DYCER	2	-1.0055	1	0.916	0.976	1.009	1.216
A0A3Q7ES82	66	K	Putative flavonol 3-O-glucosyltransferase(predicted) OS=Solanum lycopersicum OX=4081 PE=3 SV=1	---	1	0.0217777	62.717	LLK(1)FPAK	3	-0.28792	1	1.012	1.123	1.118	0.951
A0A3Q7ES82	89	K	Putative flavonol 3-O-glucosyltransferase(predicted) OS=Solanum lycopersicum OX=4081 PE=3 SV=1	---	1	0.000213988	74.789	LDLVPSDDK(1)LPNFLK	3	-0.027828	1	1.016	1.047	1.04	0.816
A0A3Q7ES82	260	K	Putative flavonol 3-O-glucosyltransferase(predicted) OS=Solanum lycopersicum OX=4081 PE=3 SV=1	---	1	0.000736807	78.324	K(1)SSIDEHACLK	3	-0.51842	1	1.045	1.079	1.161	0.802
A0A3Q7ES85	908	K	phospholipase SGR2 isoform X2(predicted) OS=Solanum lycopersicum OX=4081 PE=4 SV=1	---	1	5.03041e-17	138.82	LLQQAK(1)SEAAAAFGNDGVYLEK	3	1.1722	1	1.275	0.805	0.975	1.153
A0A3Q7ES85	1069	K	phospholipase SGR2 isoform X2(predicted) OS=Solanum lycopersicum OX=4081 PE=4 SV=1	---	1	4.18414e-12	132.79	INAEDAFK(1)NFRPGPGR	3	0.049278	3	1.028	0.988	1.021	1.136
A0A3Q7ES85	902	K	phospholipase SGR2 isoform X2(predicted) OS=Solanum lycopersicum OX=4081 PE=4 SV=1	---	1	0.00214161	61.167	EPNEFVK(1)LLQQAK	3	-1.9062	1
A0A3Q7ES85	1047	K	phospholipase SGR2 isoform X2(predicted) OS=Solanum lycopersicum OX=4081 PE=4 SV=1	---	1	0.000352211	90.05	YK(1)QEDIVLR	2	1.6906	3	0.953	1.008	1.012	1.092
A0A3Q7ES85	839	K	phospholipase SGR2 isoform X2(predicted) OS=Solanum lycopersicum OX=4081 PE=4 SV=1	---	1	0.00102702	82.029	VMGDK(1)ATAR	2	-0.88129	2	1.051	0.966	0.994	1.12
A0A3Q7ES85	1155	K	phospholipase SGR2 isoform X2(predicted) OS=Solanum lycopersicum OX=4081 PE=4 SV=1	---	1	0.0140458	50.354	LILDIEDFK(1)NGK	3	-1.7618	1	1.078	0.971	0.987	1.047
A0A3Q7ES85	940	K	phospholipase SGR2 isoform X2(predicted) OS=Solanum lycopersicum OX=4081 PE=4 SV=1	---	1	3.73057e-05	68.42	HIEFQVLADK(1)YGNVVHFGER	4	-0.68336	1	0.934	0.914	0.917	1.149
A0A3Q7ES90	75	K	Vesicle-fusing ATPase(predicted) OS=Solanum lycopersicum OX=4081 PE=4 SV=1	---	1	0.0142507	70.912	LGIK(1)HVK	3	0.84231	1	1.003	1.055	0.91	1.112
A0A3Q7ESA9	189	K	APH domain-containing protein OS=Solanum lycopersicum OX=4081 GN=101249769 PE=3 SV=1	101249769	1	0.00142039	49.768	LTEQVVFSDPYK(1)VSEYNR	3	0.86102	1
A0A3Q7ESA9	222	K	APH domain-containing protein OS=Solanum lycopersicum OX=4081 GN=101249769 PE=3 SV=1	101249769	1	6.88468e-05	99.815	IEVAELK(1)SK	3	0.36394	3	0.942	1.115	1.121	0.982
A0A3Q7ESC5	116	K	PKS_ER domain-containing protein OS=Solanum lycopersicum OX=4081 GN=101250635 PE=3 SV=1	101250635	1	2.28246e-06	114.72	QDIEQYCAK(1)K	3	0.28621	2	0.943	0.819	1.125	1.204
A0A3Q7ESL5	134	K	Putative heterogeneous nuclear ribonucleoprotein A2-like(predicted) OS=Solanum lycopersicum OX=4081 PE=4 SV=1	---	1	0.00111697	81.017	AVADK(1)VSGK	2	-1.0161	1
A0A3Q7ESN2	231	K	Putative Alpha/beta hydrolase fold-3 (Fragment)(predicted) OS=Solanum lycopersicum OX=4081 PE=4 SV=1	---	1	0.00930995	85.676	LK(1)SMACK	2	-0.013421	1	1.109	1.122	1.026	0.937
A0A3Q7ESN2	237	K	Putative Alpha/beta hydrolase fold-3 (Fragment)(predicted) OS=Solanum lycopersicum OX=4081 PE=4 SV=1	---	1	0.00321186	78.324	K(1)TLFFVAEK	2	-1.326	1
A0A3Q7ESN3	118	K	M16C_associated domain-containing protein OS=Solanum lycopersicum OX=4081 GN=101250549 PE=4 SV=1	101250549	1	0.0132097	77.741	AVLYK(1)HK	3	-1.7334	2	1.026	1.12	1.009	1.033
A0A3Q7ESN3	720	K	M16C_associated domain-containing protein OS=Solanum lycopersicum OX=4081 GN=101250549 PE=4 SV=1	101250549	1	0.000710203	82.505	VEPCSK(1)IIVR	2	-0.48405	1	1.16	1.007	0.966	0.936
A0A3Q7ESN3	305	K	M16C_associated domain-containing protein OS=Solanum lycopersicum OX=4081 GN=101250549 PE=4 SV=1	101250549	1	0.0256704	49.489	K(1)FYHPSNAR	3	-1.487	1	1.035	1.118	0.98	0.904
A0A3Q7ESN3	726	K	M16C_associated domain-containing protein OS=Solanum lycopersicum OX=4081 GN=101250549 PE=4 SV=1	101250549	1	0.0397976	59.35	GK(1)AMSQR	2	-1.0509	1	1.125	1.103	0.899	1.149
A0A3Q7ESN3	121	K	M16C_associated domain-containing protein OS=Solanum lycopersicum OX=4081 GN=101250549 PE=4 SV=1	101250549	1	0.00219283	55.094	K(1)TGAEVMSVSNDDENK	3	-1.8946	1	1.046	1.158	0.946	0.941
A0A3Q7ESN3	956	K	M16C_associated domain-containing protein OS=Solanum lycopersicum OX=4081 GN=101250549 PE=4 SV=1	101250549	1	6.727e-05	67.579	DPNLLK(1)TLDVYDGTSSFLK	3	-0.74543	1	1.063	0.939	0.998	0.961
A0A3Q7ESN3	362	K	M16C_associated domain-containing protein OS=Solanum lycopersicum OX=4081 GN=101250549 PE=4 SV=1	101250549	1	0.000876072	66.246	IVEK(1)YPVGEDGDLK	3	3.8363	1	0.977	1.017	0.931	1.081
A0A3Q7ESN3	832	K	M16C_associated domain-containing protein OS=Solanum lycopersicum OX=4081 GN=101250549 PE=4 SV=1	101250549	1	0.000261776	76.586	SLLSK(1)NGCLINLTADGK	3	2.9842	1
A0A3Q7ESN3	372	K	M16C_associated domain-containing protein OS=Solanum lycopersicum OX=4081 GN=101250549 PE=4 SV=1	101250549	1	1.23943e-07	111.94	YPVGEDGDLK(1)K	3	1.0778	2	1.078	1.174	1.001	0.985
A0A3Q7ESN3	113	K	M16C_associated domain-containing protein OS=Solanum lycopersicum OX=4081 GN=101250549 PE=4 SV=1	101250549	1	0.00842515	87.476	SK(1)AVLYK	2	-0.7692	2	1.125	1.171	1.022	0.948
A0A3Q7ESS4	501	K	Protein kinase domain-containing protein OS=Solanum lycopersicum OX=4081 PE=3 SV=1	---	1	0.00579718	76.282	WGK(1)VQCTK	2	0.85519	1
A0A3Q7EST9	219	K	Carboxypeptidase OS=Solanum lycopersicum OX=4081 PE=3 SV=1	---	1	0.0394093	51.346	FPHYK(1)SR	3	0.14999	1	0.907	1.092	0.953	0.862
A0A3Q7ESW4	479	K	Nitrite reductase(predicted) OS=Solanum lycopersicum OX=4081 GN=778325 PE=4 SV=1	778325	1	0.00915003	59.574	GLVACTGNQFCGQAIIETK(1)AR	3	3.4724	1
A0A3Q7ESW4	371	K	Nitrite reductase(predicted) OS=Solanum lycopersicum OX=4081 GN=778325 PE=4 SV=1	778325	1	0.000441108	73.927	ASPEDLVQK(1)QWER	3	-0.13645	2	1.013	0.919	0.98	0.946
A0A3Q7ESW4	136	K	Nitrite reductase(predicted) OS=Solanum lycopersicum OX=4081 GN=778325 PE=4 SV=1	778325	1	0.000139623	78.69	LK(1)LPNGVTTSAQTR	3	-1.1198	2	0.984	0.928	0.975	0.976
A0A3Q7ESW4	450	K	Nitrite reductase(predicted) OS=Solanum lycopersicum OX=4081 GN=778325 PE=4 SV=1	778325	1	5.23631e-05	90.348	EPILSK(1)FSPDPPILMK	3	-0.53134	1
A0A3Q7ESW4	156	K	Nitrite reductase(predicted) OS=Solanum lycopersicum OX=4081 GN=778325 PE=4 SV=1	778325	1	4.92829e-20	143.93	K(1)YGEEGCADITTR	2	-0.2827	9	0.984	0.808	1.062	1.213
A0A3Q7ESW4	249	K	Nitrite reductase(predicted) OS=Solanum lycopersicum OX=4081 GN=778325 PE=4 SV=1	778325	1	1.02184e-09	85.849	K(1)WNPCVVGSHDLYEHPHINDLAYMPAIK	5	-0.033566	5	0.962	0.803	1.089	1.123
A0A3Q7ESW4	531	K	Nitrite reductase(predicted) OS=Solanum lycopersicum OX=4081 GN=778325 PE=4 SV=1	778325	1	2.41708e-17	137.73	K(1)TVEGADVFLGGR	3	-0.16648	2	1.026	0.768	1.018	1.303
A0A3Q7ESZ6	42	K	PB1 domain-containing protein OS=Solanum lycopersicum OX=4081 GN=101252825 PE=4 SV=1	101252825	1	0.000891405	80.318	VK(1)FMCSYGGK	3	0.71217	2	0.9	1.114	1.134	0.882
A0A3Q7ESZ6	265	K	PB1 domain-containing protein OS=Solanum lycopersicum OX=4081 GN=101252825 PE=4 SV=1	101252825	1	0.000483561	57.41	K(1)SDDNLTAAFPGGDYYVQR	3	4.0311	1	1.091	0.867	0.939	0.855
A0A3Q7ESZ6	245	K	PB1 domain-containing protein OS=Solanum lycopersicum OX=4081 GN=101252825 PE=4 SV=1	101252825	1	0.000139856	80.738	MMGTDPIQK(1)HIQDLQR	3	0.72839	1	0.984	0.887	0.972	0.945
A0A3Q7ET64	761	K	Protein kinase domain-containing protein OS=Solanum lycopersicum OX=4081 GN=101267167 PE=4 SV=1	101267167	1	0.0515555	41.704	SCLNPK(1)PSR	2	-0.42327	1
A0A3Q7ETC3	149	K	Putative ras-related protein RABG3f-like(predicted) OS=Solanum lycopersicum OX=4081 GN=101263553 PE=4 SV=1	101263553	1	7.92636e-08	114.63	AWCASK(1)GNIPYFETSAK	3	-0.62786	2	0.986	1.068	1.009	0.936
A0A3Q7ETC3	174	K	Putative ras-related protein RABG3f-like(predicted) OS=Solanum lycopersicum OX=4081 GN=101263553 PE=4 SV=1	101263553	1	0.000122875	82.877	EGTNVEEAFQCIAK(1)NALK	4	-0.24958	3	1.023	0.994	0.932	0.927
A0A3Q7ETD1	466	K	Putative long chain acyl-CoA synthetase 2-like(predicted) OS=Solanum lycopersicum OX=4081 PE=4 SV=1	---	1	0.035305	42.446	GK(1)TLFSGYHK	3	-0.11429	1
A0A3Q7ETE3	174	K	Putative plastid division protein PDV2-like(predicted) OS=Solanum lycopersicum OX=4081 GN=101261370 PE=4 SV=1	101261370	1	4.94221e-05	97.779	K(1)DVDDANHER	3	-0.43164	1
A0A3Q7ETE6	55	K	RRM domain-containing protein OS=Solanum lycopersicum OX=4081 PE=4 SV=1	---	1	0.0255364	43.316	GFGFVTFK(1)DEQAMR	3	-1.6765	1
A0A3Q7ETJ4	70	K	LYR motif-containing protein(predicted) OS=Solanum lycopersicum OX=4081 PE=3 SV=1	---	1	7.65935e-12	135.04	K(1)YSVDQSAADR	2	-0.37396	1	0.978	0.877	1.101	1.092
A0A3Q7ETJ4	82	K	LYR motif-containing protein(predicted) OS=Solanum lycopersicum OX=4081 PE=3 SV=1	---	1	0.0496097	46.426	LK(1)NICAD	2	-1.02	1
A0A3Q7ETK4	59	K	Fructose-bisphosphate aldolase OS=Solanum lycopersicum OX=4081 GN=101246870 PE=3 SV=1	101246870	1	0.000122747	90.697	TAK(1)TVASPGR	2	-0.17418	4	1.08	0.965	1.063	1.158
A0A3Q7ETK4	356	K	Fructose-bisphosphate aldolase OS=Solanum lycopersicum OX=4081 GN=101246870 PE=3 SV=1	101246870	1	0.000107871	75.533	TWGGQPENVK(1)AAQDTLLVR	3	1.4003	2	0.966	0.92	0.992	0.947
A0A3Q7ETK4	294	K	Fructose-bisphosphate aldolase OS=Solanum lycopersicum OX=4081 GN=101246870 PE=3 SV=1	101246870	1	3.60985e-53	193.41	ATPQQVADYTLSLLK(1)R	3	0.17282	3	1.091	0.956	0.927	1.019
A0A3Q7ETK4	376	K	Fructose-bisphosphate aldolase OS=Solanum lycopersicum OX=4081 GN=101246870 PE=3 SV=1	101246870	1	1.29345e-126	258.83	ANSLAQLGK(1)YTGEGESDEAK	3	2.9263	16	1.078	0.952	0.923	1.038
A0A3Q7ETK4	346	K	Fructose-bisphosphate aldolase OS=Solanum lycopersicum OX=4081 GN=101246870 PE=3 SV=1	101246870	1	4.90964e-158	287.38	ALQNTCLK(1)TWGGQPENVK(1)AAQDTLLVR	4	3.7919	18	1.125	0.89	1.069	1.126
A0A3Q7ETK6	179	K	bPH_2 domain-containing protein OS=Solanum lycopersicum OX=4081 GN=101252419 PE=4 SV=1	101252419	1	0.00137533	65.895	EIAK(1)YCLSMVDK	3	-0.99534	3	0.979	0.961	1.005	1.054
A0A3Q7ETK6	141	K	bPH_2 domain-containing protein OS=Solanum lycopersicum OX=4081 GN=101252419 PE=4 SV=1	101252419	1	0.00150845	75.115	VIK(1)DVQVVPR	2	-1.0523	1	1.129	1.006	0.932	0.947
A0A3Q7ETK6	138	K	bPH_2 domain-containing protein OS=Solanum lycopersicum OX=4081 GN=101252419 PE=4 SV=1	101252419	1	0.00578953	66.663	SDFSYK(1)VIK	2	3.2545	2
A0A3Q7ETN6	25	K	Peptidyl-prolyl cis-trans isomerase OS=Solanum lycopersicum OX=4081 GN=101245005 PE=4 SV=1	101245005	1	0.0335876	48.028	SSWK(1)DPEGR	2	-0.41477	1
A0A3Q7ETN6	57	K	Peptidyl-prolyl cis-trans isomerase OS=Solanum lycopersicum OX=4081 GN=101245005 PE=4 SV=1	101245005	1	6.20891e-05	101.35	SK(1)FEDVASR	2	-1.0751	1	1.005	1.04	0.97	1.015
A0A3Q7ETN6	72	K	Peptidyl-prolyl cis-trans isomerase OS=Solanum lycopersicum OX=4081 GN=101245005 PE=4 SV=1	101245005	1	0.000230702	99.973	FSDCSSAK(1)R	2	0.037891	1	0.996	1.013	1.078	1.031
A0A3Q7ETN6	45	K	Peptidyl-prolyl cis-trans isomerase OS=Solanum lycopersicum OX=4081 GN=101245005 PE=4 SV=1	101245005	1	0.000943095	70.089	DAAASQLK(1)SFR	3	-2.0466	1
A0A3Q7ETN6	14	K	Peptidyl-prolyl cis-trans isomerase OS=Solanum lycopersicum OX=4081 GN=101245005 PE=4 SV=1	101245005	1	0.000635916	72.705	ASHILIK(1)HEGSR	4	0.70127	1	1.023	0.896	0.878	0.82
A0A3Q7ETP3	101	K	Methyltransferase OS=Solanum lycopersicum OX=4081 PE=3 SV=1	---	1	1.87372e-08	103.89	YTDHTPCQDQK(1)R	3	-1.3174	1	0.909	0.986	0.991	1.038
A0A3Q7ETP6	690	K	Putative PIP-3,4,5-trisphosphate 3-phosphatase and dual-specificity protein phosphatase PTEN-like(predicted) OS=Solanum lycopersicum OX=4081 PE=3 SV=1	---	1	1.04521e-05	107.79	FFETHHK(1)DK	4	-0.10043	1	0.983	1.126	0.963	1.112
A0A3Q7ETP9	278	K	Chromosome partition protein like(predicted) OS=Solanum lycopersicum OX=4081 PE=4 SV=1	---	1	0.000449578	59.372	APEEVWNK(1)LLLDGMTLGK	3	-0.47308	1
A0A3Q7ETU0	356	K	AAA domain-containing protein OS=Solanum lycopersicum OX=4081 PE=3 SV=1	---	1	0.003808	57.434	MEILK(1)IHAAGIAK	3	-0.71916	1
A0A3Q7ETU0	364	K	AAA domain-containing protein OS=Solanum lycopersicum OX=4081 PE=3 SV=1	---	1	8.44364e-05	86.573	IHAAGIAK(1)HGEIDYEAAVK	3	3.5524	1
A0A3Q7ETU1	63	K	Putative NADH dehydrogenase [ubiquinone] 1 beta subcomplex subunit 9-like(predicted) OS=Solanum lycopersicum OX=4081 PE=4 SV=1	---	1	2.44224e-05	74.78	LIADGEASYNK(1)WR	2	-0.72717	2
A0A3Q7ETU6	258	K	ubiquitin fusion degradation protein 1 homolog(predicted) OS=Solanum lycopersicum OX=4081 GN=101248524 PE=4 SV=1	101248524	1	0.000381192	83.823	K(1)SAAAPSSQSSSR	2	0.39287	1	1.19	1.041	0.881	1.345
A0A3Q7ETX5	414	K	Putative pentatricopeptide repeat-containing protein MRL1, chloroplastic-like(predicted) OS=Solanum lycopersicum OX=4081 PE=4 SV=1	---	1	0.000626724	94.309	SHGCYK(1)ERPFNK	4	0.766	3	1.179	0.762	1.016	1.227
A0A3Q7EU34	238	K	Aldo_ket_red domain-containing protein OS=Solanum lycopersicum OX=4081 GN=101248625 PE=4 SV=1	101248625	1	0.0110607	74.415	GLAEK(1)YK	3	0.7023	1	1.049	0.976	1.08	1.005
A0A3Q7EU34	261	K	Aldo_ket_red domain-containing protein OS=Solanum lycopersicum OX=4081 GN=101248625 PE=4 SV=1	101248625	1	0.000117802	91.202	NTVVIPK(1)SSK	2	-0.32454	1	1.007	0.99	1.032	0.973
A0A3Q7EU34	177	K	Aldo_ket_red domain-containing protein OS=Solanum lycopersicum OX=4081 GN=101248625 PE=4 SV=1	101248625	1	0.0316996	40.493	VK(1)PAVNQIETHPYFQR	3	0.83942	1
A0A3Q7EU34	175	K	Aldo_ket_red domain-containing protein OS=Solanum lycopersicum OX=4081 GN=101248625 PE=4 SV=1	101248625	1	3.95082e-06	120.06	DCLAYSK(1)VK	2	0.69294	1	0.972	1.07	1.183	0.996
A0A3Q7EU46	159	K	Putative subtilisin-like protease-like(predicted) OS=Solanum lycopersicum OX=4081 GN=101261760 PE=3 SV=1	101261760	1	6.82842e-18	136.81	WK(1)GVCETGPQFTSR	2	0.72237	2	0.909	0.967	1.092	0.959
A0A3Q7EU46	254	K	Putative subtilisin-like protease-like(predicted) OS=Solanum lycopersicum OX=4081 GN=101261760 PE=3 SV=1	101261760	1	0.000850789	79.474	LAVYK(1)VCWK	3	-0.58585	1	1.14	0.996	0.91	0.923
A0A3Q7EU46	247	K	Putative subtilisin-like protease-like(predicted) OS=Solanum lycopersicum OX=4081 GN=101261760 PE=3 SV=1	101261760	1	0.00559978	101.69	GVAPK(1)AR	2	0.26753	1	0.982	0.987	0.943	0.994
A0A3Q7EU63	237	K	PEROXIDASE_4 domain-containing protein OS=Solanum lycopersicum OX=4081 GN=101264261 PE=3 SV=1	101264261	1	0.000298497	116.73	DYAISHK(1)K	3	0.42513	1	0.984	0.877	1.028	1.176
A0A3Q7EU63	50	K	PEROXIDASE_4 domain-containing protein OS=Solanum lycopersicum OX=4081 GN=101264261 PE=3 SV=1	101264261	1	0.000148934	93.468	SK(1)TGGPNGSIR	2	-0.62899	2	1.074	0.908	1.072	1.102
A0A3Q7EU63	182	K	PEROXIDASE_4 domain-containing protein OS=Solanum lycopersicum OX=4081 GN=101264261 PE=3 SV=1	101264261	1	0.00521132	50.305	EPLK(1)FDNSYFVELLK	3	2.1959	1	1.218	0.824	0.868	0.96
A0A3Q7EU63	28	K	PEROXIDASE_4 domain-containing protein OS=Solanum lycopersicum OX=4081 GN=101264261 PE=3 SV=1	101264261	1	1.51843e-37	173.71	ALISNK(1)SCAPIMLR	2	0.22299	2	1.029	0.883	1.069	1.153
A0A3Q7EU63	83	K	PEROXIDASE_4 domain-containing protein OS=Solanum lycopersicum OX=4081 GN=101264261 PE=3 SV=1	101264261	1	4.26383e-13	124.51	IALDFCEAVK(1)SK	3	-0.23592	3	1.069	0.846	1.064	1.205
A0A3Q7EU63	48	K	PEROXIDASE_4 domain-containing protein OS=Solanum lycopersicum OX=4081 GN=101264261 PE=3 SV=1	101264261	1	6.69964e-09	113.76	LAWHDAGTYDAK(1)SK	4	-1.5239	3	1.164	0.752	0.918	1.37
A0A3Q7EU87	155	K	Triosephosphate isomerase, chloroplastic(predicted) OS=Solanum lycopersicum OX=4081 PE=3 SV=1	---	1	4.86118e-05	94.387	GGAFTGEISVEQVK(1)DLGCK	3	-0.21131	1	0.89	1.034	0.997	1.144
A0A3Q7EU87	265	K	Triosephosphate isomerase, chloroplastic(predicted) OS=Solanum lycopersicum OX=4081 PE=3 SV=1	---	1	2.10382e-20	165.51	NVSAEVASK(1)TR	3	-0.28102	4	1.047	0.982	1.003	1.126
A0A3Q7EU87	256	K	Triosephosphate isomerase, chloroplastic(predicted) OS=Solanum lycopersicum OX=4081 PE=3 SV=1	---	1	0.000643919	69.261	DWLTK(1)NVSAEVASK	3	1.179	1	0.891	0.946	1.055	1.028
A0A3Q7EU87	160	K	Triosephosphate isomerase, chloroplastic(predicted) OS=Solanum lycopersicum OX=4081 PE=3 SV=1	---	1	9.68638e-06	89.136	DLGCK(1)WVILGHSER	3	-1.0525	3	1.106	0.993	0.94	0.922
A0A3Q7EUH6	207	K	SKP1-like protein 1B(predicted) OS=Solanum lycopersicum OX=4081 PE=3 SV=1	---	1	0.0201366	46.643	HVEASSK(1)TEDK	3	1.2129	1
A0A3Q7EUN1	72	K	Tyrosine--trna ligase 1, cytoplasmic(predicted) OS=Solanum lycopersicum OX=4081 PE=3 SV=1	---	1	0.000511644	76.82	K(1)PQPICYDGFEPSGR	2	-0.49694	1	0.982	1.052	1.017	0.927
A0A3Q7EUN1	292	K	Tyrosine--trna ligase 1, cytoplasmic(predicted) OS=Solanum lycopersicum OX=4081 PE=3 SV=1	---	1	0.0338509	60.76	K(1)AFCPPK	3	-0.52798	1	1.119	0.872	1.029	1.099
A0A3Q7EUN1	245	K	Tyrosine--trna ligase 1, cytoplasmic(predicted) OS=Solanum lycopersicum OX=4081 PE=3 SV=1	---	1	0.000511084	120.99	EYCDDIK(1)R	2	-0.40579	1	0.967	1.018	1.191	1.098
A0A3Q7EUN1	374	K	Tyrosine--trna ligase 1, cytoplasmic(predicted) OS=Solanum lycopersicum OX=4081 PE=3 SV=1	---	1	0.00109171	101.38	DHFK(1)NDQK	3	-0.0075155	2	1.011	1.083	0.94	1.017
A0A3Q7EUP2	104	K	zinc finger CCCH domain-containing protein 14-like(predicted) OS=Solanum lycopersicum OX=4081 PE=4 SV=1	---	1	4.37902e-05	88.09	NSIAPPSFPDGSSSPVVK(1)TR	3	0.73839	1	1.01	0.988	0.957	0.93
A0A3Q7EUP2	197	K	zinc finger CCCH domain-containing protein 14-like(predicted) OS=Solanum lycopersicum OX=4081 PE=4 SV=1	---	1	2.5248e-07	120.45	GGVNSK(1)HICR	3	-0.03849	2	0.817	1.255	1.017	1.061
A0A3Q7EUP2	39	K	zinc finger CCCH domain-containing protein 14-like(predicted) OS=Solanum lycopersicum OX=4081 PE=4 SV=1	---	1	1.92802e-05	71.143	QELESIPTGIGSK(1)SK	3	0.069638	1
A0A3Q7EUP2	118	K	zinc finger CCCH domain-containing protein 14-like(predicted) OS=Solanum lycopersicum OX=4081 PE=4 SV=1	---	1	0.000831394	66.826	FNTAEGCK(1)FGDQCR	3	1.7318	1	0.977	0.952	0.907	0.849
A0A3Q7EUP2	273	K	zinc finger CCCH domain-containing protein 14-like(predicted) OS=Solanum lycopersicum OX=4081 PE=4 SV=1	---	1	2.54622e-05	92.38	ICENFTK(1)STCTFGEK	3	-0.30219	1	0.882	1.008	1.027	0.996
A0A3Q7EUP2	264	K	zinc finger CCCH domain-containing protein 14-like(predicted) OS=Solanum lycopersicum OX=4081 PE=4 SV=1	---	1	1.66589e-14	129.05	NSSSSVTSNYK(1)TK	3	-3.4006	3	0.848	1.105	1.152	0.934
A0A3Q7EUP2	110	K	zinc finger CCCH domain-containing protein 14-like(predicted) OS=Solanum lycopersicum OX=4081 PE=4 SV=1	---	1	0.0070664	54.199	LCTK(1)FNTAEGCK	2	-0.87088	2	0.865	1.235	1.083	0.82
A0A3Q7EUQ6	22	K	Putative glycerate dehydrogenase-like(predicted) OS=Solanum lycopersicum OX=4081 GN=100191110 PE=3 SV=1	100191110	1	3.8484e-05	90.697	VVSTK(1)SMPGTR	3	-0.44069	4	1.03	0.94	1.041	1.044
A0A3Q7EUQ6	205	K	Putative glycerate dehydrogenase-like(predicted) OS=Solanum lycopersicum OX=4081 GN=100191110 PE=3 SV=1	100191110	1	1.48327e-17	135.47	LEK(1)FVTAYGQFLK	2	-0.5035	2	1.14	0.914	0.967	1.271
A0A3Q7EUQ6	225	K	Putative glycerate dehydrogenase-like(predicted) OS=Solanum lycopersicum OX=4081 GN=100191110 PE=3 SV=1	100191110	1	0.0118273	76.172	ANGEQPVTWK(1)R	2	-0.54144	1	0.994	1.049	0.936	1.042
A0A3Q7EUQ6	46	K	Putative glycerate dehydrogenase-like(predicted) OS=Solanum lycopersicum OX=4081 GN=100191110 PE=3 SV=1	100191110	1	0.00248395	98.048	LEICTEK(1)K	2	-0.79173	3	1.016	0.891	1.199	1.126
A0A3Q7EUQ6	256	K	Putative glycerate dehydrogenase-like(predicted) OS=Solanum lycopersicum OX=4081 GN=100191110 PE=3 SV=1	100191110	1	1.21427e-08	129.34	TTYHLVNK(1)ER	2	1.2402	2	0.979	0.955	0.968	1.195
A0A3Q7EUQ6	264	K	Putative glycerate dehydrogenase-like(predicted) OS=Solanum lycopersicum OX=4081 GN=100191110 PE=3 SV=1	100191110	1	0.025193	58.32	K(1)EAILVNCSR	3	0.96264	2	1.024	1.033	1.075	0.967
A0A3Q7EUQ6	15	K	Putative glycerate dehydrogenase-like(predicted) OS=Solanum lycopersicum OX=4081 GN=100191110 PE=3 SV=1	100191110	1	7.82745e-06	92.939	PVQIEVWNPNGK(1)YR	2	-0.15454	3	1.03	0.931	1.023	1.049
A0A3Q7EUQ8	828	K	Probable alanine--tRNA ligase, chloroplastic OS=Solanum lycopersicum OX=4081 GN=101251229 PE=3 SV=1	101251229	1	0.000404464	89.032	VK(1)AEEVTGR	2	0.343	1	1.058	0.94	1.165	0.99
A0A3Q7EUQ8	826	K	Probable alanine--tRNA ligase, chloroplastic OS=Solanum lycopersicum OX=4081 GN=101251229 PE=3 SV=1	101251229	1	0.000319781	91.313	QLCSTLK(1)VK	3	-0.54669	2	1.085	0.872	1.032	1.045
A0A3Q7EUQ8	947	K	Probable alanine--tRNA ligase, chloroplastic OS=Solanum lycopersicum OX=4081 GN=101251229 PE=3 SV=1	101251229	0.999887	0.000167256	76.817	AGEVIKPLAK(1)SCGGGGGGR	3	-0.32153	1	1.181	0.945	0.988	1.229
A0A3Q7EUR6	691	K	Protein kinase domain-containing protein OS=Solanum lycopersicum OX=4081 PE=4 SV=1	---	1	0.0001458	85.271	HK(1)AEMVIFEAAR	2	-1.1273	2	1.029	0.95	0.94	0.925
A0A3Q7EUR6	818	K	Protein kinase domain-containing protein OS=Solanum lycopersicum OX=4081 PE=4 SV=1	---	1	4.92745e-06	117.7	SLCLK(1)FPLK	3	-0.80889	2	0.973	1.016	1.045	0.92
A0A3Q7EUR6	843	K	Protein kinase domain-containing protein OS=Solanum lycopersicum OX=4081 PE=4 SV=1	---	1	0.00121948	87.789	EEGGFEYK(1)K	2	-0.47449	1	1.017	0.964	1.064	0.864
A0A3Q7EUR6	1065	K	Protein kinase domain-containing protein OS=Solanum lycopersicum OX=4081 PE=4 SV=1	---	1	2.83072e-05	58.5	LFK(1)SSAPVELTEAETEYAVNVVK	3	4.4693	1
A0A3Q7EUS0	333	K	PCI domain-containing protein OS=Solanum lycopersicum OX=4081 GN=101244534 PE=4 SV=1	101244534	1	3.87612e-06	97.933	NVAEK(1)FSSTFGSDR	2	1.1348	1	0.944	1.01	0.986	0.947
A0A3Q7EUS0	328	K	PCI domain-containing protein OS=Solanum lycopersicum OX=4081 GN=101244534 PE=4 SV=1	101244534	1	0.000531025	72.891	IGDLELFK(1)NVAEK	3	-1.9353	1	0.994	1.092	0.877	1.057
A0A3Q7EUX7	356	K	DHFR domain-containing protein OS=Solanum lycopersicum OX=4081 PE=3 SV=1	---	1	0.0033226	84.365	VTGVK(1)TNGTK	3	0.27264	4	0.925	1.044	1.095	1.071
A0A3Q7EUX7	237	K	DHFR domain-containing protein OS=Solanum lycopersicum OX=4081 PE=3 SV=1	---	1	0.000274936	81.239	NEK(1)LQWFLDAVK	3	-0.34359	1	1.03	1.002	0.985	1.042
A0A3Q7EUX7	127	K	DHFR domain-containing protein OS=Solanum lycopersicum OX=4081 PE=3 SV=1	---	1	0.000644438	73.881	ANNNLK(1)ILEHLR	3	0.24816	4	1.068	0.983	1.005	0.988
A0A3Q7EUX7	64	K	DHFR domain-containing protein OS=Solanum lycopersicum OX=4081 PE=3 SV=1	---	1	0.00518945	101.64	FQHCFK(1)K	3	0.33047	2	0.926	0.87	1.07	1.17
A0A3Q7EUX7	936	K	DHFR domain-containing protein OS=Solanum lycopersicum OX=4081 PE=3 SV=1	---	1	0.00359054	85.716	VK(1)NNPDDR	2	-1.6905	1	1.056	0.877	1.033	1.137
A0A3Q7EUX7	65	K	DHFR domain-containing protein OS=Solanum lycopersicum OX=4081 PE=3 SV=1	---	1	0.00513671	57.53	K(1)CEDGFLYCEGVK	3	-1.0891	1	0.949	0.99	0.986	1.079
A0A3Q7EUX7	415	K	DHFR domain-containing protein OS=Solanum lycopersicum OX=4081 PE=3 SV=1	---	1	5.7413e-07	108.75	FDVVGPVCESADFLGK(1)DR	3	-0.51556	1	1.158	0.939	1.021	0.885
A0A3Q7EUY8	159	K	NmrA domain-containing protein OS=Solanum lycopersicum OX=4081 GN=101252442 PE=4 SV=1	101252442	1	0.000112164	80.632	TVDWEGK(1)VALIQCAK	3	0.045378	1	1	0.962	1.012	0.97
A0A3Q7EUY8	370	K	NmrA domain-containing protein OS=Solanum lycopersicum OX=4081 GN=101252442 PE=4 SV=1	101252442	1	0.000238504	84.365	YLQDYFTNILK(1)K	3	1.9388	1
A0A3Q7EUY8	199	K	NmrA domain-containing protein OS=Solanum lycopersicum OX=4081 GN=101252442 PE=4 SV=1	101252442	1	0.00182073	89.698	HCTEK(1)FLR	3	0.0097671	2	1.158	0.82	1.017	0.92
A0A3Q7EV15	17	K	BAH domain-containing protein OS=Solanum lycopersicum OX=4081 PE=4 SV=1	---	1	1.06379e-49	206.18	TLDSYTVK(1)SINK	2	-0.3737	4	0.913	1.201	0.886	0.657
A0A3Q7EV15	47	K	BAH domain-containing protein OS=Solanum lycopersicum OX=4081 PE=4 SV=1	---	1	0.00434305	60.598	VEK(1)IESDNR	2	0.36006	1
A0A3Q7EVR0	1215	K	B3 domain-containing protein Os03g0619600-like isoform X1(predicted) OS=Solanum lycopersicum OX=4081 PE=4 SV=1	---	1	0.00739954	82.426	TK(1)IDHSR	3	-0.34396	1	1.195	0.922	0.933	1.226
A0A3Q7EVZ0	78	K	Proteasome subunit alpha type OS=Solanum lycopersicum OX=4081 GN=544128 PE=3 SV=1	544128	1	4.82933e-07	103.31	IVNLDDHIALACAGLK(1)ADAR	3	-0.86021	1	0.968	1.048	0.912	1.061
A0A3Q7EVZ0	48	K	Proteasome subunit alpha type OS=Solanum lycopersicum OX=4081 GN=544128 PE=3 SV=1	544128	1	0.00542954	59.116	GTDTVVLGVEK(1)K	3	-0.11863	1
A0A3Q7EVZ0	176	K	Proteasome subunit alpha type OS=Solanum lycopersicum OX=4081 GN=544128 PE=3 SV=1	544128	1	0.000725735	101.54	EFLEK(1)NYK	3	0.19113	1	1.083	1.017	0.983	0.949
A0A3Q7EW11	161	K	Putative rac-like GTP-binding protein 5-like(predicted) OS=Solanum lycopersicum OX=4081 GN=101265779 PE=4 SV=1	101265779	1	3.77078e-23	148.52	SIGAAAYIECSAK(1)TQQNIK	3	0.28865	2	0.968	1.026	1.004	0.915
A0A3Q7EWB6	147	K	HP domain-containing protein OS=Solanum lycopersicum OX=4081 GN=101259383 PE=4 SV=1	101259383	1	5.51044e-05	85.837	NCLYICQGK(1)HVVHVK	4	-0.69826	1	0.92	1.051	0.99	1.066
A0A3Q7EWB6	36	K	HP domain-containing protein OS=Solanum lycopersicum OX=4081 GN=101259383 PE=4 SV=1	101259383	1	0.00586701	52.821	LSPVPVPK(1)SSHGK	3	2.2264	1	0.953	1.061	1.018	0.848
A0A3Q7EWB6	247	K	HP domain-containing protein OS=Solanum lycopersicum OX=4081 GN=101259383 PE=4 SV=1	101259383	1	2.32478e-17	137.8	DEAK(1)NIDTVPTR	2	0.9512	1	0.828	1.154	0.951	0.99
A0A3Q7EWP0	99	K	Putative NAD(P)-binding Rossmann-fold superfamily protein-like(predicted) OS=Solanum lycopersicum OX=4081 GN=101266880 PE=4 SV=1	101266880	1	0.0153521	44.925	NPSGAAGLLELK(1)NK	3	2.1256	1
A0A3Q7EWQ3	88	K	Ferredoxin--NADP reductase, chloroplastic OS=Solanum lycopersicum OX=4081 GN=101268044 PE=3 SV=1	101268044	1	1.53086e-05	68.639	VSVSPLSLENATEPPLNIYK(1)PK	4	3.3884	1	0.995	0.906	0.909	0.98
A0A3Q7EX44	71	K	protein PHLOEM PROTEIN 2-LIKE A9-like(predicted) OS=Solanum lycopersicum OX=4081 GN=101246577 PE=4 SV=1	101246577	1	0.0202835	71.451	DTK(1)YEVK	2	-0.6766	1	1.05	1.407	0.989	0.842
A0A3Q7EX76	84	K	Protein kinase domain-containing protein OS=Solanum lycopersicum OX=4081 PE=4 SV=1	---	1	0.00702488	50.232	EVDTK(1)VGGELSEANYK(1)PELK	3	3.4965	1	0.917	0.943	1.028	0.944
A0A3Q7EX76	474	K	Protein kinase domain-containing protein OS=Solanum lycopersicum OX=4081 PE=4 SV=1	---	1	0.00626884	72.038	HVLLCK(1)DR	3	0.17494	1
A0A3Q7EX76	95	K	Protein kinase domain-containing protein OS=Solanum lycopersicum OX=4081 PE=4 SV=1	---	1	0.00702488	50.232	EVDTK(1)VGGELSEANYK(1)PELK	3	3.4965	1	0.917	0.943	1.028	0.944
A0A3Q7EXK0	97	K	Glyceraldehyde-3-phosphate dehydrogenase OS=Solanum lycopersicum OX=4081 GN=101253541 PE=3 SV=1	101253541	1	1.53974e-16	139.88	K(1)DSPLDVIAINDSGGVK	3	-0.68749	4	0.992	0.882	1.067	1.009
A0A3Q7EXW0	251	K	Putative heterogeneous nuclear ribonucleoprotein A3-like(predicted) OS=Solanum lycopersicum OX=4081 PE=4 SV=1	---	1	0.0177649	89.355	LATDNK(1)K	2	-0.048345	1	0.909	1.106	1.155	0.963
A0A3Q7EXW0	49	K	Putative heterogeneous nuclear ribonucleoprotein A3-like(predicted) OS=Solanum lycopersicum OX=4081 PE=4 SV=1	---	1	1.17054e-18	142.45	ILETFTK(1)DQCVSILR	3	0.48426	1	1.151	1.067	0.967	0.879
A0A3Q7EXW0	122	K	Putative heterogeneous nuclear ribonucleoprotein A3-like(predicted) OS=Solanum lycopersicum OX=4081 PE=4 SV=1	---	1	0.038768	41.242	SK(1)GYGFVTFK	3	1.4312	1
A0A3Q7EXX6	22	K	Uncharacterized protein OS=Solanum lycopersicum OX=4081 PE=4 SV=1	---	1	0.00978641	52.576	K(1)WPNK(1)STPQNGRK	4	-0.19268	1	0.898	1.047	1	1.137
A0A3Q7EXX6	26	K	Uncharacterized protein OS=Solanum lycopersicum OX=4081 PE=4 SV=1	---	1	0.00978641	52.576	K(1)WPNK(1)STPQNGRK	4	-0.19268	1	0.898	1.047	1	1.137
A0A3Q7EXZ0	215	K	Putative ovule protein(predicted) OS=Solanum lycopersicum OX=4081 GN=101268332 PE=4 SV=1	101268332	1	1.12712e-06	103.73	K(1)ASMLTDSEVAGILNEISR	3	-0.11292	1	1.082	1.083	0.834	0.821
A0A3Q7EXZ0	56	K	Putative ovule protein(predicted) OS=Solanum lycopersicum OX=4081 GN=101268332 PE=4 SV=1	101268332	1	2.50702e-06	99.663	AAK(1)SDSGANVSSDK	2	-1.4914	1	1.026	0.839	0.972	1.16
A0A3Q7EY39	348	K	Obg-like ATPase 1 OS=Solanum lycopersicum OX=4081 GN=101266277 PE=3 SV=1	101266277	1	6.66695e-06	90.412	GFICAEVMK(1)FEDLK	3	-0.26495	3	1.077	0.962	1.046	1.03
A0A3Q7EY39	81	K	Obg-like ATPase 1 OS=Solanum lycopersicum OX=4081 GN=101266277 PE=3 SV=1	101266277	1	1.1327e-07	107.09	FEWLCQLYK(1)PK	3	1.5506	3	0.951	0.986	1.164	1.023
A0A3Q7EY39	182	K	Obg-like ATPase 1 OS=Solanum lycopersicum OX=4081 GN=101266277 PE=3 SV=1	101266277	1	0.00145241	73.219	QLK(1)IEHELCLR	2	1.6335	1	1.01	0.926	1.027	0.952
A0A3Q7EY39	286	K	Obg-like ATPase 1 OS=Solanum lycopersicum OX=4081 GN=101266277 PE=3 SV=1	101266277	1	0.000838231	69.352	YCEENK(1)LQSCLPK	3	-0.75927	1	1.249	0.818	0.863	0.944
A0A3Q7EY39	280	K	Obg-like ATPase 1 OS=Solanum lycopersicum OX=4081 GN=101266277 PE=3 SV=1	101266277	1	0.00013514	71.592	NLADMPPDEAAK(1)YCEENK	3	-0.2446	1	0.989	1.029	0.986	0.869
A0A3Q7EY39	83	K	Obg-like ATPase 1 OS=Solanum lycopersicum OX=4081 GN=101266277 PE=3 SV=1	101266277	1	2.48644e-07	112.36	PK(1)SEVAAFLEIHDIAGLVR	3	-0.46617	1	1.034	0.983	1.014	0.983
A0A3Q7EY39	192	K	Obg-like ATPase 1 OS=Solanum lycopersicum OX=4081 GN=101266277 PE=3 SV=1	101266277	1	0.000585772	83.869	VK(1)ASLQEGK	3	0.42979	1
A0A3Q7EY91	147	K	FAD-binding PCMH-type domain-containing protein OS=Solanum lycopersicum OX=4081 PE=4 SV=1	---	1	0.00737628	72.638	K(1)PWVAVGMR	2	-0.14084	1	0.887	0.965	1.083	0.919
A0A3Q7EY91	352	K	FAD-binding PCMH-type domain-containing protein OS=Solanum lycopersicum OX=4081 PE=4 SV=1	---	1	0.00356917	85.807	YASK(1)EEAK	2	0.15058	1	0.882	1.084	1.229	0.944
A0A3Q7EY91	125	K	FAD-binding PCMH-type domain-containing protein OS=Solanum lycopersicum OX=4081 PE=4 SV=1	---	1	0.0084046	72.23	EHDENVK(1)K	3	-0.11938	1	1.072	1.089	0.983	0.982
A0A3Q7EY91	111	K	FAD-binding PCMH-type domain-containing protein OS=Solanum lycopersicum OX=4081 PE=4 SV=1	---	1	0.0102402	83.783	SECK(1)SYK	2	-0.67783	1	0.792	1.068	1.254	1.007
A0A3Q7EY91	491	K	FAD-binding PCMH-type domain-containing protein OS=Solanum lycopersicum OX=4081 PE=4 SV=1	---	1	4.52216e-06	102.08	LPLK(1)TMVYPEPGFELQK	3	0.036	1	1.084	0.962	1.011	0.91
A0A3Q7EYE4	91	K	Peptidyl-prolyl cis-trans isomerase OS=Solanum lycopersicum OX=4081 GN=101250363 PE=4 SV=1	101250363	1	0.0240035	44.511	GGDLGSFGK(1)GQMQK	2	-0.62849	1	1.015	1.233	0.872	1.044
A0A3Q7EYE6	120	K	RRM domain-containing protein OS=Solanum lycopersicum OX=4081 GN=101255764 PE=4 SV=1	101255764	1	1.23849e-07	102.52	CIK(1)HLNQSVLEGR	3	-0.072078	1	0.976	1.101	0.949	0.978
A0A3Q7EYH9	38	K	Peptidase_S9 domain-containing protein OS=Solanum lycopersicum OX=4081 PE=4 SV=1	---	1	0.03234	79.148	EK(1)LCINGR	2	-1.6594	1	1.009	1.012	1.041	1.011
A0A3Q7EYM6	289	K	Fructose-bisphosphate aldolase OS=Solanum lycopersicum OX=4081 GN=101249787 PE=3 SV=1	101249787	1	4.7706e-33	160.81	ATPEQVADYTLK(1)LLQR	2	0.48912	3	0.99	0.976	1.045	0.996
A0A3Q7EYM6	57	K	Fructose-bisphosphate aldolase OS=Solanum lycopersicum OX=4081 GN=101249787 PE=3 SV=1	101249787	1	0.000122747	90.697	TAK(1)TVASPGR	2	-0.17418	4	1.08	0.965	1.063	1.158
A0A3Q7EYM6	344	K	Fructose-bisphosphate aldolase OS=Solanum lycopersicum OX=4081 GN=101249787 PE=3 SV=1	101249787	1	3.09528e-69	207.67	ALQNTCLK(1)TWGGRPENVEAAQK	4	-0.52248	32	1.068	1.003	1.072	1.071
A0A3Q7EYM6	374	K	Fructose-bisphosphate aldolase OS=Solanum lycopersicum OX=4081 GN=101249787 PE=3 SV=1	101249787	1	8.60968e-06	90.399	ASANSLAQLGK(1)YTGEGESEEAK	3	2.0152	2	1.085	1.041	0.868	0.982
A0A3Q7EYM6	146	K	Fructose-bisphosphate aldolase OS=Solanum lycopersicum OX=4081 GN=101249787 PE=3 SV=1	101249787	1	2.71354e-21	142.65	VDK(1)GLVPLAGSNNESWCQGLDGLASR	4	-0.56418	2	1.054	0.987	1.006	0.958
A0A3Q7EYM6	275	K	Fructose-bisphosphate aldolase OS=Solanum lycopersicum OX=4081 GN=101249787 PE=3 SV=1	101249787	1	0.00177796	65.113	PSMVTPGAECK(1)ER	2	0.69186	2	0.956	1.129	1.069	1.049
A0A3Q7EYM6	358	K	Fructose-bisphosphate aldolase OS=Solanum lycopersicum OX=4081 GN=101249787 PE=3 SV=1	101249787	1	1.65191e-05	101	TWGGRPENVEAAQK(1)ALLTR	3	0.81383	1	1.004	1.011	0.956	0.988
A0A3Q7EYS3	127	K	BZIP domain-containing protein OS=Solanum lycopersicum OX=4081 GN=544093 PE=4 SV=1	544093	1	8.25404e-05	88.075	GCSGGK(1)AGESGK	2	-0.31658	1	1.184	1.039	0.636	1.459
A0A3Q7EYW2	108	K	COX assembly mitochondrial protein OS=Solanum lycopersicum OX=4081 PE=3 SV=1	---	1	7.27772e-05	88.282	YTTK(1)YAECASGR	2	-0.66064	1	0.924	1.062	1.178	1.033
A0A3Q7EYX0	6	K	Putative RAD23-like(predicted) OS=Solanum lycopersicum OX=4081 PE=4 SV=1	---	1	0.013214	77.732	IFVK(1)TLK	2	-0.90749	1
A0A3Q7EYX0	27	K	Putative RAD23-like(predicted) OS=Solanum lycopersicum OX=4081 PE=4 SV=1	---	0.999912	0.00193499	49.066	GTHFEIEVKPEDTVADVK(1)K	4	-0.22961	1
A0A3Q7EZ16	92	K	14_3_3 domain-containing protein OS=Solanum lycopersicum OX=4081 GN=543791 PE=3 SV=1	543791	1	9.97625e-05	98.04	SK(1)IEAELSK	3	0.43403	2	0.932	1.217	1.113	0.905
A0A3Q7EZ16	87	K	14_3_3 domain-containing protein OS=Solanum lycopersicum OX=4081 GN=543791 PE=3 SV=1	543791	1	0.000758348	70.272	GNEDHVNTIK(1)EYR	3	-2.0659	1	0.943	1.066	1.144	0.831
A0A3Q7EZ16	34	K	14_3_3 domain-containing protein OS=Solanum lycopersicum OX=4081 GN=543791 PE=3 SV=1	543791	1	5.23097e-17	135.09	VAK(1)TADVEELTVEER	2	0.41034	1	1.077	1.041	1.021	0.96
A0A3Q7EZ16	157	K	14_3_3 domain-containing protein OS=Solanum lycopersicum OX=4081 GN=543791 PE=3 SV=1	543791	1	5.84804e-06	60.527	EAAENTLLAYK(1)SAQDIALAELAPTHPIR	4	0.29874	1
A0A3Q7EZ16	140	K	14_3_3 domain-containing protein OS=Solanum lycopersicum OX=4081 GN=543791 PE=3 SV=1	543791	1	8.74183e-08	109.15	YLAEFK(1)TGTER	2	0.026581	3	0.984	0.983	1.043	0.986
A0A3Q7EZ51	138	K	Putative dnaJ, mitochondrial-like(predicted) OS=Solanum lycopersicum OX=4081 GN=101249520 PE=4 SV=1	101249520	0.996183	0.0063384	79.148	K(0.004)NPK(0.996)IDVK	3	0.96575	1
A0A3Q7EZ78	61	K	Calcium-transporting ATPase OS=Solanum lycopersicum OX=4081 GN=101246688 PE=3 SV=1	101246688	1	0.00838552	79.469	TNHEK(1)LR	2	0.30972	2	1.06	1.22	0.983	0.881
A0A3Q7EZE0	349	K	AAA domain-containing protein OS=Solanum lycopersicum OX=4081 PE=3 SV=1	---	1	2.05145e-05	61.015	AVLFEGPPGTGK(1)TSCAR	2	0.89018	1
A0A3Q7EZE4	140	K	Processive diacylglycerol beta-glucosyltransferase(predicted) OS=Solanum lycopersicum OX=4081 GN=104647762 PE=4 SV=1	104647762	1	0.000851021	68.044	PQGYK(1)HK	3	1.733	2	0.917	1.162	0.99	0.861
A0A3Q7EZE5	325	K	Hop-interacting protein THI142(predicted) OS=Solanum lycopersicum OX=4081 GN=101055540 PE=4 SV=1	101055540	1	0.0108941	82.452	SVLVK(1)YK	2	0.05008	1
A0A3Q7EZJ3	215	K	AB hydrolase-1 domain-containing protein(predicted) OS=Solanum lycopersicum OX=4081 PE=4 SV=1	---	1	0.000367579	76.156	VYVVCTEDK(1)GISK	2	-3.5321	1	1.044	1.191	1.034	0.873
A0A3Q7EZJ3	28	K	AB hydrolase-1 domain-containing protein(predicted) OS=Solanum lycopersicum OX=4081 PE=4 SV=1	---	1	2.24744e-10	116.24	LK(1)PLLEAAGHK	3	-0.16438	1	0.986	1.205	0.993	0.821
A0A3Q7EZJ3	250	K	AB hydrolase-1 domain-containing protein(predicted) OS=Solanum lycopersicum OX=4081 PE=4 SV=1	---	1	7.54316e-05	86.772	GADHMAMLCMPK(1)K	3	-0.63075	1	0.987	1.12	0.986	0.825
A0A3Q7EZK3	457	K	Putative leucine--tRNA ligase, cytoplasmic-like(predicted) OS=Solanum lycopersicum OX=4081 GN=101260692 PE=3 SV=1	101260692	1	0.0269237	66.504	IK(1)SQNER	2	0.42669	1	0.926	0.978	1.198	1.144
A0A3Q7EZK3	144	K	Putative leucine--tRNA ligase, cytoplasmic-like(predicted) OS=Solanum lycopersicum OX=4081 GN=101260692 PE=3 SV=1	101260692	1	4.64252e-05	87.914	VETEGNQPAPGGK(1)FK	3	0.9847	1
A0A3Q7EZK3	961	K	Putative leucine--tRNA ligase, cytoplasmic-like(predicted) OS=Solanum lycopersicum OX=4081 GN=101260692 PE=3 SV=1	101260692	1	6.16241e-06	96.708	K(1)FDTSTGSFAPDKEILSELQK	3	0.41018	1	1.111	0.946	1.121	1.065
A0A3Q7EZK3	903	K	Putative leucine--tRNA ligase, cytoplasmic-like(predicted) OS=Solanum lycopersicum OX=4081 GN=101260692 PE=3 SV=1	101260692	1	0.000130726	84.946	ANK(1)YLQDTIVSMR	2	0.30989	1	1.078	0.931	1.014	1.045
A0A3Q7EZP5	194	K	AB hydrolase-1 domain-containing protein OS=Solanum lycopersicum OX=4081 GN=101260990 PE=4 SV=1	101260990	1	0.00103059	67.136	SK(1)YLTDEGYGSVK	3	-0.10407	1
A0A3Q7EZP5	263	K	AB hydrolase-1 domain-containing protein OS=Solanum lycopersicum OX=4081 GN=101260990 PE=4 SV=1	101260990	0.999969	0.00698714	51.03	KLCDTLLEIADK(1)YN	3	-0.56899	1	1.04	1.103	0.939	0.848
A0A3Q7EZW3	198	K	Putative thioredoxin-like protein AAED1, chloroplastic-like(predicted) OS=Solanum lycopersicum OX=4081 GN=101248840 PE=4 SV=1	101248840	1	0.000222433	76.341	EATK(1)NYTIEATPDDR	2	0.11143	1	0.746	1.053	1.202	0.877
A0A3Q7F074	1034	K	Putative DNA repair protein UVH3-like(predicted) OS=Solanum lycopersicum OX=4081 PE=4 SV=1	---	1	0.0323175	44.024	SRQSFMNK(1)HR	2	2.3947	1
A0A3Q7F081	233	K	Putative calcium and calcium/calmodulin-dependent serine/threonine-protein kinase-like(predicted) OS=Solanum lycopersicum OX=4081 GN=101260262 PE=4 SV=1	101260262	1	0.00380977	77.058	GGWVFK(1)HK	3	-1.2434	1
A0A3Q7F081	279	K	Putative calcium and calcium/calmodulin-dependent serine/threonine-protein kinase-like(predicted) OS=Solanum lycopersicum OX=4081 GN=101260262 PE=4 SV=1	101260262	1	0.0101647	52.247	ILPESPNFK(1)VK	3	-0.65974	1
A0A3Q7F0D3	10	K	Tubulin-specific chaperone A OS=Solanum lycopersicum OX=4081 PE=3 SV=1	---	1	0.0101344	83.998	IK(1)TSTCK	2	0.76357	1	1.027	1.005	1.064	1.016
A0A3Q7F0F8	109	K	Putative 40S ribosomal protein S16-like(predicted) OS=Solanum lycopersicum OX=4081 GN=101253316 PE=3 SV=1	101253316	1	0.00734466	87.806	FVDEQQK(1)K	2	0.2316	1	0.845	0.946	1.104	1.181
A0A3Q7F0F8	21	K	Putative 40S ribosomal protein S16-like(predicted) OS=Solanum lycopersicum OX=4081 GN=101253316 PE=3 SV=1	101253316	1	8.41069e-07	120.87	K(1)TAVAVTHCK	3	-1.1001	7	1.117	0.879	1.073	1.18
A0A3Q7F0F8	30	K	Putative 40S ribosomal protein S16-like(predicted) OS=Solanum lycopersicum OX=4081 GN=101253316 PE=3 SV=1	101253316	1	7.77136e-12	146.71	TAVAVTHCK(1)R	2	-0.34293	4	1.044	0.809	1.172	1.192
A0A3Q7F0F8	37	K	Putative 40S ribosomal protein S16-like(predicted) OS=Solanum lycopersicum OX=4081 GN=101253316 PE=3 SV=1	101253316	1	1.20228e-11	80.316	GLIK(1)INGVPIELVQPEILR	3	-1.0625	1
A0A3Q7F0F8	102	K	Putative 40S ribosomal protein S16-like(predicted) OS=Solanum lycopersicum OX=4081 GN=101253316 PE=3 SV=1	101253316	1	7.57657e-12	125.53	ALVAFYQK(1)FVDEQQK	4	0.0014361	3	1.086	0.883	1.024	1.096
A0A3Q7F0F8	54	K	Putative 40S ribosomal protein S16-like(predicted) OS=Solanum lycopersicum OX=4081 GN=101253316 PE=3 SV=1	101253316	1	1.2079e-08	105.36	YK(1)AFEPILLLGR	3	-0.45755	2	0.995	0.896	1.051	1.102
A0A3Q7F0F8	20	K	Putative 40S ribosomal protein S16-like(predicted) OS=Solanum lycopersicum OX=4081 GN=101253316 PE=3 SV=1	101253316	1	0.0224784	57.106	K(1)K(1)TAVAVTHCK	3	-0.35637	2	1.041	0.83	1.157	1.003
A0A3Q7F0G4	5	K	DIOX_N domain-containing protein OS=Solanum lycopersicum OX=4081 PE=4 SV=1	---	1	0.0303672	57.177	ASIK(1)SVK	3	0.78999	1	1.154	0.955	0.815	1.08
A0A3Q7F0H8	77	K	altered inheritance of mitochondria protein 32-like(predicted) OS=Solanum lycopersicum OX=4081 GN=101256549 PE=4 SV=1	101256549	0.999892	0.0408852	59.35	KDDIK(1)LK	3	-0.60257	1
A0A3Q7F0I2	74	K	Putative V-type proton ATPase subunit D-like(predicted) OS=Solanum lycopersicum OX=4081 PE=4 SV=1	---	1	0.00130904	50.87	NSSFALTEAK(1)YAAGENIK	3	0.55352	1
A0A3Q7F0I2	35	K	Putative V-type proton ATPase subunit D-like(predicted) OS=Solanum lycopersicum OX=4081 PE=4 SV=1	---	1	0.00722537	88.734	GHALLK(1)K	3	-0.94613	2	1.028	1.134	1.136	0.927
A0A3Q7F0I2	179	K	Putative V-type proton ATPase subunit D-like(predicted) OS=Solanum lycopersicum OX=4081 PE=4 SV=1	---	1	0.00180767	66.267	VNALENVVK(1)PR	3	-1.0799	2	0.978	1.029	0.978	0.939
A0A3Q7F0J1	123	K	Putative ovule protein(predicted) OS=Solanum lycopersicum OX=4081 GN=101248838 PE=3 SV=1	101248838	1	0.000461869	96.171	AGVIQECK(1)R	2	1.1482	2	1.08	0.657	1.038	1.556
A0A3Q7F0J1	165	K	Putative ovule protein(predicted) OS=Solanum lycopersicum OX=4081 GN=101248838 PE=3 SV=1	101248838	0.999999	2.50223e-09	113.47	NFSDDKQETTK(1)SK	3	-0.64672	2	1.09	0.593	1.149	1.476
A0A3Q7F0J1	160	K	Putative ovule protein(predicted) OS=Solanum lycopersicum OX=4081 GN=101248838 PE=3 SV=1	101248838	1	2.94524e-08	113.76	NFSDDK(1)QETTK	2	0.38812	1	1.051	0.621	1.01	1.445
A0A3Q7F0J1	135	K	Putative ovule protein(predicted) OS=Solanum lycopersicum OX=4081 GN=101248838 PE=3 SV=1	101248838	1	6.03997e-12	148.78	YFENSQDEK(1)K	2	0.11022	2	1.044	0.768	1.183	1.278
A0A3Q7F0L2	119	K	RRM domain-containing protein OS=Solanum lycopersicum OX=4081 PE=4 SV=1	---	1	0.0230407	71.451	VNYATEK(1)R	2	-1.8358	1	1.02	1.123	0.943	0.892
A0A3Q7F0L7	385	K	AAA domain-containing protein OS=Solanum lycopersicum OX=4081 GN=101266596 PE=3 SV=1	101266596	1	0.00116699	65.565	ATANTK(1)SHQAPFR	3	0.67486	1
A0A3Q7F0P2	74	K	UDP-glucose 6-dehydrogenase OS=Solanum lycopersicum OX=4081 PE=3 SV=1	---	1	0.00398651	57.034	NLFFSTDVEK(1)HVR	3	0.064124	1
A0A3Q7F0P2	3	K	UDP-glucose 6-dehydrogenase OS=Solanum lycopersicum OX=4081 PE=3 SV=1	---	1	0.000243925	58.712	VK(1)ICCIGAGYVGGPTMAVIALK	3	1.1209	1
A0A3Q7F0P2	118	K	UDP-glucose 6-dehydrogenase OS=Solanum lycopersicum OX=4081 PE=3 SV=1	---	1	3.22247e-08	128.85	MIADVSK(1)SDK	2	-0.66626	1	0.987	1.009	1.034	0.983
A0A3Q7F0P2	132	K	UDP-glucose 6-dehydrogenase OS=Solanum lycopersicum OX=4081 PE=3 SV=1	---	1	9.07329e-14	127.57	STVPVK(1)TAEAIEK	2	-0.47084	1	0.872	0.952	1.081	1.002
A0A3Q7F0P2	357	K	UDP-glucose 6-dehydrogenase OS=Solanum lycopersicum OX=4081 PE=3 SV=1	---	1	9.64143e-24	147.75	GLLGDK(1)ANLSIYDPQVSEDQIQR	3	0.39416	1	0.983	0.831	0.95	1.035
A0A3Q7F0P2	307	K	UDP-glucose 6-dehydrogenase OS=Solanum lycopersicum OX=4081 PE=3 SV=1	---	1	0.00457081	81.525	INDYQK(1)NR	2	-0.9447	1	0.875	1.083	1.162	1.02
A0A3Q7F0P2	336	K	UDP-glucose 6-dehydrogenase OS=Solanum lycopersicum OX=4081 PE=3 SV=1	---	1	0.0330495	76.221	K(1)DTGDTR	2	-0.37665	1	1.151	1.03	0.771	1.43
A0A3Q7F0Q0	230	K	Fe2OG dioxygenase domain-containing protein(predicted) OS=Solanum lycopersicum OX=4081 PE=3 SV=1	---	1	0.0326951	55.676	LYSAK(1)HR	3	0.30192	1
A0A3Q7F0T0	210	K	ZF-HD dimerization-type domain-containing protein OS=Solanum lycopersicum OX=4081 PE=4 SV=1	---	1	0.000261316	93.096	TK(1)FTPDQK	2	1.6223	1
A0A3Q7F0U3	173	K	AMP-binding domain-containing protein OS=Solanum lycopersicum OX=4081 PE=4 SV=1	---	1	0.000665954	75.589	ELLNAECTHAK(1)R	3	-0.2	1	0.942	0.899	0.96	0.95
A0A3Q7F0U3	56	K	AMP-binding domain-containing protein OS=Solanum lycopersicum OX=4081 PE=4 SV=1	---	1	0.00325782	68.536	SAVEK(1)YPGNR	2	-0.37892	1	0.897	0.906	1.1	1.2
A0A3Q7F0V0	186	K	Putative UDP-N-acetylglucosamine diphosphorylase 2-like(predicted) OS=Solanum lycopersicum OX=4081 GN=101262173 PE=4 SV=1	101262173	1	0.00718693	88.819	K(1)YFESHK	3	0.76308	1	0.82	0.879	1.042	1.092
A0A3Q7F0V0	255	K	Putative UDP-N-acetylglucosamine diphosphorylase 2-like(predicted) OS=Solanum lycopersicum OX=4081 GN=101262173 PE=4 SV=1	101262173	1	6.43393e-05	88.593	GIK(1)FVDCYGVDNALVR	3	-1.2606	1
A0A3Q7F0V4	186	K	Thioredoxin domain-containing protein OS=Solanum lycopersicum OX=4081 PE=4 SV=1	---	1	4.23612e-05	86.497	K(1)TSEVIGADVQLLK	3	-0.76464	1	0.77	1.111	0.715	0.721
A0A3Q7F0W1	323	K	Mannose-6-phosphate isomerase OS=Solanum lycopersicum OX=4081 GN=101256451 PE=3 SV=1	101256451	1	9.10491e-06	95.981	DVK(1)TLCSMLTYR	2	0.19105	1	0.995	1.001	1.004	0.979
A0A3Q7F107	44	K	J domain-containing protein OS=Solanum lycopersicum OX=4081 GN=101246562 PE=4 SV=1	101246562	1	0.0115964	68.657	GASDEQIK(1)R	2	-3.2876	1	1.017	1.162	0.998	0.979
A0A3Q7F108	259	K	Probable tRNA N6-adenosine threonylcarbamoyltransferase OS=Solanum lycopersicum OX=4081 GN=101258327 PE=3 SV=1	101258327	1	0.0363582	51.346	AMAHCDK(1)K	3	0.14717	1	1.085	1.035	1.055	0.98
A0A3Q7F108	260	K	Probable tRNA N6-adenosine threonylcarbamoyltransferase OS=Solanum lycopersicum OX=4081 GN=101258327 PE=3 SV=1	101258327	1	0.0176421	49.537	K(1)DVLIVGGVGCNER	2	-0.91302	1	1.011	0.946	0.995	0.942
A0A3Q7F153	352	K	Inositol-1-monophosphatase OS=Solanum lycopersicum OX=4081 PE=3 SV=1	---	1	0.000936496	73.632	IGPATENLK(1)SK	3	0.048486	1	1.02	0.856	0.872	1.151
A0A3Q7F1B6	227	K	Putative CBS domain-containing protein CBSX1, chloroplastic-like(predicted) OS=Solanum lycopersicum OX=4081 GN=101267675 PE=4 SV=1	101267675	1	0.00275795	111.28	AALHIK(1)R	3	-0.12626	1	0.964	0.779	0.872	1.264
A0A3Q7F1D2	112	K	DLH domain-containing protein OS=Solanum lycopersicum OX=4081 GN=101261451 PE=4 SV=1	101261451	1	0.00404705	66.27	VVVESLK(1)SK	3	0.52544	1
A0A3Q7F1E4	122	K	Photosystem I subunit III(predicted) OS=Solanum lycopersicum OX=4081 PE=4 SV=1	---	1	2.66469e-11	126.4	LYSPDSAPALAINATIEK(1)TK	3	0.23951	2	0.993	1.055	0.956	0.951
A0A3Q7F1G5	214	K	Exopolyphosphatase(predicted) OS=Solanum lycopersicum OX=4081 PE=4 SV=1	---	1	0.0268917	48.756	LNIFLK(1)AR	3	-3.9542	1
A0A3Q7F1H0	741	K	Putative pentatricopeptide repeat-containing protein, chloroplastic-like (Fragment)(predicted) OS=Solanum lycopersicum OX=4081 GN=101268344 PE=4 SV=1	101268344	1	0.0499571	47.302	TQSTK(1)VDR	2	-0.33153	1	1.357	0.708	1.052	1.196
A0A3Q7F1H5	310	K	beta-amyrin 28-oxidase-like(predicted) OS=Solanum lycopersicum OX=4081 PE=3 SV=1	---	1	0.00778461	48.527	ILNEQK(1)EIAATK(1)K	4	-3.5935	3	0.871	0.993	0.889	0.986
A0A3Q7F1H5	316	K	beta-amyrin 28-oxidase-like(predicted) OS=Solanum lycopersicum OX=4081 PE=3 SV=1	---	1	0.00778461	48.527	ILNEQK(1)EIAATK(1)K	4	-3.5935	3	0.871	0.993	0.889	0.986
A0A3Q7F1L3	31	K	Glycine cleavage system H protein OS=Solanum lycopersicum OX=4081 GN=101258615 PE=3 SV=1	101258615	1	4.07201e-08	102.73	DLK(1)YTESHEWVK	3	-1.2714	1	0.928	1.005	1.072	0.925
A0A3Q7F1L3	153	K	Glycine cleavage system H protein OS=Solanum lycopersicum OX=4081 GN=101258615 PE=3 SV=1	101258615	1	0.000760184	91.265	FCDEEDAK(1)H	2	-0.57808	2	0.84	1.129	1.108	0.904
A0A3Q7F1R4	421	K	isoleucine--tRNA ligase, chloroplastic/mitochondrial(predicted) OS=Solanum lycopersicum OX=4081 GN=101249760 PE=3 SV=1	101249760	1	1.47777e-05	92.269	K(1)TVLGSDLENCR	3	1.5937	2	1.067	0.962	0.979	1.015
A0A3Q7F1R4	530	K	isoleucine--tRNA ligase, chloroplastic/mitochondrial(predicted) OS=Solanum lycopersicum OX=4081 GN=101249760 PE=3 SV=1	101249760	1	0.0152954	59.931	HK(1)YPYDWR	3	0.42763	1	1.179	0.925	0.951	1.046
A0A3Q7F1R4	649	K	isoleucine--tRNA ligase, chloroplastic/mitochondrial(predicted) OS=Solanum lycopersicum OX=4081 GN=101249760 PE=3 SV=1	101249760	1	0.00531542	78.342	DK(1)ASNYEK	2	0.16362	1	0.907	1.105	1.115	1.03
A0A3Q7F1S0	247	K	Pept_C1 domain-containing protein OS=Solanum lycopersicum OX=4081 PE=3 SV=1	---	1	0.00356378	67.385	SK(1)HYGVNAYR	2	-0.51977	1	0.875	1.179	1.191	0.788
A0A3Q7F1S8	93	K	Putative cleavage stimulation factor subunit 2-like(predicted) OS=Solanum lycopersicum OX=4081 PE=3 SV=1	---	0.999998	6.05348e-06	94.487	IKDDFMSK(1)YGSGK	3	-1.6831	1	0.898	1.161	1.071	0.903
A0A3Q7F1U7	18	K	Putative uric acid degradation bifunctional protein TTL-like(predicted) OS=Solanum lycopersicum OX=4081 GN=101253420 PE=4 SV=1	101253420	1	0.000245693	76.357	DFLACCGSTK(1)FAK	3	-0.90103	1
A0A3Q7F1W7	1169	K	40S ribosomal protein S4 (Fragment)(predicted) OS=Solanum lycopersicum OX=4081 PE=3 SV=1	---	1	3.86434e-06	105.25	GSK(1)PWVSLPK	2	-1.559	2	1.006	0.947	0.999	1.091
A0A3Q7F1W7	53	K	40S ribosomal protein S4 (Fragment)(predicted) OS=Solanum lycopersicum OX=4081 PE=3 SV=1	---	1	0.0013051	99.815	LK(1)YALTYR	2	0.22886	1	1.015	0.99	1.115	1.092
A0A3Q7F1W7	120	K	40S ribosomal protein S4 (Fragment)(predicted) OS=Solanum lycopersicum OX=4081 PE=3 SV=1	---	1	2.22377e-05	97.273	LHSLRDEEAK(1)FK	5	-0.15526	7	1.022	0.9	1.136	1.196
A0A3Q7F1W7	134	K	40S ribosomal protein S4 (Fragment)(predicted) OS=Solanum lycopersicum OX=4081 PE=3 SV=1	---	1	6.88624e-23	146.68	SVQFGQK(1)GIPYLNTYDGR	2	0.018422	1	1.013	0.927	1.052	1.032
A0A3Q7F1W7	94	K	40S ribosomal protein S4 (Fragment)(predicted) OS=Solanum lycopersicum OX=4081 PE=3 SV=1	---	1	2.53272e-08	115.41	TYPAGFMDVVTIPK(1)TNESFR	3	-1.7158	3	1.09	0.922	0.967	0.909
A0A3Q7F1W7	80	K	40S ribosomal protein S4 (Fragment)(predicted) OS=Solanum lycopersicum OX=4081 PE=3 SV=1	---	1	8.78686e-05	87.676	TDK(1)TYPAGFMDVVTIPK	3	0.26665	2	1	0.903	1.098	1.144
A0A3Q7F1W7	230	K	40S ribosomal protein S4 (Fragment)(predicted) OS=Solanum lycopersicum OX=4081 PE=3 SV=1	---	1	3.52192e-06	98.902	LGNVFTLGK(1)GSK	3	1.0816	1	1.167	0.905	0.869	1.27
A0A3Q7F1W7	168	K	40S ribosomal protein S4 (Fragment)(predicted) OS=Solanum lycopersicum OX=4081 PE=3 SV=1	---	1	8.03274e-09	107.5	LDLDSNK(1)IVDFIK	2	-0.71397	2	1.156	0.896	1.006	1.093
A0A3Q7F1W7	22	K	40S ribosomal protein S4 (Fragment)(predicted) OS=Solanum lycopersicum OX=4081 PE=3 SV=1	---	1	9.32367e-05	78.814	HWMLDK(1)LGGAFAPK	3	-0.20195	1	1.074	1.001	0.992	1.052
A0A3Q7F1W7	106	K	40S ribosomal protein S4 (Fragment)(predicted) OS=Solanum lycopersicum OX=4081 PE=3 SV=1	---	1	0.00527458	78.516	LLYDTK(1)GR	2	0.32309	3	1.007	0.898	1.021	1.125
A0A3Q7F1W7	37	K	40S ribosomal protein S4 (Fragment)(predicted) OS=Solanum lycopersicum OX=4081 PE=3 SV=1	---	1	5.19099e-05	100.79	PSSGPHK(1)SR	3	-0.13334	2	0.899	0.952	1.104	1.175
A0A3Q7F1W7	1176	K	40S ribosomal protein S4 (Fragment)(predicted) OS=Solanum lycopersicum OX=4081 PE=3 SV=1	---	0.999998	0.0024407	60.157	GSKPWVSLPK(1)GK	3	0.36239	1
A0A3Q7F1W7	196	K	40S ribosomal protein S4 (Fragment)(predicted) OS=Solanum lycopersicum OX=4081 PE=3 SV=1	---	1	0.0278649	65.803	VGILK(1)NR	2	-0.25559	1	1.022	0.882	0.908	1.292
A0A3Q7F1W7	16	K	40S ribosomal protein S4 (Fragment)(predicted) OS=Solanum lycopersicum OX=4081 PE=3 SV=1	---	1	5.296e-12	130.15	LNAPK(1)HWMLDK	3	0.17938	4	0.992	0.915	1.001	1.153
A0A3Q7F1Y7	52	K	Putative KH domain-containing protein-like(predicted) OS=Solanum lycopersicum OX=4081 PE=4 SV=1	---	1	0.0478722	71.501	YLCSVK(1)K	2	-2.6144	1
A0A3Q7F1Y7	25	K	Putative KH domain-containing protein-like(predicted) OS=Solanum lycopersicum OX=4081 PE=4 SV=1	---	1	2.38429e-24	143.05	SHSQSDYGENGGNK(1)R	3	1.0379	1	1.219	1.008	1.075	0.834
A0A3Q7F1Y7	156	K	Putative KH domain-containing protein-like(predicted) OS=Solanum lycopersicum OX=4081 PE=4 SV=1	---	1	6.91958e-17	133.41	LLVPSDQIGCIIGK(1)GGQIVQDIR	3	-1.042	1	0.936	0.896	0.847	1.203
A0A3Q7F1Z4	59	K	Putative ovule protein(predicted) OS=Solanum lycopersicum OX=4081 PE=4 SV=1	---	1	4.03071e-09	112.5	NAETGFVWLK(1)QK	3	1.0941	1	1.04	1.006	0.972	1.055
A0A3Q7F1Z4	24	K	Putative ovule protein(predicted) OS=Solanum lycopersicum OX=4081 PE=4 SV=1	---	1	0.000841805	104.22	QK(1)SLELLK	3	0.17484	4	0.971	0.984	1.189	1.116
A0A3Q7F1Z4	97	K	Putative ovule protein(predicted) OS=Solanum lycopersicum OX=4081 PE=4 SV=1	---	0.999978	0.0113868	72.2	KLTGVK(1)SK	3	-1.5484	1
A0A3Q7F216	166	K	SAICAR_synt domain-containing protein OS=Solanum lycopersicum OX=4081 PE=3 SV=1	---	1	3.38957e-11	120.7	NYCGNNLPDGLVK(1)NQK	3	-0.41537	1	0.93	0.996	1.046	0.967
A0A3Q7F226	11	K	cobW domain-containing protein OS=Solanum lycopersicum OX=4081 PE=4 SV=1	---	1	0.00287714	53.21	EK(1)YSLAAVTNDIFTK	3	-3.5182	1
A0A3Q7F226	32	K	cobW domain-containing protein OS=Solanum lycopersicum OX=4081 PE=4 SV=1	---	1	0.000102214	84.653	EDGEFLIK(1)HGALPEER	3	0.29889	2	0.999	1.003	1.014	0.918
A0A3Q7F246	119	K	PKS_KS domain-containing protein OS=Solanum lycopersicum OX=4081 GN=101267959 PE=3 SV=1	101267959	1	1.73721e-37	172.43	GFTSEGYIDGK(1)NDR	2	-0.52653	1	0.852	1.099	1.127	1.052
A0A3Q7F246	136	K	PKS_KS domain-containing protein OS=Solanum lycopersicum OX=4081 GN=101267959 PE=3 SV=1	101267959	1	0.00220543	91.906	YAIVAGK(1)K	3	-0.18225	2	0.927	1.002	1.002	0.98
A0A3Q7F246	380	K	PKS_KS domain-containing protein OS=Solanum lycopersicum OX=4081 GN=101267959 PE=3 SV=1	101267959	1	0.00010879	99.53	VFK(1)TTTGIK	2	0.40701	2	0.813	1.029	1.121	1.035
A0A3Q7F2A5	155	K	PDZ domain-containing protein(predicted) OS=Solanum lycopersicum OX=4081 PE=4 SV=1	---	1	0.00622582	94.262	AHDIIK(1)R	3	-0.0073508	1	1.15	0.832	0.899	1.207
A0A3Q7F2B7	274	K	Glucose-6-phosphate 1-epimerase OS=Solanum lycopersicum OX=4081 PE=3 SV=1	---	1	0.00951783	54.343	SLPDLGDQDYK(1)K	3	0.2254	1
A0A3Q7F2E1	681	K	DNA-directed RNA polymerase subunit beta OS=Solanum lycopersicum OX=4081 PE=3 SV=1	---	1	0.0436426	44.639	K(1)TLFPATHR	3	-1.4802	1
A0A3Q7F2G2	526	K	Putative phospho-N-acetylmuramoyl-pentapeptide-transferase-like(predicted) OS=Solanum lycopersicum OX=4081 PE=3 SV=1	---	1	0.000505062	67.645	TREPK(1)EETVTLGPSVR	3	0.21161	1	1.139	0.943	0.907	0.93
A0A3Q7F2H4	18	K	Mitochondrial import receptor subunit TOM20(predicted) OS=Solanum lycopersicum OX=4081 PE=4 SV=1	---	1	0.00097089	54.875	K(1)SAETAYAQNPLDADNLTR	3	-2.3424	1	1.06	0.971	0.88	0.957
A0A3Q7F2J7	68	K	Membrane-anchored ubiquitin-fold protein OS=Solanum lycopersicum OX=4081 GN=101246014 PE=4 SV=1	101246014	1	0.000318537	70.089	ILENNK(1)TVGQCK	3	0.14231	1
A0A3Q7F2J9	361	K	serine/threonine-protein kinase HT1-like(predicted) OS=Solanum lycopersicum OX=4081 GN=101254558 PE=4 SV=1	101254558	1	0.000443213	88.596	AK(1)NENEVPK	2	0.33316	1	0.959	1.008	1.123	1.056
A0A3Q7F2V6	356	K	Putative F17A17.37 protein-like(predicted) OS=Solanum lycopersicum OX=4081 PE=4 SV=1	---	1	4.42881e-06	118.9	GSFK(1)TVSFK	3	0.90663	2	0.928	1.165	0.949	1.03
A0A3Q7F2V6	88	K	Putative F17A17.37 protein-like(predicted) OS=Solanum lycopersicum OX=4081 PE=4 SV=1	---	1	1.31362e-07	105.65	TVLQGK(1)YALPK	3	-0.51463	3	0.998	1.066	0.996	0.968
A0A3Q7F2V6	344	K	Putative F17A17.37 protein-like(predicted) OS=Solanum lycopersicum OX=4081 PE=4 SV=1	---	1	0.032035	55.064	ETFK(1)VPFK	2	0.74595	1
A0A3Q7F2X5	176	K	Fe2OG dioxygenase domain-containing protein OS=Solanum lycopersicum OX=4081 GN=101258026 PE=3 SV=1	101258026	1	2.84321e-08	114.31	EIK(1)SLATSIICQLAK	3	0.35447	1	1.173	1.132	0.978	0.937
A0A3Q7F2Y7	93	K	GST C-terminal domain-containing protein OS=Solanum lycopersicum OX=4081 PE=3 SV=1	---	1	0.000146822	81.878	IK(1)GLDQAIDFTSVKPVWER	3	2.1191	1	0.995	1.177	1.068	0.789
A0A3Q7F2Y7	247	K	GST C-terminal domain-containing protein OS=Solanum lycopersicum OX=4081 PE=3 SV=1	---	1	0.0111801	50.897	ALDK(1)CEEILSK	3	0.61004	1
A0A3Q7F352	466	K	histidinol dehydrogenase, chloroplastic-like(predicted) OS=Solanum lycopersicum OX=4081 PE=3 SV=1	---	1	1.27432e-08	107.79	MAEVEGLDAHK(1)R	3	1.1136	1	1.011	1.223	0.938	0.868
A0A3Q7F352	219	K	histidinol dehydrogenase, chloroplastic-like(predicted) OS=Solanum lycopersicum OX=4081 PE=3 SV=1	---	1	0.00165649	107.57	EVLYCAK(1)K	2	0.29976	1	0.89	0.953	1.113	1.14
A0A3Q7F352	220	K	histidinol dehydrogenase, chloroplastic-like(predicted) OS=Solanum lycopersicum OX=4081 PE=3 SV=1	---	1	0.0177947	55.084	K(1)AGVTHILK	3	-1.7839	1	1.128	0.991	1.003	0.961
A0A3Q7F352	247	K	histidinol dehydrogenase, chloroplastic-like(predicted) OS=Solanum lycopersicum OX=4081 PE=3 SV=1	---	1	0.00058956	50.255	AGGAQAISAMAWGTESCPK(1)VEK	4	-1.3517	1	0.97	1.041	0.935	0.877
A0A3Q7F386	93	K	Photosystem I reaction center subunit III, chloroplastic(predicted) OS=Solanum lycopersicum OX=4081 GN=101245121 PE=4 SV=1	101245121	1	0.00240304	113.5	REK(1)QQIK	2	0.13299	2	0.798	1.044	1.209	1.009
A0A3Q7F386	90	K	Photosystem I reaction center subunit III, chloroplastic(predicted) OS=Solanum lycopersicum OX=4081 GN=101245121 PE=4 SV=1	101245121	1	0.0267208	83.869	DSK(1)QFAK(1)R	2	-0.29864	1	0.736	1.034	1.325	1.203
A0A3Q7F386	132	K	Photosystem I reaction center subunit III, chloroplastic(predicted) OS=Solanum lycopersicum OX=4081 GN=101245121 PE=4 SV=1	101245121	1	2.50663e-69	200.13	RFDNYGK(1)QGLLCGSDGLPHLIVSGDQR	4	-0.29549	5	0.968	1.008	1.012	0.973
A0A3Q7F386	122	K	Photosystem I reaction center subunit III, chloroplastic(predicted) OS=Solanum lycopersicum OX=4081 GN=101245121 PE=4 SV=1	101245121	1	8.52803e-33	167.92	LYAPDSAPALAINATIEK(1)TK	4	-0.59236	4	0.911	1.003	1.009	1.033
A0A3Q7F386	86	K	Photosystem I reaction center subunit III, chloroplastic(predicted) OS=Solanum lycopersicum OX=4081 GN=101245121 PE=4 SV=1	101245121	1	0.0267208	83.869	DSK(1)QFAK(1)R	2	-0.29864	1	0.736	1.034	1.325	1.203
A0A3Q7F395	234	K	Complex I intermediate-associated protein 30(predicted) OS=Solanum lycopersicum OX=4081 PE=4 SV=1	---	1	5.40653e-05	80.585	GDSPEMVEYVGMK(1)NLINAVK	3	-2.647	1	1.035	1.023	0.77	0.889
A0A3Q7F395	546	K	Complex I intermediate-associated protein 30(predicted) OS=Solanum lycopersicum OX=4081 PE=4 SV=1	---	1	0.00046726	49.266	TFEVK(1)SVIPFSEPYTVDPENPPPEK	4	0.84915	1	0.987	0.99	1.061	0.923
A0A3Q7F395	534	K	Complex I intermediate-associated protein 30(predicted) OS=Solanum lycopersicum OX=4081 PE=4 SV=1	---	1	1.16696e-09	115.8	ICVAALK(1)SPYACDK	3	2.4673	2	0.99	1.089	1.055	0.982
A0A3Q7F395	208	K	Complex I intermediate-associated protein 30(predicted) OS=Solanum lycopersicum OX=4081 PE=4 SV=1	---	1	0.0026663	89.827	EK(1)YSQGIK	2	0.56579	1	1.214	1.09	0.91	0.947
A0A3Q7F395	541	K	Complex I intermediate-associated protein 30(predicted) OS=Solanum lycopersicum OX=4081 PE=4 SV=1	---	1	1.06601e-12	117.2	SPYACDK(1)TFEVK	2	-0.3354	1
A0A3Q7F3E2	271	K	Abhydrolase_3 domain-containing protein OS=Solanum lycopersicum OX=4081 GN=101262480 PE=4 SV=1	101262480	1	0.000479321	68.972	LPPYLYCVAEK(1)DLIK	3	-0.88458	1	1.046	1.019	0.912	0.844
A0A3Q7F3F2	59	K	40S ribosomal protein S25 OS=Solanum lycopersicum OX=4081 GN=101261290 PE=3 SV=1	101261290	1	0.000145653	86.738	YK(1)LITPSVLSDR	3	-0.4171	2	1.044	0.827	1.119	1.069
A0A3Q7F3F2	87	K	40S ribosomal protein S25 OS=Solanum lycopersicum OX=4081 GN=101261290 PE=3 SV=1	101261290	1	0.000357956	89.827	ELMAK(1)GLIR	2	-0.041626	1
A0A3Q7F3F2	57	K	40S ribosomal protein S25 OS=Solanum lycopersicum OX=4081 GN=101261290 PE=3 SV=1	101261290	1	1.51719e-05	109.79	LITEAPK(1)YK	2	-1.2565	3	1.038	0.916	1.001	1.144
A0A3Q7F3F2	17	K	40S ribosomal protein S25 OS=Solanum lycopersicum OX=4081 GN=101261290 PE=3 SV=1	101261290	1	0.0167042	63.076	PAK(1)SGGGK	2	0.87699	2	1.114	0.856	0.957	1.405
A0A3Q7F3J4	75	K	Putative 20 kDa chaperonin, chloroplastic-like(predicted) OS=Solanum lycopersicum OX=4081 GN=101246758 PE=3 SV=1	101246758	1	3.69417e-13	121.99	SAGGVLLPK(1)SAVK	3	-0.66422	3	1.123	0.921	0.951	1.136
A0A3Q7F3J4	48	K	Putative 20 kDa chaperonin, chloroplastic-like(predicted) OS=Solanum lycopersicum OX=4081 GN=101246758 PE=3 SV=1	101246758	1	0.00173736	68.044	WEPTK(1)VVPQADR	2	-1.0972	1	1.051	0.97	0.989	1.033
A0A3Q7F3J4	79	K	Putative 20 kDa chaperonin, chloroplastic-like(predicted) OS=Solanum lycopersicum OX=4081 GN=101246758 PE=3 SV=1	101246758	1	0.0382676	60.019	SAVK(1)FER	2	-0.52142	1	1.175	1.04	0.926	1.192
A0A3Q7F3J5	204	K	Lipase_3 domain-containing protein OS=Solanum lycopersicum OX=4081 PE=4 SV=1	---	1	0.049874	46.334	FNK(1)TSAR	2	-0.82047	1
A0A3Q7F3K8	456	K	GB1/RHD3-type G domain-containing protein OS=Solanum lycopersicum OX=4081 GN=101263779 PE=4 SV=1	101263779	1	0.0244278	50.353	K(1)ACHAPDAK	3	-0.44594	1	0.875	1.372	0.916	0.772
A0A3Q7F3P8	462	K	Putative pentatricopeptide repeat-containing protein-like(predicted) OS=Solanum lycopersicum OX=4081 GN=101252524 PE=4 SV=1	101252524	1	4.16362e-06	99.669	DAVSSEGSK(1)SWRPK	3	0.23352	3	1.055	0.952	0.968	1.1
A0A3Q7F3S5	738	K	lissencephaly-1 homolog(predicted) OS=Solanum lycopersicum OX=4081 PE=3 SV=1	---	1	0.00201476	88.37	TTSFGK(1)TK	3	-0.093482	2	1.043	0.838	0.973	1.271
A0A3Q7F3S5	766	K	lissencephaly-1 homolog(predicted) OS=Solanum lycopersicum OX=4081 PE=3 SV=1	---	1	0.00012707	122.13	GGK(1)QLHFR	3	-0.3334	1	0.975	0.946	1.023	1.167
A0A3Q7F3S5	779	K	lissencephaly-1 homolog(predicted) OS=Solanum lycopersicum OX=4081 PE=3 SV=1	---	1	0.0040539	69.812	AVVVVGDK(1)K	3	-0.13659	1	0.925	1.007	1.077	0.946
A0A3Q7F3S5	789	K	lissencephaly-1 homolog(predicted) OS=Solanum lycopersicum OX=4081 PE=3 SV=1	---	1	1.53227e-07	103.91	GQVGVGVGK(1)AK	2	-0.6924	3	0.964	0.904	1.052	1.187
A0A3Q7F3S5	815	K	lissencephaly-1 homolog(predicted) OS=Solanum lycopersicum OX=4081 PE=3 SV=1	---	1	5.23631e-05	90.348	NLITVPMTK(1)YLTFPHR	3	-1.1621	1	1.071	0.969	0.924	0.827
A0A3Q7F3S5	732	K	lissencephaly-1 homolog(predicted) OS=Solanum lycopersicum OX=4081 PE=3 SV=1	---	1	0.0121433	77.923	K(1)TTSFGK	3	0.046826	1	0.885	1.015	0.993	1.324
A0A3Q7F3U5	71	K	Protein kinase domain-containing protein OS=Solanum lycopersicum OX=4081 GN=101252042 PE=4 SV=1	101252042	1	0.010106	65.246	NPTTNK(1)HR	3	-1.7916	1
A0A3Q7F3X8	439	K	Eukaryotic translation initiation factor 3 subunit D OS=Solanum lycopersicum OX=4081 GN=101252350 PE=3 SV=1	101252350	1	0.000214177	69.081	LAK(1)WTAQALLANADMMK	3	0.90636	1	0.995	0.931	0.98	0.988
A0A3Q7F3X8	431	K	Eukaryotic translation initiation factor 3 subunit D OS=Solanum lycopersicum OX=4081 GN=101252350 PE=3 SV=1	101252350	1	6.05978e-18	134.99	GAVLATELK(1)NNANK	3	-0.81336	1	1.083	0.969	1.018	0.966
A0A3Q7F3X8	519	K	Eukaryotic translation initiation factor 3 subunit D OS=Solanum lycopersicum OX=4081 GN=101252350 PE=3 SV=1	101252350	1	0.0163225	63.534	DPTK(1)PQVR	2	1.2585	1	1.057	1.18	0.935	0.979
A0A3Q7F3X8	510	K	Eukaryotic translation initiation factor 3 subunit D OS=Solanum lycopersicum OX=4081 GN=101252350 PE=3 SV=1	101252350	1	0.000108129	92.19	LNEGK(1)YVLVK	3	0.035378	2	0.994	0.964	1.08	1.052
A0A3Q7F3Y2	254	K	Era-type G domain-containing protein OS=Solanum lycopersicum OX=4081 PE=3 SV=1	---	1	0.000218581	68.41	VPAK(1)IDEVLEEGVGDLK	3	1.6471	1
A0A3Q7F449	613	K	Starch synthase IV(predicted) OS=Solanum lycopersicum OX=4081 GN=100316881 PE=3 SV=1	100316881	1	0.00533449	59.227	GQLYGEHDDFK(1)R	3	-1.334	1
A0A3Q7F463	721	K	Alpha-1,4 glucan phosphorylase OS=Solanum lycopersicum OX=4081 PE=3 SV=1	---	0.999943	0.00705281	55.531	YDCIK(1)NMDETDKR	3	-2.8196	1	0.984	1.18	1.006	0.88
A0A3Q7F479	50	K	PKS_ER domain-containing protein OS=Solanum lycopersicum OX=4081 GN=101268548 PE=4 SV=1	101268548	1	0.0236788	59.35	QGK(1)YPPPK	2	-0.43962	1	1.039	1.213	0.984	0.932
A0A3Q7F490	86	K	MSP domain-containing protein OS=Solanum lycopersicum OX=4081 GN=101244994 PE=4 SV=1	101244994	1	2.11671e-14	128.76	DK(1)FLLQSVIVSPR	2	-1.0019	2	1.007	1.048	1.054	0.838
A0A3Q7F4A5	86	K	MSP domain-containing protein OS=Solanum lycopersicum OX=4081 GN=101245885 PE=4 SV=1	101245885	1	7.78889e-06	101.5	DK(1)FLIQSAIAPTGTTNK	3	-1.1301	1	0.78	1.075	1	1.141
A0A3Q7F4A9	108	K	Putative endonuclease 4-like(predicted) OS=Solanum lycopersicum OX=4081 PE=4 SV=1	---	1	0.00789779	55.261	DCHDGHGLK(1)DR	3	-0.78525	1	0.685	1.361	1.327	0.652
A0A3Q7F4B9	240	K	WD_REPEATS_REGION domain-containing protein OS=Solanum lycopersicum OX=4081 PE=4 SV=1	---	1	0.00268374	64.918	AANDHCYIPK(1)R	3	-0.29866	1	0.921	0.917	0.996	1.201
A0A3Q7F4F5	515	K	Subtilisin-like protease SBT5.3(predicted) OS=Solanum lycopersicum OX=4081 PE=3 SV=1	---	1	0.0340902	54.776	HLDK(1)SFK	3	-0.033671	1	1.005	0.944	1.144	1.03
A0A3Q7F4H2	68	K	Putative PAP-specific phosphatase, mitochondrial(predicted) OS=Solanum lycopersicum OX=4081 PE=4 SV=1	---	1	0.0271434	81.296	LCVDVK(1)K	2	-2.4256	1	0.908	1.021	1.055	1.118
A0A3Q7F4I2	254	K	Lipase_GDSL domain-containing protein(predicted) OS=Solanum lycopersicum OX=4081 PE=3 SV=1	---	1	2.28207e-05	109.04	DTICVDSINSAVQK(1)FADK	3	-0.1016	3	0.911	1.116	0.963	0.98
A0A3Q7F4L8	219	K	Clathrin light chain OS=Solanum lycopersicum OX=4081 GN=101266991 PE=3 SV=1	101266991	1	0.0116767	79.986	EVPSIEK(1)K	2	-1.4597	1	1.021	0.927	1.029	0.944
A0A3Q7F4L8	177	K	Clathrin light chain OS=Solanum lycopersicum OX=4081 GN=101266991 PE=3 SV=1	101266991	1	0.00103571	73.245	NLSIETNK(1)TTNR	2	0.18659	1	1.091	0.942	1.035	0.994
A0A3Q7F4L8	193	K	Clathrin light chain OS=Solanum lycopersicum OX=4081 GN=101266991 PE=3 SV=1	101266991	1	0.00286118	61.958	LYLTSQEK(1)FHK	3	-0.38435	1	0.955	1.015	0.972	0.848
A0A3Q7F4L8	257	K	Clathrin light chain OS=Solanum lycopersicum OX=4081 GN=101266991 PE=3 SV=1	101266991	1	0.000124496	71.601	LK(1)HTPPPHMIPPPPAPAK	4	0.1388	2	1.082	0.775	1.058	1.093
A0A3Q7F4P0	626	K	Receptor-like serine/threonine-protein kinase(predicted) OS=Solanum lycopersicum OX=4081 PE=4 SV=1	---	1	0.0271105	57.59	TITK(1)IYSK	2	-0.81354	1	1.246	0.962	0.706	0.571
A0A3Q7F4P6	176	K	Flavodoxin-like domain-containing protein OS=Solanum lycopersicum OX=4081 PE=4 SV=1	---	1	4.84412e-05	62.193	QPTDLELEQAFHQGK(1)HIATIAK	4	1.8488	1	1	1.035	1.041	0.877
A0A3Q7F4Q2	429	K	PCI domain-containing protein OS=Solanum lycopersicum OX=4081 GN=101259078 PE=4 SV=1	101259078	1	0.000251313	84.605	ANLLK(1)HDYIAR	3	-1.9695	1	1.005	1.033	0.961	1.038
A0A3Q7F4W8	269	K	Pectinesterase(predicted) OS=Solanum lycopersicum OX=4081 PE=3 SV=1	---	1	0.00913367	108.24	YVIYVK(1)K	3	0.39963	3	0.773	0.947	1.106	1.066
A0A3Q7F4W8	403	K	Pectinesterase(predicted) OS=Solanum lycopersicum OX=4081 PE=3 SV=1	---	1	0.0214303	86.205	K(1)PMSGQK	2	-0.82294	1	0.874	0.815	1.129	1.17
A0A3Q7F4W8	274	K	Pectinesterase(predicted) OS=Solanum lycopersicum OX=4081 PE=3 SV=1	---	1	0.000762889	78.814	GTYK(1)ENVEIGK	2	-1.6877	2	0.866	0.715	1.146	1.083
A0A3Q7F4W8	447	K	Pectinesterase(predicted) OS=Solanum lycopersicum OX=4081 PE=3 SV=1	---	1	0.000933424	83.081	GSVK(1)TYLGR	2	-0.19652	1	0.848	1.29	1.111	1.004
A0A3Q7F4W8	261	K	Pectinesterase(predicted) OS=Solanum lycopersicum OX=4081 PE=3 SV=1	---	1	1.00231e-25	166.86	EAVASAPDNSK(1)TR	2	-0.63288	2	0.762	0.876	1.098	1.177
A0A3Q7F4W8	338	K	Pectinesterase(predicted) OS=Solanum lycopersicum OX=4081 PE=3 SV=1	---	1	2.27547e-20	112.62	SATVAAVGDGFIAQDIQFQNTAGPQK(1)HQAVALR	4	-0.43605	3	0.961	0.952	0.961	1.013
A0A3Q7F4W8	513	K	Pectinesterase(predicted) OS=Solanum lycopersicum OX=4081 PE=3 SV=1	---	1	0.000171732	75.548	VNWPGYHK(1)ALTTSEATK	3	-1.8519	1	0.887	1.197	0.945	0.839
A0A3Q7F510	354	K	UPF0051 protein ABCI8, chloroplastic-like(predicted) OS=Solanum lycopersicum OX=4081 GN=101255454 PE=4 SV=1	101255454	1	0.00238876	78.903	GGIYNFVTK(1)R	2	0.18902	1	1.248	0.96	0.969	1.079
A0A3Q7F529	84	K	ATP synthase gamma chain, chloroplastic(predicted) OS=Solanum lycopersicum OX=4081 GN=101253342 PE=3 SV=1	101253342	1	0.0366122	52.716	LVAAAK(1)VR	2	-0.44063	1	1.182	1.055	0.969	1.08
A0A3Q7F529	152	K	ATP synthase gamma chain, chloroplastic(predicted) OS=Solanum lycopersicum OX=4081 GN=101253342 PE=3 SV=1	101253342	1	1.47732e-38	184.55	GLCGGFNNYIIK(1)K	4	-0.33055	14	0.993	1.065	1.088	1.066
A0A3Q7F529	130	K	ATP synthase gamma chain, chloroplastic(predicted) OS=Solanum lycopersicum OX=4081 GN=101253342 PE=3 SV=1	101253342	1	0.00111962	74.611	K(1)VALVVVTGDR	3	0.14263	1	0.903	0.937	1.095	1.008
A0A3Q7F529	273	K	ATP synthase gamma chain, chloroplastic(predicted) OS=Solanum lycopersicum OX=4081 GN=101253342 PE=3 SV=1	101253342	1	0.0464672	56.432	LTTK(1)EGK	2	0.88383	1
A0A3Q7F529	347	K	ATP synthase gamma chain, chloroplastic(predicted) OS=Solanum lycopersicum OX=4081 GN=101253342 PE=3 SV=1	101253342	1	1.29063e-43	176.94	MSAMSSATDNASELK(1)K	2	-1.5395	11	1.003	0.995	0.96	1
A0A3Q7F529	68	K	ATP synthase gamma chain, chloroplastic(predicted) OS=Solanum lycopersicum OX=4081 GN=101253342 PE=3 SV=1	101253342	1	1.05029e-07	125.23	IDSVK(1)NTQK	2	-1.1999	8	1.005	0.965	1.051	1.133
A0A3Q7F529	249	K	ATP synthase gamma chain, chloroplastic(predicted) OS=Solanum lycopersicum OX=4081 GN=101253342 PE=3 SV=1	101253342	1	5.22142e-24	117.94	SEPVIHTLLPLSPK(1)GEICDINGNCVDAAEDEFFR	3	0.7913	2	0.82	1.02	1.121	1.013
A0A3Q7F529	176	K	ATP synthase gamma chain, chloroplastic(predicted) OS=Solanum lycopersicum OX=4081 GN=101253342 PE=3 SV=1	101253342	1	0.00284732	100.57	K(1)GNSYFLR	2	0.85055	1	0.964	1.108	0.86	1.21
A0A3Q7F529	191	K	ATP synthase gamma chain, chloroplastic(predicted) OS=Solanum lycopersicum OX=4081 GN=101253342 PE=3 SV=1	101253342	1	5.32376e-16	137.13	RPYIPVDK(1)FLEGSNLPTAK	4	3.0833	4	1.004	1.027	0.983	1.165
A0A3Q7F529	72	K	ATP synthase gamma chain, chloroplastic(predicted) OS=Solanum lycopersicum OX=4081 GN=101253342 PE=3 SV=1	101253342	1	0.00235444	71.933	NTQK(1)ITEAMK	2	-0.59713	2	0.951	0.952	1.052	0.905
A0A3Q7F529	175	K	ATP synthase gamma chain, chloroplastic(predicted) OS=Solanum lycopersicum OX=4081 GN=101253342 PE=3 SV=1	101253342	1	6.37857e-06	94.122	ALGLDYTIISVGK(1)K	3	0.38435	3	1.092	0.932	0.906	1.144
A0A3Q7F545	285	K	Thioredoxin domain-containing protein OS=Solanum lycopersicum OX=4081 PE=4 SV=1	---	1	0.000992515	82.417	WWWEDAK(1)AK	2	0.5539	1	1.082	0.792	0.999	1.119
A0A3Q7F576	676	K	Lipase_3 domain-containing protein(predicted) OS=Solanum lycopersicum OX=4081 PE=4 SV=1	---	1	0.0369537	47.187	TFSK(1)LENLR	2	-0.48176	1
A0A3Q7F579	252	K	Aminomethyltransferase OS=Solanum lycopersicum OX=4081 GN=101249137 PE=3 SV=1	101249137	1	4.68759e-06	118.28	ALLEK(1)SEGK	3	0.29756	2	1.118	1.075	1.057	1.02
A0A3Q7F579	370	K	Aminomethyltransferase OS=Solanum lycopersicum OX=4081 GN=101249137 PE=3 SV=1	101249137	1	1.47474e-13	125.03	NIAMGYVK(1)TGNHK	3	1.3335	7	1.026	1.062	1.015	0.972
A0A3Q7F579	387	K	Aminomethyltransferase OS=Solanum lycopersicum OX=4081 GN=101249137 PE=3 SV=1	101249137	1	4.90479e-06	102.73	GK(1)SYDGVVTK	2	-1.0219	5	1.041	1.031	1.032	1.128
A0A3Q7F579	204	K	Aminomethyltransferase OS=Solanum lycopersicum OX=4081 GN=101249137 PE=3 SV=1	101249137	1	4.23926e-20	145.43	DDLSK(1)MYFGEFR	3	0.0030898	3	0.915	1.11	1.072	0.968
A0A3Q7F579	94	K	Aminomethyltransferase OS=Solanum lycopersicum OX=4081 GN=101249137 PE=3 SV=1	101249137	1	6.35269e-05	96.745	GK(1)DTIPFLEK	3	-0.72233	3	1.039	1.044	0.953	1.095
A0A3Q7F579	381	K	Aminomethyltransferase OS=Solanum lycopersicum OX=4081 GN=101249137 PE=3 SV=1	101249137	1	0.00058295	80.706	TGTNVK(1)IVIR	3	0.31536	2	1.054	0.907	0.962	1.204
A0A3Q7F579	168	K	Aminomethyltransferase OS=Solanum lycopersicum OX=4081 GN=101249137 PE=3 SV=1	101249137	1	0.00290934	55.011	SK(1)GGDVSWHIHDER	4	-0.33806	1	1.097	0.989	0.863	1.274
A0A3Q7F579	361	K	Aminomethyltransferase OS=Solanum lycopersicum OX=4081 GN=101249137 PE=3 SV=1	101249137	1	2.0139e-34	164.46	SHSEIQDSNGQNIGEITSGGFSPCLK(1)K	4	0.82519	7	0.975	1.089	1.021	1.049
A0A3Q7F579	153	K	Aminomethyltransferase OS=Solanum lycopersicum OX=4081 GN=101249137 PE=3 SV=1	101249137	1	2.38833e-20	150.05	DK(1)DLAHIEEHMK	2	0.12917	12	1.021	1.104	1.09	1.047
A0A3Q7F579	163	K	Aminomethyltransferase OS=Solanum lycopersicum OX=4081 GN=101249137 PE=3 SV=1	101249137	1	4.18434e-13	117.03	DLAHIEEHMK(1)SFK	3	-0.49739	11	1.003	1.083	1.031	1
A0A3Q7F579	92	K	Aminomethyltransferase OS=Solanum lycopersicum OX=4081 GN=101249137 PE=3 SV=1	101249137	1	0.000155793	61.276	ENGSLFDVSHMCGLSLK(1)GK	3	0.55368	2	0.994	0.917	1.006	0.987
A0A3Q7F579	362	K	Aminomethyltransferase OS=Solanum lycopersicum OX=4081 GN=101249137 PE=3 SV=1	101249137	1	7.72054e-06	121.73	K(1)NIAMGYVK	2	-0.15908	7	0.981	1.033	1.074	1.024
A0A3Q7F579	375	K	Aminomethyltransferase OS=Solanum lycopersicum OX=4081 GN=101249137 PE=3 SV=1	101249137	1	1.52285e-10	120.55	TGNHK(1)TGTNVK	3	0.2589	2	1.086	1.082	0.816	1.126
A0A3Q7F579	395	K	Aminomethyltransferase OS=Solanum lycopersicum OX=4081 GN=101249137 PE=3 SV=1	101249137	1	0.00038318	71.08	SYDGVVTK(1)MPFVPTK	4	-1.6693	3	0.992	1.02	1.053	0.95
A0A3Q7F579	321	K	Aminomethyltransferase OS=Solanum lycopersicum OX=4081 GN=101249137 PE=3 SV=1	101249137	1	0.00123765	79.659	QIEEGPK(1)IR	2	-0.30058	1	1.016	1.126	1.003	1.015
A0A3Q7F579	37	K	Aminomethyltransferase OS=Solanum lycopersicum OX=4081 GN=101249137 PE=3 SV=1	101249137	1	0.000625318	69.261	K(1)TVLYDFHVVNGGK	3	0.33759	5	0.942	1.166	1.002	0.987
A0A3Q7F582	170	K	Receptor-like serine/threonine-protein kinase OS=Solanum lycopersicum OX=4081 PE=3 SV=1	---	1	0.0179302	52.725	IGFNSK(1)TGEK	2	-4.1214	1	0.992	1.102	1.055	0.991
A0A3Q7F5E5	453	K	PlsC domain-containing protein OS=Solanum lycopersicum OX=4081 GN=101254424 PE=4 SV=1	101254424	1	0.000308106	72.891	AGK(1)TSIEVANHVQK	4	-0.040046	1	0.942	0.817	1.015	1.232
A0A3Q7F5F8	320	K	Cysteine synthase OS=Solanum lycopersicum OX=4081 GN=101255033 PE=3 SV=1	101255033	0.995941	0.0197098	51.762	LAQK(0.004)PENK(0.996)GK	3	0.55421	1	0.898	1.101	0.909	1.055
A0A3Q7F5F8	229	K	Cysteine synthase OS=Solanum lycopersicum OX=4081 GN=101255033 PE=3 SV=1	101255033	1	0.00593017	90.709	SK(1)NPNVK	3	0.50468	2	1.007	1.105	0.857	1.131
A0A3Q7F5F8	55	K	Cysteine synthase OS=Solanum lycopersicum OX=4081 GN=101255033 PE=3 SV=1	101255033	1	0.012714	78.113	TPMVYLK(1)K	2	2.8528	4	0.908	1.171	1.09	0.822
A0A3Q7F5K0	283	K	Pectinesterase OS=Solanum lycopersicum OX=4081 GN=101260787 PE=3 SV=1	101260787	1	0.0086153	62.088	ENVEIGK(1)TK	2	0.05202	1	0.977	1.121	0.988	0.934
A0A3Q7F5K2	614	K	Enhancer of polycomb-like protein OS=Solanum lycopersicum OX=4081 PE=3 SV=1	---	1	0.0325171	76.679	VDLIEK(1)K	2	-0.66758	1	1.015	1.043	1.092	0.98
A0A3Q7F5K3	743	K	Putative dentin sialophosphoprotein-like(predicted) OS=Solanum lycopersicum OX=4081 GN=101247558 PE=4 SV=1	101247558	1	0.00870308	78.516	DHTK(1)LDK	3	0.29187	1	0.875	0.981	1.052	0.946
A0A3Q7F5S0	202	K	Peroxidase OS=Solanum lycopersicum OX=4081 GN=101253648 PE=3 SV=1	101253648	1	0.0111174	54.982	THCVK(1)LVHR	4	0.50829	1	1.225	1.248	0.86	0.808
A0A3Q7F5S4	149	K	CAAD domain-containing protein OS=Solanum lycopersicum OX=4081 GN=101248140 PE=4 SV=1	101248140	1	0.00187846	95.608	YLLFK(1)SSR	2	-0.05542	1	0.87	1.2	1.051	1.033
A0A3Q7F5S4	163	K	CAAD domain-containing protein OS=Solanum lycopersicum OX=4081 GN=101248140 PE=4 SV=1	101248140	1	1.58107e-12	141.13	KELAEDIEQLK(1)K	3	-0.2047	3	0.989	1.088	0.923	0.963
A0A3Q7F5S4	87	K	CAAD domain-containing protein OS=Solanum lycopersicum OX=4081 GN=101248140 PE=4 SV=1	101248140	1	1.11125e-23	149.53	ASSSEESGAVDTSELLTDLK(1)EK	4	-0.71848	2	0.892	1.096	0.869	0.965
A0A3Q7F5S4	89	K	CAAD domain-containing protein OS=Solanum lycopersicum OX=4081 GN=101248140 PE=4 SV=1	101248140	1	2.242e-05	105.03	EK(1)WDALDNK	3	-0.31193	2	0.973	1.033	0.914	0.983
A0A3Q7F5S4	153	K	CAAD domain-containing protein OS=Solanum lycopersicum OX=4081 GN=101248140 PE=4 SV=1	101248140	1	0.00377034	62.088	K(1)ELAEDIEQLK	3	-0.23935	1	1.086	1.072	0.953	0.978
A0A3Q7F5X4	334	K	Putative rhodanese-like domain-containing protein 4, chloroplastic-like(predicted) OS=Solanum lycopersicum OX=4081 PE=4 SV=1	---	1	0.000332831	67.685	TLQQVDEFLTTK(1)VAPK	3	-1.1717	1	0.937	1.138	0.918	0.803
A0A3Q7F5X4	133	K	Putative rhodanese-like domain-containing protein 4, chloroplastic-like(predicted) OS=Solanum lycopersicum OX=4081 PE=4 SV=1	---	1	0.000646796	71.558	SWGVESAK(1)TAYAK	3	1.3451	1	0.992	1.028	1.071	0.812
A0A3Q7F5Y3	132	K	Putative aspartic proteinase-like(predicted) OS=Solanum lycopersicum OX=4081 PE=3 SV=1	---	1	5.64905e-05	97.463	YK(1)SSQSSTYK	2	0.57962	1	0.814	1.322	1.099	0.756
A0A3Q7F604	820	K	Putative TRNA synthetase class I (I, L, M and V) family protein-like(predicted) OS=Solanum lycopersicum OX=4081 PE=3 SV=1	---	1	0.00802369	73.499	LSK(1)FLDGK	2	-0.47106	1
A0A3Q7F635	78	K	trafficking protein particle complex subunit 11 isoform X1(predicted) OS=Solanum lycopersicum OX=4081 GN=101267189 PE=4 SV=1	101267189	1	0.00456351	94.262	DWLLK(1)HR	3	0.58115	1	1.168	0.737	1.005	1.149
A0A3Q7F639	173	K	Pyrophosphate--fructose 6-phosphate 1-phosphotransferase subunit beta OS=Solanum lycopersicum OX=4081 GN=101243849 PE=3 SV=1	101243849	1	2.62364e-05	99.283	DK(1)IETPEQFK	3	-0.23853	2	1.078	0.987	1.039	1.017
A0A3Q7F639	228	K	Pyrophosphate--fructose 6-phosphate 1-phosphotransferase subunit beta OS=Solanum lycopersicum OX=4081 GN=101243849 PE=3 SV=1	101243849	1	2.23167e-20	143.05	VIGCPK(1)TIDGDLK	3	-0.91867	2	0.968	0.957	1.166	1.112
A0A3Q7F639	188	K	Pyrophosphate--fructose 6-phosphate 1-phosphotransferase subunit beta OS=Solanum lycopersicum OX=4081 GN=101243849 PE=3 SV=1	101243849	1	0.0175684	65.627	QAEETAK(1)K	2	-0.07766	1
A0A3Q7F639	146	K	Pyrophosphate--fructose 6-phosphate 1-phosphotransferase subunit beta OS=Solanum lycopersicum OX=4081 GN=101243849 PE=3 SV=1	101243849	1	1.84111e-11	123.02	GK(1)YVGLTPEFIYPYR	2	0.036396	1	0.978	0.999	1.102	1.005
A0A3Q7F639	235	K	Pyrophosphate--fructose 6-phosphate 1-phosphotransferase subunit beta OS=Solanum lycopersicum OX=4081 GN=101243849 PE=3 SV=1	101243849	1	0.000985611	82.494	TIDGDLK(1)SK	3	-1.1054	2	0.928	0.98	1.072	1.074
A0A3Q7F670	481	K	Sucrose synthase OS=Solanum lycopersicum OX=4081 PE=3 SV=1	---	1	0.00103669	81.92	TK(1)YEDSDIK	2	0.20142	1	0.874	1.17	1.029	0.949
A0A3Q7F688	11	K	Phosphoserine aminotransferase OS=Solanum lycopersicum OX=4081 PE=3 SV=1	---	1	0.000828895	76.332	GK(1)EFLSIIQK	3	0.64239	1
A0A3Q7F688	90	K	Phosphoserine aminotransferase OS=Solanum lycopersicum OX=4081 PE=3 SV=1	---	1	4.63503e-06	97.129	YSKPNVIWSGK(1)SEK	3	-0.45084	1	1.117	0.915	0.954	0.947
A0A3Q7F688	289	K	Phosphoserine aminotransferase OS=Solanum lycopersicum OX=4081 PE=3 SV=1	---	1	0.0128614	50.786	TAAGEK(1)MVQLK	2	-1.5846	1	0.961	1.073	0.969	0.918
A0A3Q7F688	75	K	Phosphoserine aminotransferase OS=Solanum lycopersicum OX=4081 PE=3 SV=1	---	1	0.0140905	76.064	AFK(1)EAAK	2	0.036679	1	1.079	0.933	0.938	1.018
A0A3Q7F688	96	K	Phosphoserine aminotransferase OS=Solanum lycopersicum OX=4081 PE=3 SV=1	---	1	7.54717e-05	89.468	YTK(1)IPNFDSLVQNPDAK	3	-0.63674	1	1.003	0.901	1.016	1.06
A0A3Q7F688	82	K	Phosphoserine aminotransferase OS=Solanum lycopersicum OX=4081 PE=3 SV=1	---	1	0.00053329	82.202	YSK(1)PNVIWSGK	2	-1.4855	2	0.977	1.005	1.095	1.005
A0A3Q7F6B4	123	K	protein translocase subunit SecA-like(predicted) OS=Solanum lycopersicum OX=4081 GN=101253444 PE=4 SV=1	101253444	1	0.00283413	83.206	QQAAK(1)HCK	3	-0.47482	1	1.205	1.151	0.803	1.158
A0A3Q7F6E1	149	K	Peptidyl-prolyl cis-trans isomerase OS=Solanum lycopersicum OX=4081 GN=101268431 PE=3 SV=1	101268431	1	0.00783434	49.298	CEWLDNK(1)HVVFGR	3	-1.4185	1
A0A3Q7F6F2	8	K	Ribosomal_S10 domain-containing protein OS=Solanum lycopersicum OX=4081 PE=3 SV=1	---	0.973963	0.000214727	59.912	AAYAAMK(0.974)PTK(0.026)PGLEEPAEMVHK(1)IR	4	-0.12312	1	1.063	0.95	1.001	0.988
A0A3Q7F6F2	11	K	Ribosomal_S10 domain-containing protein OS=Solanum lycopersicum OX=4081 PE=3 SV=1	---	1	0.00246133	55.097	PTK(1)PGLEEPAEMVHK	3	-0.11426	1	1.085	0.904	0.955	0.933
A0A3Q7F6F2	63	K	Ribosomal_S10 domain-containing protein OS=Solanum lycopersicum OX=4081 PE=3 SV=1	---	1	0.000635877	76.24	MPTK(1)VLNITTR	3	-0.054819	1	0.932	0.949	1.097	0.932
A0A3Q7F6F2	34	K	Ribosomal_S10 domain-containing protein OS=Solanum lycopersicum OX=4081 PE=3 SV=1	---	1	0.00419957	97.798	NVK(1)NLEK	3	-0.40489	6	1.064	0.857	1.169	1.107
A0A3Q7F6F2	71	K	Ribosomal_S10 domain-containing protein OS=Solanum lycopersicum OX=4081 PE=3 SV=1	---	1	4.79899e-17	132.81	K(1)SPCGEGTNTWDR	3	-0.53258	2	1.013	0.816	1.144	1.2
A0A3Q7F6F2	23	K	Ribosomal_S10 domain-containing protein OS=Solanum lycopersicum OX=4081 PE=3 SV=1	---	1	0.000197124	75.682	PTKPGLEEPAEMVHK(1)IR	4	-0.10507	2	1.028	0.918	1.018	1.027
A0A3Q7F6F2	31	K	Ribosomal_S10 domain-containing protein OS=Solanum lycopersicum OX=4081 PE=3 SV=1	---	1	1.48727e-05	105.36	ITLSSK(1)NVK	2	-0.37102	2	0.99	0.835	1.117	1.22
A0A3Q7F6F6	198	K	Proteasome subunit alpha type OS=Solanum lycopersicum OX=4081 GN=101257034 PE=3 SV=1	101257034	1	8.86237e-08	110.57	VLGK(1)TMDSTSLTSEK	3	-0.67631	1	1.075	0.977	0.971	0.998
A0A3Q7F6F6	223	K	Proteasome subunit alpha type OS=Solanum lycopersicum OX=4081 GN=101257034 PE=3 SV=1	101257034	1	1.54313e-49	198.85	VK(1)YQACSPETLNK	3	1.2178	8	0.92	1.091	1.11	1.05
A0A3Q7F6H4	158	K	PLD phosphodiesterase domain-containing protein OS=Solanum lycopersicum OX=4081 PE=4 SV=1	---	1	7.87405e-10	116.19	K(1)VNEVAEGNWK	2	-1.0395	1	0.88	1.001	1.106	0.99
A0A3Q7F6H5	400	K	PUA domain-containing protein OS=Solanum lycopersicum OX=4081 PE=4 SV=1	---	0.99189	0.0471388	40.516	LDK(0.992)HGK(0.008)PNDK	4	-0.36038	1
A0A3Q7F6L3	296	K	Phospholipase D(predicted) OS=Solanum lycopersicum OX=4081 PE=4 SV=1	---	1	0.000767391	105.98	YK(1)SQEGVR	2	-0.99513	1	0.829	1.181	1.031	0.977
A0A3Q7F6L3	169	K	Phospholipase D(predicted) OS=Solanum lycopersicum OX=4081 PE=4 SV=1	---	1	0.00280659	73.327	SPK(1)PDTALR	2	0.087596	1	0.986	0.977	0.952	1.01
A0A3Q7F6M0	273	K	Fe2OG dioxygenase domain-containing protein OS=Solanum lycopersicum OX=4081 PE=4 SV=1	---	1	0.0209408	60.754	GNK(1)WSSTK	2	-0.3039	1
A0A3Q7F6N8	192	K	Putative DAG protein, chloroplastic-like(predicted) OS=Solanum lycopersicum OX=4081 GN=101267671 PE=4 SV=1	101267671	1	1.10719e-07	108.71	YINGEIIPCQYPTYQPK(1)QANR	3	-0.9698	1	1.015	0.96	1.038	0.955
A0A3Q7F720	27	K	Ribosomal_L7Ae domain-containing protein OS=Solanum lycopersicum OX=4081 GN=101268144 PE=4 SV=1	101268144	1	0.00266617	80.916	AVNPLFEK(1)R	2	0.7256	1	1.097	0.924	1.026	1.044
A0A3Q7F720	221	K	Ribosomal_L7Ae domain-containing protein OS=Solanum lycopersicum OX=4081 GN=101268144 PE=4 SV=1	101268144	1	1.57149e-35	194.24	ANFNDK(1)YEENR	2	-0.052821	5	0.999	0.867	1.055	1.026
A0A3Q7F741	206	K	Putative myelin-associated oligodendrocyte basic protein-like(predicted) OS=Solanum lycopersicum OX=4081 PE=4 SV=1	---	1	0.000333515	67.646	SEGSVLTATGK(1)TSVLK	3	-0.075969	1
A0A3Q7F741	250	K	Putative myelin-associated oligodendrocyte basic protein-like(predicted) OS=Solanum lycopersicum OX=4081 PE=4 SV=1	---	1	0.00571831	76.619	SLQK(1)DLNR	2	3.9776	1	0.986	0.912	1.01	1.026
A0A3Q7F769	247	K	Str_synth domain-containing protein OS=Solanum lycopersicum OX=4081 GN=101253341 PE=4 SV=1	101253341	1	0.0194057	65.252	YHIK(1)GEK	3	0.20584	1	1.039	1.314	1.095	0.787
A0A3Q7F789	95	K	Protein kinase domain-containing protein OS=Solanum lycopersicum OX=4081 GN=101249862 PE=4 SV=1	101249862	1	0.00576614	72.928	LSNPPK(1)HK	3	0.57961	1
A0A3Q7F7C5	158	K	Glucose-6-phosphate 1-epimerase OS=Solanum lycopersicum OX=4081 GN=101263563 PE=3 SV=1	101263563	1	8.86048e-06	105.65	K(1)TLSTELTVK	2	0.37042	1
A0A3Q7F7C5	215	K	Glucose-6-phosphate 1-epimerase OS=Solanum lycopersicum OX=4081 GN=101263563 PE=3 SV=1	101263563	1	1.67605e-09	115.68	VPDPTNPVEGK(1)EER	2	-0.5178	2	1.011	1.045	0.97	0.878
A0A3Q7F7C5	204	K	Glucose-6-phosphate 1-epimerase OS=Solanum lycopersicum OX=4081 GN=101263563 PE=3 SV=1	101263563	1	2.88866e-46	193.32	TLNK(1)VPDPTNPVEGK	3	0.28537	5	0.953	1.064	1.084	0.98
A0A3Q7F7C5	71	K	Glucose-6-phosphate 1-epimerase OS=Solanum lycopersicum OX=4081 GN=101263563 PE=3 SV=1	101263563	1	0.0012703	51.876	VDSK(1)DLLFVRPDAVFNGQK	3	-0.52197	1
A0A3Q7F7E7	150	K	Rhodanese domain-containing protein OS=Solanum lycopersicum OX=4081 GN=101247880 PE=4 SV=1	101247880	1	2.35138e-06	101.38	DDEIIVGCQLGK(1)R	2	0.70977	2	1	1.263	0.913	0.921
A0A3Q7F7G5	526	K	Succinate dehydrogenase [ubiquinone] flavoprotein subunit, mitochondrial OS=Solanum lycopersicum OX=4081 GN=101256641 PE=3 SV=1	101256641	1	2.57902e-35	169.08	TQETLEEGCQLIDK(1)TWESFHDVQLK	4	0.48365	1	0.967	1.133	0.998	0.921
A0A3Q7F7G5	165	K	Succinate dehydrogenase [ubiquinone] flavoprotein subunit, mitochondrial OS=Solanum lycopersicum OX=4081 GN=101256641 PE=3 SV=1	101256641	1	5.00495e-74	216.71	AFGGQSLDFGK(1)GGQAYR	2	-0.0771	2	0.981	1.17	1.02	0.911
A0A3Q7F7H4	152	K	Putative UBA and UBX domain-containing protein-like(predicted) OS=Solanum lycopersicum OX=4081 GN=101244442 PE=4 SV=1	101244442	1	1.48318e-07	106.42	RLDDPENASFLESITK(1)SECPR	3	-0.69906	1	1.038	1.004	0.915	0.811
A0A3Q7F7H4	184	K	Putative UBA and UBX domain-containing protein-like(predicted) OS=Solanum lycopersicum OX=4081 GN=101244442 PE=4 SV=1	101244442	1	2.12487e-26	177.1	RDENCPEPEK(1)R	3	0.5473	4	0.885	1.288	1.063	0.737
A0A3Q7F7I3	231	K	Fe2OG dioxygenase domain-containing protein OS=Solanum lycopersicum OX=4081 GN=543506 PE=3 SV=1	543506	1	0.00766076	81.642	YK(1)SIEHR	3	0.92721	1	1.009	0.939	0.867	0.917
A0A3Q7F7I3	159	K	Fe2OG dioxygenase domain-containing protein OS=Solanum lycopersicum OX=4081 GN=543506 PE=3 SV=1	543506	1	0.00751209	46.892	GPTFGTK(1)VSNYPPCPK	3	0.87483	1	1.003	1.004	0.997	1.028
A0A3Q7F7I3	24	K	Fe2OG dioxygenase domain-containing protein OS=Solanum lycopersicum OX=4081 GN=543506 PE=3 SV=1	543506	1	0.00310352	72.848	RPEAMDK(1)IK	3	0.0095382	1	1.108	1.138	1.155	0.909
A0A3Q7F7I3	121	K	Fe2OG dioxygenase domain-containing protein OS=Solanum lycopersicum OX=4081 GN=543506 PE=3 SV=1	543506	1	0.00436225	82.417	DFALK(1)LEK	2	-1.1787	1
A0A3Q7F7J3	84	K	Branched-chain-amino-acid aminotransferase-like protein 1(predicted) OS=Solanum lycopersicum OX=4081 PE=4 SV=1	---	1	0.00938885	58.699	EVIFGAGVK(1)K	3	-0.72426	1
A0A3Q7F7L8	408	K	DHQ_synthase domain-containing protein OS=Solanum lycopersicum OX=4081 PE=3 SV=1	---	1	0.0334948	62.107	VADGK(1)LR	2	-0.44498	1	1.094	1.151	0.989	1.018
A0A3Q7F7L8	640	K	DHQ_synthase domain-containing protein OS=Solanum lycopersicum OX=4081 PE=3 SV=1	---	1	9.43228e-05	82.865	TIGAPAYIECSSK(1)TQQNVK	3	-2.7031	1	0.975	0.917	1.033	0.969
A0A3Q7F7L8	305	K	DHQ_synthase domain-containing protein OS=Solanum lycopersicum OX=4081 PE=3 SV=1	---	1	2.21078e-37	169.64	SCENK(1)ADVVSQDEK	3	-0.22633	5	1.066	1.149	0.95	0.986
A0A3Q7F7L8	299	K	DHQ_synthase domain-containing protein OS=Solanum lycopersicum OX=4081 PE=3 SV=1	---	1	2.05925e-10	120.63	DPTAFTYAIK(1)R	3	-0.16927	2	1.04	0.946	1.03	1.042
A0A3Q7F7Q1	620	K	NADPH-dependent diflavin oxidoreductase 1 OS=Solanum lycopersicum OX=4081 GN=101246585 PE=3 SV=1	101246585	1	0.0415202	58.596	ALEK(1)AGK	2	-0.0097906	1	0.941	1.236	0.958	0.904
A0A3Q7F7Q9	32	K	BED-type domain-containing protein OS=Solanum lycopersicum OX=4081 GN=101259016 PE=4 SV=1	101259016	1	0.000254937	89.355	ILVQHQK(1)AK	3	-0.039348	1	1.168	1.084	1.078	0.738
A0A3Q7F7Q9	37	K	BED-type domain-containing protein OS=Solanum lycopersicum OX=4081 GN=101259016 PE=4 SV=1	101259016	1	0.00861727	57.859	HFK(1)CHVCHK	4	-0.79459	2	1.123	1.002	0.915	1.05
A0A3Q7F895	70	K	Aldehyde dehydrogenase OS=Solanum lycopersicum OX=4081 PE=3 SV=1	---	1	0.0133618	76.943	K(1)SATNALR	2	1.913	1	0.942	1.099	1.02	0.956
A0A3Q7F895	273	K	Aldehyde dehydrogenase OS=Solanum lycopersicum OX=4081 PE=3 SV=1	---	1	0.0130782	52.725	IVNK(1)HHFDR	4	0.29035	1	0.967	1.143	0.952	0.937
A0A3Q7F897	443	K	Isocitrate dehydrogenase [NADP] OS=Solanum lycopersicum OX=4081 PE=3 SV=1	---	1	0.014929	46.318	MTK(1)DLAILAHGPK	3	2.5159	1
A0A3Q7F898	181	K	PPIase cyclophilin-type domain-containing protein(predicted) OS=Solanum lycopersicum OX=4081 PE=4 SV=1	---	1	3.24522e-10	116.51	TLIISGVAK(1)SK	2	-0.42939	2	0.916	1.037	1.02	1.047
A0A3Q7F898	183	K	PPIase cyclophilin-type domain-containing protein(predicted) OS=Solanum lycopersicum OX=4081 PE=4 SV=1	---	1	2.73125e-10	115.91	SK(1)TDHAIELLNK	2	-0.27364	3	0.855	1.097	0.926	0.971
A0A3Q7F8A8	1058	K	Morc6_S5 domain-containing protein OS=Solanum lycopersicum OX=4081 PE=4 SV=1	---	1	0.000985611	82.494	AVNYAK(1)SAK	2	1.3108	1	1.112	1.03	1.054	0.899
A0A3Q7F8C2	358	K	Putative CDK5RAP1-like protein-like(predicted) OS=Solanum lycopersicum OX=4081 GN=101245311 PE=4 SV=1	101245311	1	0.0325193	57.281	VK(1)HVGLR	3	1.1933	1
A0A3Q7F8E3	312	K	Peroxidase OS=Solanum lycopersicum OX=4081 GN=101244246 PE=3 SV=1	101244246	1	0.00134599	73.327	LSDHGVK(1)IGR	3	1.6287	1	0.99	1.025	0.986	1.002
A0A3Q7F8G5	295	K	Alpha-mannosidase OS=Solanum lycopersicum OX=4081 GN=101266287 PE=3 SV=1	101266287	1	0.0189075	71.342	THYELK(1)K	3	3.7404	1
A0A3Q7F8I3	130	K	Signal recognition particle 43 kDa protein, chloroplastic(predicted) OS=Solanum lycopersicum OX=4081 GN=101263960 PE=4 SV=1	101263960	1	0.00599111	90.827	K(1)SDESALR	2	0.61194	1	0.925	0.869	0.986	1.19
A0A3Q7F8L3	131	K	NADH dehydrogenase [ubiquinone] flavoprotein 1, mitochondrial OS=Solanum lycopersicum OX=4081 PE=3 SV=1	---	1	0.0140425	76.1	TK(1)DLVIK	2	0.066666	1
A0A3Q7F8Q2	391	K	Nop domain-containing protein OS=Solanum lycopersicum OX=4081 PE=4 SV=1	---	1	1.98567e-13	102.08	LDCFLDK(1)STTTFGEK	2	0.9361	2	1.141	1.049	1.155	0.838
A0A3Q7F8Q2	134	K	Nop domain-containing protein OS=Solanum lycopersicum OX=4081 PE=4 SV=1	---	1	0.00182073	89.698	LHFEK(1)FVK	3	-0.31832	1
A0A3Q7F8Q2	218	K	Nop domain-containing protein OS=Solanum lycopersicum OX=4081 PE=4 SV=1	---	1	0.00690648	74.841	VAK(1)FVDDK	2	1.5187	1	1.004	1.006	1.059	0.931
A0A3Q7F8R7	264	K	Glutaredoxin domain-containing protein OS=Solanum lycopersicum OX=4081 GN=101255450 PE=4 SV=1	101255450	1	0.0031206	68.107	K(1)TYEDCGHVR	3	-0.044362	1	1.124	0.972	0.829	1.028
A0A3Q7F8S9	450	K	CULLIN_2 domain-containing protein OS=Solanum lycopersicum OX=4081 GN=101254652 PE=3 SV=1	101254652	1	0.00727406	53.869	LK(1)TECGYQFTSK	3	0.0063666	1
A0A3Q7F8W6	215	K	Tubulin alpha chain OS=Solanum lycopersicum OX=4081 GN=101255154 PE=3 SV=1	101255154	1	9.07586e-05	94.454	K(1)SLDIERPTYTNLNR	2	0.20299	2	0.904	0.993	1.011	0.982
A0A3Q7F8W6	311	K	Tubulin alpha chain OS=Solanum lycopersicum OX=4081 GN=101255154 PE=3 SV=1	101255154	1	1.37126e-08	103.91	HGK(1)YMACCLMYR	3	-1.4686	1	1.088	1.068	1	1.019
A0A3Q7F8X1	273	K	Geranylgeranyl pyrophosphate synthase, chloroplastic(predicted) OS=Solanum lycopersicum OX=4081 PE=4 SV=1	---	1	0.00102942	72.846	SSQQLGK(1)TAGK	2	-0.012158	2	1.225	0.734	0.996	1.224
A0A3Q7F8X2	70	K	Ferredoxin--NADP reductase, chloroplastic OS=Solanum lycopersicum OX=4081 PE=3 SV=1	---	1	4.52051e-09	140.24	K(1)QEEGVIVNK	2	-0.17455	3	1.021	1.108	1.029	1.043
A0A3Q7F8X2	83	K	Ferredoxin--NADP reductase, chloroplastic OS=Solanum lycopersicum OX=4081 PE=3 SV=1	---	1	3.69102e-07	120.77	FRPK(1)EPYVGR	3	0.63095	4	1.013	1.067	1.038	0.993
A0A3Q7F8X2	289	K	Ferredoxin--NADP reductase, chloroplastic OS=Solanum lycopersicum OX=4081 PE=3 SV=1	---	1	5.90014e-05	113.61	EQTNEK(1)GEK	3	-0.72703	4	1.114	1.233	0.76	1.22
A0A3Q7F8X2	139	K	Ferredoxin--NADP reductase, chloroplastic OS=Solanum lycopersicum OX=4081 PE=3 SV=1	---	0.990498	1.5919e-11	122.47	EGQSIGVIADGVDANGK(0.01)PHK(0.99)LR	3	-0.73004	3	1.12	1.09	0.864	1.074
A0A3Q7F8X2	236	K	Ferredoxin--NADP reductase, chloroplastic OS=Solanum lycopersicum OX=4081 PE=3 SV=1	---	1	4.4173e-09	137.01	MFFEK(1)HEDYK	2	-2.8955	11	1.037	1.087	0.975	1.038
A0A3Q7F8X2	188	K	Ferredoxin--NADP reductase, chloroplastic OS=Solanum lycopersicum OX=4081 PE=3 SV=1	---	1	5.22895e-23	143.46	GVCSNFLCDLK(1)PGAEVK	2	-0.25055	4	0.966	1.091	0.912	0.905
A0A3Q7F8X2	266	K	Ferredoxin--NADP reductase, chloroplastic OS=Solanum lycopersicum OX=4081 PE=3 SV=1	---	1	0.00477706	92.187	EEFEK(1)MK	3	-0.17167	3	1.057	1.065	0.978	1.067
A0A3Q7F8X2	79	K	Ferredoxin--NADP reductase, chloroplastic OS=Solanum lycopersicum OX=4081 PE=3 SV=1	---	1	8.68317e-13	132.79	QEEGVIVNK(1)FRPK	4	-0.77951	10	0.989	1.112	0.998	1.021
A0A3Q7F8X2	231	K	Ferredoxin--NADP reductase, chloroplastic OS=Solanum lycopersicum OX=4081 PE=3 SV=1	---	1	0.00726414	65.179	SFLWK(1)MFFEK	2	-0.24885	1	1.044	1.168	0.86	1.1
A0A3Q7F8X2	348	K	Ferredoxin--NADP reductase, chloroplastic OS=Solanum lycopersicum OX=4081 PE=3 SV=1	---	1	1.92835e-05	102.4	DGIVWADYK(1)K	2	-0.48684	2	1.061	1.216	0.839	1.173
A0A3Q7F8X2	172	K	Ferredoxin--NADP reductase, chloroplastic OS=Solanum lycopersicum OX=4081 PE=3 SV=1	---	1	5.01213e-39	192.65	LVYTNDK(1)GEEVK	2	0.35411	6	1.067	1.07	0.964	1.02
A0A3Q7F8X2	353	K	Ferredoxin--NADP reductase, chloroplastic OS=Solanum lycopersicum OX=4081 PE=3 SV=1	---	1	0.00177528	82.029	K(1)AEQWNVEVY	2	-0.21427	1	1.105	1.023	0.999	0.927
A0A3Q7F8X2	136	K	Ferredoxin--NADP reductase, chloroplastic OS=Solanum lycopersicum OX=4081 PE=3 SV=1	---	1	6.11413e-11	122.53	EGQSIGVIADGVDANGK(1)PHK	3	-1.1474	4	0.97	1.036	0.96	0.967
A0A3Q7F8X2	164	K	Ferredoxin--NADP reductase, chloroplastic OS=Solanum lycopersicum OX=4081 PE=3 SV=1	---	1	5.1363e-07	141.39	TVSLCVK(1)R	3	-3.0331	1	0.724	1.236	0.904	1.073
A0A3Q7F8X2	292	K	Ferredoxin--NADP reductase, chloroplastic OS=Solanum lycopersicum OX=4081 PE=3 SV=1	---	1	0.00724983	63.401	GEK(1)MYIQTR	2	-0.45755	1	1.073	1.129	0.898	0.922
A0A3Q7F8Y5	651	K	Putative transformation/transcription domain-associated protein-like(predicted) OS=Solanum lycopersicum OX=4081 GN=101258912 PE=3 SV=1	101258912	1	0.013788	46.797	LDVLK(1)HPDSPAAK	3	1.1475	1
A0A3Q7F926	160	K	Protein kinase domain-containing protein OS=Solanum lycopersicum OX=4081 GN=101259887 PE=3 SV=1	101259887	1	0.0387249	51.787	VIK(1)HYNK	3	-0.81575	1	0.984	1.114	0.934	0.932
A0A3Q7F952	149	K	Heat shock protein(predicted) OS=Solanum lycopersicum OX=4081 PE=3 SV=1	---	1	0.00460393	63.473	LLEATDK(1)FIR	2	-3.1534	1
A0A3Q7F952	738	K	Heat shock protein(predicted) OS=Solanum lycopersicum OX=4081 PE=3 SV=1	---	1	1.62919e-08	110.44	IDMSEYMEK(1)HAVSR	3	-1.7696	1	1.062	0.886	0.94	1.116
A0A3Q7F952	666	K	Heat shock protein(predicted) OS=Solanum lycopersicum OX=4081 PE=3 SV=1	---	1	1.332e-10	120.06	LLHLEEELHK(1)R	4	-0.85471	1	0.927	1.175	0.974	0.932
A0A3Q7F952	295	K	Heat shock protein(predicted) OS=Solanum lycopersicum OX=4081 PE=3 SV=1	---	1	0.000528314	52.162	NNPVLIGEPGVGK(1)TAISEGLAQR	3	-1.5353	1	1.117	0.875	0.927	0.922
A0A3Q7F952	108	K	Heat shock protein(predicted) OS=Solanum lycopersicum OX=4081 PE=3 SV=1	---	1	0.00388887	53.491	ENK(1)HQIVETEHLMK	3	-0.084123	2	0.961	0.971	0.915	1.034
A0A3Q7F952	220	K	Heat shock protein(predicted) OS=Solanum lycopersicum OX=4081 PE=3 SV=1	---	1	0.00515433	62.528	TLK(1)TAIESIR	2	-0.453	1
A0A3Q7F980	272	K	Fructose-bisphosphate aldolase OS=Solanum lycopersicum OX=4081 PE=3 SV=1	---	1	1.34269e-25	166.03	PSMVTPGAECK(1)DR	2	-0.13554	3	1.097	1.099	0.972	1.071
A0A3Q7F980	75	K	Fructose-bisphosphate aldolase OS=Solanum lycopersicum OX=4081 PE=3 SV=1	---	1	7.65216e-55	196.97	GILAMDESNATCGK(1)R	3	0.025797	26	1.057	1.038	1.046	1.073
A0A3Q7F980	346	K	Fructose-bisphosphate aldolase OS=Solanum lycopersicum OX=4081 PE=3 SV=1	---	1	3.14198e-42	169.43	TWSGRPENVK(1)AAQDALLVR	3	-0.19406	4	1.033	1.068	1	0.984
A0A3Q7F980	51	K	Fructose-bisphosphate aldolase OS=Solanum lycopersicum OX=4081 PE=3 SV=1	---	1	3.04296e-13	123.29	ASSYADELVK(1)TAK	2	1.8528	1	1.047	0.92	1.083	1.109
A0A3Q7F980	143	K	Fructose-bisphosphate aldolase OS=Solanum lycopersicum OX=4081 PE=3 SV=1	---	1	2.71354e-21	142.65	VDK(1)GLVPLAGSNNESWCQGLDGLASR	4	-0.56418	2	1.054	0.987	1.006	0.958
A0A3Q7F980	377	K	Fructose-bisphosphate aldolase OS=Solanum lycopersicum OX=4081 PE=3 SV=1	---	1	1.01913e-12	124.47	YTGEGESDEAK(1)K	2	-1.1797	3	0.956	1.041	0.964	1.149
A0A3Q7F980	336	K	Fructose-bisphosphate aldolase OS=Solanum lycopersicum OX=4081 PE=3 SV=1	---	1	2.7821e-74	210.12	ALQNTCLK(1)TWSGRPENVK(1)AAQDALLVR	4	-1.9045	40	1.013	1.114	1.061	1.047
A0A3Q7F980	366	K	Fructose-bisphosphate aldolase OS=Solanum lycopersicum OX=4081 PE=3 SV=1	---	1	1.29345e-126	258.83	ANSLAQLGK(1)YTGEGESDEAKK	3	-0.64355	21	1.084	0.954	0.929	1.027
A0A3Q7F980	140	K	Fructose-bisphosphate aldolase OS=Solanum lycopersicum OX=4081 PE=3 SV=1	---	1	0.00752772	46.461	MVDVLVEQNIVPGIK(1)VDK	3	-0.6301	1
A0A3Q7F980	54	K	Fructose-bisphosphate aldolase OS=Solanum lycopersicum OX=4081 PE=3 SV=1	---	1	0.00255592	71.176	TAK(1)TIASPGR	2	-2.6267	3	1.01	1.136	0.996	1.311
A0A3Q7F9B8	64	K	UDP-glucose 6-dehydrogenase OS=Solanum lycopersicum OX=4081 PE=3 SV=1	---	1	3.13621e-49	200.16	GK(1)NLFFSTDVEK	2	-0.40511	2	0.96	0.956	1.217	1.008
A0A3Q7F9B8	307	K	UDP-glucose 6-dehydrogenase OS=Solanum lycopersicum OX=4081 PE=3 SV=1	---	1	0.0128498	67.704	INDYQK(1)SR	2	0.22459	1	0.949	1.12	0.951	1.182
A0A3Q7F9C8	114	K	Eukaryotic translation initiation factor 3 subunit M OS=Solanum lycopersicum OX=4081 GN=101255548 PE=3 SV=1	101255548	1	0.0327166	40.475	IIQQPNDK(1)PALR	3	-3.5815	1	1.052	1.008	1.003	0.964
A0A3Q7F9D4	3344	K	titin isoform X2(predicted) OS=Solanum lycopersicum OX=4081 PE=4 SV=1	---	1	5.14459e-06	100.97	VEDCTNK(1)VESSDFGLQNHHK	4	-1.3924	1	0.931	1.09	1.056	1.002
A0A3Q7F9D4	3861	K	titin isoform X2(predicted) OS=Solanum lycopersicum OX=4081 PE=4 SV=1	---	1	0.0567966	40.778	VK(1)HSIAK	3	0.74192	1
A0A3Q7F9H3	67	K	Rapid alkalinization factor 5(predicted) OS=Solanum lycopersicum OX=4081 PE=4 SV=1	---	0.867581	4.60669e-08	101.75	LNYK(0.868)ATGK(0.132)PEICNEQIVGNCINNK	4	-0.11512	1	0.93	0.966	1.042	0.9
A0A3Q7F9H3	87	K	Rapid alkalinization factor 5(predicted) OS=Solanum lycopersicum OX=4081 PE=4 SV=1	---	1	1.29708e-54	187.86	ATGKPEICNEQIVGNCINNK(1)NVK	3	-0.038932	2	0.783	1.125	1.109	0.914
A0A3Q7F9H3	90	K	Rapid alkalinization factor 5(predicted) OS=Solanum lycopersicum OX=4081 PE=4 SV=1	---	1	0.000304637	80.312	NVK(1)ATHCNFGTR	3	-0.11651	1	0.783	1.288	0.935	1.031
A0A3Q7F9H3	71	K	Rapid alkalinization factor 5(predicted) OS=Solanum lycopersicum OX=4081 PE=4 SV=1	---	1	1.67638e-07	111.65	ATGK(1)PEICNEQIVGNCINNK	3	-0.30589	4	0.924	1.068	1.013	0.865
A0A3Q7F9M7	165	K	Putative 50S ribosomal protein L12, chloroplastic-like(predicted) OS=Solanum lycopersicum OX=4081 PE=3 SV=1	---	0.894569	0.0199882	45.883	FK(0.895)EGVSK(0.105)DEAEDAK	3	0.15897	1
A0A3Q7F9M7	162	K	Putative 50S ribosomal protein L12, chloroplastic-like(predicted) OS=Solanum lycopersicum OX=4081 PE=3 SV=1	---	1	0.017823	55.064	ELIEGLPK(1)K	3	-0.50291	1	1.061	0.891	0.96	1.211
A0A3Q7F9M7	177	K	Putative 50S ribosomal protein L12, chloroplastic-like(predicted) OS=Solanum lycopersicum OX=4081 PE=3 SV=1	---	1	0.00962411	70.399	DEAEDAK(1)K	2	0.48031	2	1.021	1.029	0.814	0.959
A0A3Q7F9M7	151	K	Putative 50S ribosomal protein L12, chloroplastic-like(predicted) OS=Solanum lycopersicum OX=4081 PE=3 SV=1	---	1	0.0048869	59.265	ALTSLALK(1)EAK	3	-0.066775	1
A0A3Q7F9Q1	765	K	protein CROWDED NUCLEI 1-like isoform X2(predicted) OS=Solanum lycopersicum OX=4081 GN=101264275 PE=4 SV=1	101264275	1	0.0109139	63.816	ILK(1)FSPSK	3	1.4977	1
A0A3Q7F9Q3	1222	K	TIP120 domain-containing protein OS=Solanum lycopersicum OX=4081 PE=4 SV=1	---	1	0.00228154	68.463	TSLWDK(1)YCCIR	2	-1.8693	1	1.04	0.996	1.013	0.928
A0A3Q7F9R0	300	K	RRM domain-containing protein OS=Solanum lycopersicum OX=4081 PE=4 SV=1	---	1	0.00134076	99.815	ERDDK(1)HHR	3	-2.7085	2	1.08	0.996	0.999	0.829
A0A3Q7F9S8	252	K	Adenylosuccinate synthetase, chloroplastic OS=Solanum lycopersicum OX=4081 GN=PURA PE=3 SV=1	PURA	1	0.00126341	71.558	FPGFK(1)YGPDMLR	2	0.93219	1	1.02	0.977	0.972	1.05
A0A3Q7F9S8	206	K	Adenylosuccinate synthetase, chloroplastic OS=Solanum lycopersicum OX=4081 GN=PURA PE=3 SV=1	PURA	1	0.012714	78.113	SFIGTTK(1)R	2	-0.5917	1	0.976	1.067	1.044	1.141
A0A3Q7F9S8	216	K	Adenylosuccinate synthetase, chloroplastic OS=Solanum lycopersicum OX=4081 GN=PURA PE=3 SV=1	PURA	1	1.80865e-05	89.44	GIGPCYSSK(1)VIR	3	-0.4422	3	1	0.932	1.158	0.997
A0A3Q7F9S8	91	K	Adenylosuccinate synthetase, chloroplastic OS=Solanum lycopersicum OX=4081 GN=PURA PE=3 SV=1	PURA	1	1.59249e-42	173.43	RIESLSQVSGVLGCQWGDEGK(1)GK	3	-0.48221	2	1.023	0.957	0.966	1.027
A0A3Q7F9S8	199	K	Adenylosuccinate synthetase, chloroplastic OS=Solanum lycopersicum OX=4081 GN=PURA PE=3 SV=1	PURA	1	5.17812e-06	92.039	EAELAK(1)SFIGTTK	3	-0.57338	1	1.013	1.001	1.129	1.05
A0A3Q7F9S8	100	K	Adenylosuccinate synthetase, chloroplastic OS=Solanum lycopersicum OX=4081 GN=PURA PE=3 SV=1	PURA	1	1.10357e-09	106.14	LVDILAK(1)HFDIVAR	3	-0.91074	2	0.837	1.175	1.054	0.948
A0A3Q7F9T8	273	K	U2 snRNP auxiliary factor large subunit OS=Solanum lycopersicum OX=4081 PE=3 SV=1	---	1	0.0304291	67.704	K(1)FAFVEMR	2	-0.29202	1	1.039	1.031	0.976	0.984
A0A3Q7F9U8	73	K	Putative synechocystis YCF37-like(predicted) OS=Solanum lycopersicum OX=4081 GN=101257421 PE=4 SV=1	101257421	1	5.11346e-10	120.9	K(1)VEDEAEELVK	2	-0.86437	1	0.968	1.135	0.912	0.958
A0A3Q7F9W4	283	K	T-complex protein 1 subunit zeta-like isoform X1(predicted) OS=Solanum lycopersicum OX=4081 GN=101247383 PE=3 SV=1	101247383	1	2.06593e-23	148.7	NK(1)VCSGNDNNFVVINQK	3	-0.1549	1	0.977	0.983	1.075	1.038
A0A3Q7FA43	39	K	Putative 60S ribosomal protein L3-2-like(predicted) OS=Solanum lycopersicum OX=4081 PE=3 SV=1	---	1	0.0339803	54.066	DDPTK(1)PCR	2	0.17634	1	1.058	0.905	0.95	1.002
A0A3Q7FA43	361	K	Putative 60S ribosomal protein L3-2-like(predicted) OS=Solanum lycopersicum OX=4081 PE=3 SV=1	---	1	3.50999e-05	102.4	LK(1)FIDTSSK	3	-0.44765	2	0.981	0.813	1.089	1.133
A0A3Q7FA43	336	K	Putative 60S ribosomal protein L3-2-like(predicted) OS=Solanum lycopersicum OX=4081 PE=3 SV=1	---	1	0.0131739	77.282	GCCVGPK(1)K	2	-0.17524	1	1.041	0.822	1.138	1.147
A0A3Q7FA53	253	K	Methionine aminopeptidase OS=Solanum lycopersicum OX=4081 GN=101246777 PE=3 SV=1	101246777	1	2.86235e-07	119.22	TIHDLADK(1)HR	3	0.85461	2	1.052	0.926	1.006	1.126
A0A3Q7FA53	245	K	Methionine aminopeptidase OS=Solanum lycopersicum OX=4081 GN=101246777 PE=3 SV=1	101246777	1	0.00858868	54.343	IGK(1)TIHDLADK	3	-2.1275	1
A0A3Q7FAA3	38	K	40S ribosomal protein S12 OS=Solanum lycopersicum OX=4081 GN=101247070 PE=3 SV=1	101247070	1	0.00122251	75.571	SK(1)AHGGLAR	3	2.2825	3	1.175	0.852	0.923	1.152
A0A3Q7FAA3	95	K	40S ribosomal protein S12 OS=Solanum lycopersicum OX=4081 GN=101247070 PE=3 SV=1	101247070	1	4.53955e-05	59.046	GLCADHNVSLITVPNAK(1)TLGEWAGLCK	4	-3.3393	1	1.061	0.983	0.884	0.88
A0A3Q7FAA3	141	K	40S ribosomal protein S12 OS=Solanum lycopersicum OX=4081 GN=101247070 PE=3 SV=1	101247070	1	1.61303e-42	172.37	DYGEETEGLHIVQEYVK(1)SH	3	0.44934	4	1.058	0.929	0.918	0.978
A0A3Q7FAA3	105	K	40S ribosomal protein S12 OS=Solanum lycopersicum OX=4081 GN=101247070 PE=3 SV=1	101247070	1	2.41157e-53	191.93	TLGEWAGLCK(1)IDSEGK	2	-0.31224	4	1.108	0.855	1.005	1.111
A0A3Q7FAA6	102	K	Pyr_redox_2 domain-containing protein OS=Solanum lycopersicum OX=4081 GN=101253550 PE=4 SV=1	101253550	1	0.00039809	73.834	K(1)TLLTATGETITYK	3	-1.1378	1	0.979	1.039	0.914	0.997
A0A3Q7FAE2	128	K	PPIase cyclophilin-type domain-containing protein OS=Solanum lycopersicum OX=4081 PE=4 SV=1	---	1	8.38327e-05	86.8	APFYGETLEDLGLYK(1)AQTR	3	-1.1035	1	1.3	0.914	0.835	0.882
A0A3Q7FAE2	32	K	PPIase cyclophilin-type domain-containing protein OS=Solanum lycopersicum OX=4081 PE=4 SV=1	---	1	1.6247e-31	172.1	VK(1)DNPNLEECVFR	3	0.22735	2	0.943	1.165	0.972	0.879
A0A3Q7FAE2	28	K	PPIase cyclophilin-type domain-containing protein OS=Solanum lycopersicum OX=4081 PE=4 SV=1	---	1	0.0118981	68.847	ATVDMK(1)VK	2	-0.39557	1
A0A3Q7FAI2	306	K	PfkB domain-containing protein OS=Solanum lycopersicum OX=4081 GN=543890 PE=3 SV=1	543890	1	0.000128722	98.754	YYTK(1)DFSGR	3	-0.010227	5	0.981	1.02	1.071	1.001
A0A3Q7FAJ4	112	K	AA_TRNA_LIGASE_II domain-containing protein OS=Solanum lycopersicum OX=4081 GN=101268820 PE=4 SV=1	101268820	1	0.0013051	99.815	NK(1)WVEMAK	2	0.068151	1	1.018	1.021	1.008	1.012
A0A3Q7FAJ4	131	K	AA_TRNA_LIGASE_II domain-containing protein OS=Solanum lycopersicum OX=4081 GN=101268820 PE=4 SV=1	101268820	0.999998	0.000825966	78.342	KVQHADDK(1)VK	4	-0.083221	1	0.981	0.892	0.989	1.058
A0A3Q7FAJ4	474	K	AA_TRNA_LIGASE_II domain-containing protein OS=Solanum lycopersicum OX=4081 GN=101268820 PE=4 SV=1	101268820	1	0.000200781	78.814	DLFGPK(1)VDLGLIK	3	-0.093567	1	1.15	0.874	0.99	1.049
A0A3Q7FAJ4	102	K	AA_TRNA_LIGASE_II domain-containing protein OS=Solanum lycopersicum OX=4081 GN=101268820 PE=4 SV=1	101268820	1	2.27911e-05	93.478	LDPAVYK(1)IGCQQAIK	3	-0.18597	1	1.038	0.913	1.007	0.922
A0A3Q7FAJ4	110	K	AA_TRNA_LIGASE_II domain-containing protein OS=Solanum lycopersicum OX=4081 GN=101268820 PE=4 SV=1	101268820	1	1.9072e-12	150.61	IGCQQAIK(1)NK	2	-1.4373	1	1.034	0.978	0.935	1.241
A0A3Q7FAK2	74	K	Ferredoxin-thioredoxin reductase, catalytic chain OS=Solanum lycopersicum OX=4081 GN=101268336 PE=3 SV=1	101268336	1	3.77546e-12	118.2	GVTSVVIK(1)GLAEHK	3	-2.2762	1
A0A3Q7FAK2	116	K	Ferredoxin-thioredoxin reductase, catalytic chain OS=Solanum lycopersicum OX=4081 GN=101268336 PE=3 SV=1	101268336	1	5.95303e-13	113.91	K(1)ECHCMLFLTPDNDFAGEEQTITMEEIK	4	0.85468	1	0.916	0.989	0.94	0.973
A0A3Q7FAK2	49	K	Ferredoxin-thioredoxin reductase, catalytic chain OS=Solanum lycopersicum OX=4081 GN=101268336 PE=3 SV=1	101268336	1	0.0477086	61.161	K(1)FSEQYAR	2	-0.28909	1	0.95	1.141	1.029	1.075
A0A3Q7FAK2	66	K	Ferredoxin-thioredoxin reductase, catalytic chain OS=Solanum lycopersicum OX=4081 GN=101268336 PE=3 SV=1	101268336	1	6.57531e-05	95.5	SETYFCMDK(1)GVTSVVIK	3	1.095	7	0.982	0.959	0.965	1.01
A0A3Q7FAK2	80	K	Ferredoxin-thioredoxin reductase, catalytic chain OS=Solanum lycopersicum OX=4081 GN=101268336 PE=3 SV=1	101268336	1	3.849e-07	109.04	GLAEHK(1)DTLGAPLCPCR	3	-2.2413	1	0.986	1.004	0.932	0.876
A0A3Q7FAK2	96	K	Ferredoxin-thioredoxin reductase, catalytic chain OS=Solanum lycopersicum OX=4081 GN=101268336 PE=3 SV=1	101268336	1	6.3541e-13	129.02	HYDDK(1)AAEAQQGFWNCPCVPMR	4	-1.702	3	0.987	1.002	0.924	1.016
A0A3Q7FAK5	585	K	F-box protein(predicted) OS=Solanum lycopersicum OX=4081 GN=101258009 PE=4 SV=1	101258009	1	0.00578553	76.332	DK(1)YQVVEK	2	-0.62394	1	0.942	1.204	1.091	0.816
A0A3Q7FAQ7	338	K	Protein kinase domain-containing protein OS=Solanum lycopersicum OX=4081 GN=101263367 PE=4 SV=1	101263367	1	0.00746131	82.241	LSEK(1)HFR	3	-0.39225	1	0.881	1.211	0.971	0.83
A0A3Q7FAR0	204	K	ATP-dependent Clp protease proteolytic subunit OS=Solanum lycopersicum OX=4081 GN=101261866 PE=3 SV=1	101261866	1	0.00860831	67.897	EMGYHK(1)MK	3	1.2967	2	0.989	1.085	1.106	1.006
A0A3Q7FAS8	141	K	Aminotran_5 domain-containing protein OS=Solanum lycopersicum OX=4081 PE=3 SV=1	---	1	2.96146e-05	102.07	GVLHFYK(1)DK	3	-0.16222	2	1.061	1.014	1.031	0.968
A0A3Q7FAU0	286	K	Putative mitochondrial-processing peptidase subunit beta-like(predicted) OS=Solanum lycopersicum OX=4081 PE=3 SV=1	---	1	1.71379e-10	117.84	MVIVASGPVK(1)HEEFVEQVK	3	0.057261	1	1.013	1.02	0.946	0.996
A0A3Q7FAX1	1249	K	UBIQUITIN_CONJUGAT_2 domain-containing protein OS=Solanum lycopersicum OX=4081 PE=3 SV=1	---	1	2.64156e-05	95.677	IAPVK(1)NTPYDFLKPR	3	-3.2606	1
A0A3Q7FAX1	1294	K	UBIQUITIN_CONJUGAT_2 domain-containing protein OS=Solanum lycopersicum OX=4081 PE=3 SV=1	---	1	0.000130512	76.358	LKPTATVHDNK(1)SGR	3	-1.1473	2	0.835	1.323	0.993	0.905
A0A3Q7FAX1	654	K	UBIQUITIN_CONJUGAT_2 domain-containing protein OS=Solanum lycopersicum OX=4081 PE=3 SV=1	---	1	0.0111056	81.017	K(1)YSFEELK	2	0.63858	1	1.016	0.948	1.081	1.011
A0A3Q7FAX1	1143	K	UBIQUITIN_CONJUGAT_2 domain-containing protein OS=Solanum lycopersicum OX=4081 PE=3 SV=1	---	1	0.00122898	71.159	GFSHVVWK(1)VSK	3	-0.28666	1	1.001	1.019	0.993	0.913
A0A3Q7FB15	1375	K	Granule-bound starch synthase 2, chloroplastic/amyloplastic(predicted) OS=Solanum lycopersicum OX=4081 PE=3 SV=1	---	1	0.0464668	54.823	K(1)SWEGIQTR	2	0.59472	1	0.933	1.213	1.071	0.878
A0A3Q7FB15	1279	K	Granule-bound starch synthase 2, chloroplastic/amyloplastic(predicted) OS=Solanum lycopersicum OX=4081 PE=3 SV=1	---	1	0.00218328	63.091	QFECQHNDK(1)IR	3	-1.6934	1	0.798	1.345	0.879	1.142
A0A3Q7FB23	44	K	Cytochrome c oxidase subunit 6a, mitochondrial(predicted) OS=Solanum lycopersicum OX=4081 PE=3 SV=1	---	1	0.0202835	71.451	EASK(1)WEK	2	2.1362	1
A0A3Q7FB67	157	K	Putative ovule protein(predicted) OS=Solanum lycopersicum OX=4081 GN=101248442 PE=4 SV=1	101248442	0.999532	0.00154429	54.253	KSEYEEPK(1)PQYGSGYGR	3	-1.4902	1
A0A3Q7FB67	218	K	Putative ovule protein(predicted) OS=Solanum lycopersicum OX=4081 GN=101248442 PE=4 SV=1	101248442	1	0.00654145	52.527	K(1)SEYEEPTPQYGR	2	0.64692	1
A0A3Q7FB69	1452	K	Subtilase family protein(predicted) OS=Solanum lycopersicum OX=4081 PE=3 SV=1	---	1	0.00118581	57.973	IIVEPETLSFTQINEK(1)K	3	-0.54855	1	1.097	0.964	0.942	0.876
A0A3Q7FB69	1131	K	Subtilase family protein(predicted) OS=Solanum lycopersicum OX=4081 PE=3 SV=1	---	1	0.0454661	48.698	GK(1)IVLCDR	2	-0.41533	1
A0A3Q7FB87	94	K	Erg-1(predicted) OS=Solanum lycopersicum OX=4081 PE=4 SV=1	---	1	0.000610119	71.98	SLK(1)NSHIVYLASK	3	-0.96466	1	0.982	1.284	0.965	0.779
A0A3Q7FB87	91	K	Erg-1(predicted) OS=Solanum lycopersicum OX=4081 PE=4 SV=1	---	1	1.90089e-31	162.59	QILDENCSLGK(1)SLK	2	0.97904	2	0.826	1.652	1.167	0.528
A0A3Q7FBB8	152	K	Putative dicarboxylate transporter 2.1, chloroplastic-like (Fragment)(predicted) OS=Solanum lycopersicum OX=4081 PE=4 SV=1	---	1	0.00903838	58.981	VVIVDVK(1)PK	3	-0.30077	1	1.109	0.986	0.938	1.043
A0A3Q7FBB8	154	K	Putative dicarboxylate transporter 2.1, chloroplastic-like (Fragment)(predicted) OS=Solanum lycopersicum OX=4081 PE=4 SV=1	---	0.943595	6.49124e-05	71.529	VVIVDVK(0.056)PK(0.944)TQGAK	3	-0.034868	1
A0A3Q7FBF2	225	K	formamidase-like(predicted) OS=Solanum lycopersicum OX=4081 PE=4 SV=1	---	1	0.0135559	43.764	GCILGK(1)IQDGTPEWIR	3	1.3457	1
A0A3Q7FBF2	256	K	formamidase-like(predicted) OS=Solanum lycopersicum OX=4081 PE=4 SV=1	---	1	1.63482e-12	124.2	ENGGNCDIK(1)NLSR	2	-0.66665	3	0.9	1.314	1.058	0.83
A0A3Q7FBF2	15	K	formamidase-like(predicted) OS=Solanum lycopersicum OX=4081 PE=4 SV=1	---	1	1.67003e-05	96.948	LVIPIDLK(1)K	3	0.051839	1
A0A3Q7FBF5	345	K	Carboxypeptidase OS=Solanum lycopersicum OX=4081 PE=3 SV=1	---	1	2.79663e-31	159.41	IPYK(1)WTACSETLNR	2	-0.69956	2	0.924	0.96	1.117	0.97
A0A3Q7FBF5	252	K	Carboxypeptidase OS=Solanum lycopersicum OX=4081 PE=3 SV=1	---	1	1.56657e-13	128.06	TYNQLVNTCDFK(1)R	2	-1.0315	1	0.886	0.934	1.121	0.928
A0A3Q7FBL0	206	K	Molybdenum cofactor sulfurase(predicted) OS=Solanum lycopersicum OX=4081 PE=4 SV=1	---	1	0.0029898	61.344	GTVEHDIK(1)AR	3	-1.8413	1
A0A3Q7FBR4	230	K	PREDICTED: CISIN_1g019515mg(predicted) OS=Solanum lycopersicum OX=4081 PE=4 SV=1	---	1	0.012209	59.067	K(1)EHFPGFAR	3	-0.74518	1	1.154	1.103	0.875	1.01
A0A3Q7FBY4	276	K	Putative soluble inorganic pyrophosphatase 1, chloroplastic-like(predicted) OS=Solanum lycopersicum OX=4081 GN=101253833 PE=4 SV=1	101253833	1	3.94337e-12	117.7	IITETNESWAK(1)LVK	3	0.23965	1	1.062	0.91	0.887	1.004
A0A3Q7FBY4	241	K	Putative soluble inorganic pyrophosphatase 1, chloroplastic-like(predicted) OS=Solanum lycopersicum OX=4081 GN=101253833 PE=4 SV=1	101253833	1	0.00557462	59.592	DYK(1)IPDGK	2	-3.437	2	0.95	0.941	0.976	1.038
A0A3Q7FBY4	108	K	Putative soluble inorganic pyrophosphatase 1, chloroplastic-like(predicted) OS=Solanum lycopersicum OX=4081 GN=101253833 PE=4 SV=1	101253833	1	1.46425e-32	166.57	ESSAK(1)MEVATDEQHTPIK	4	0.030921	4	0.984	0.973	0.917	0.913
A0A3Q7FBY4	224	K	Putative soluble inorganic pyrophosphatase 1, chloroplastic-like(predicted) OS=Solanum lycopersicum OX=4081 GN=101253833 PE=4 SV=1	101253833	1	7.16303e-12	126.62	ASLVNDVDDVEK(1)HFPGTLTAIR	3	-2.0118	5	0.932	0.919	1.011	0.993
A0A3Q7FBY4	184	K	Putative soluble inorganic pyrophosphatase 1, chloroplastic-like(predicted) OS=Solanum lycopersicum OX=4081 GN=101253833 PE=4 SV=1	101253833	1	0.00135597	99.442	IGQVLK(1)VK	2	-0.352	1
A0A3Q7FC02	73	K	Glucose-6-phosphate 1-dehydrogenase OS=Solanum lycopersicum OX=4081 PE=3 SV=1	---	1	0.000319781	91.313	TK(1)ISDDDLR	2	-1.0647	1	0.993	1.111	1.052	0.865
A0A3Q7FC02	388	K	Glucose-6-phosphate 1-dehydrogenase OS=Solanum lycopersicum OX=4081 PE=3 SV=1	---	1	0.00501778	62.633	VQFK(1)DVPGQK	2	-2.8922	2	0.78	1.697	0.788	0.5
A0A3Q7FC49	546	K	Protein kinase domain-containing protein OS=Solanum lycopersicum OX=4081 PE=4 SV=1	---	1	0.056854	45.158	LDLLSK(1)FR	2	-0.2835	1	0.965	0.964	0.861	1.027
A0A3Q7FC57	204	K	YrdC-like domain-containing protein OS=Solanum lycopersicum OX=4081 PE=4 SV=1	---	1	0.0218346	48.568	YGSATSK(1)YASR	2	-0.39108	1	0.968	1.388	1.078	0.838
A0A3Q7FCB2	86	K	Putative pollen allergen Che a 1-like(predicted) OS=Solanum lycopersicum OX=4081 PE=4 SV=1	---	1	0.000290735	92.445	TTNK(1)YGVYR	2	-0.040776	1	0.792	1.005	0.944	0.936
A0A3Q7FCB2	140	K	Putative pollen allergen Che a 1-like(predicted) OS=Solanum lycopersicum OX=4081 PE=4 SV=1	---	1	2.53323e-10	119.39	TTTDEITIK(1)SK	2	-1.2225	1	1.067	0.944	1.002	0.83
A0A3Q7FCD0	278	K	Chromosome partition protein like(predicted) OS=Solanum lycopersicum OX=4081 PE=4 SV=1	---	1	0.00251588	85.212	GIYVK(1)HFR	3	1.6919	1
A0A3Q7FCE4	128	K	Serine hydroxymethyltransferase OS=Solanum lycopersicum OX=4081 GN=101254439 PE=3 SV=1	101254439	1	8.63808e-102	239.75	YYGGNEYIDMAETLCQK(1)R	4	-0.11757	15	1.06	1.056	1.069	1.001
A0A3Q7FCE4	246	K	Serine hydroxymethyltransferase OS=Solanum lycopersicum OX=4081 GN=101254439 PE=3 SV=1	101254439	1	0.0184216	107.9	K(1)VCNK(1)QK	2	-0.28989	1	0.913	1.039	1.181	1.318
A0A3Q7FCE4	71	K	Serine hydroxymethyltransferase OS=Solanum lycopersicum OX=4081 GN=101254439 PE=3 SV=1	101254439	1	1.29792e-06	81.477	QLNAPLEVVDPEIADIIEHEK(1)AR	3	1.2952	1	0.921	0.871	0.909	1.286
A0A3Q7FCE4	250	K	Serine hydroxymethyltransferase OS=Solanum lycopersicum OX=4081 GN=101254439 PE=3 SV=1	101254439	1	0.0123144	107.9	K(1)VCNK(1)QK	2	-0.28989	4	1.158	0.997	0.909	1.321
A0A3Q7FCE4	465	K	Serine hydroxymethyltransferase OS=Solanum lycopersicum OX=4081 GN=101254439 PE=3 SV=1	101254439	1	0.00127819	75.387	VK(1)AETQGTK	2	-2.3455	3	1.182	0.944	0.787	1.305
A0A3Q7FCE4	218	K	Serine hydroxymethyltransferase OS=Solanum lycopersicum OX=4081 GN=101254439 PE=3 SV=1	101254439	1	1.62062e-97	235.26	LDESTGYIDYDQLEK(1)SATLFRPK	4	-1.2873	4	1.011	0.935	0.995	1.096
A0A3Q7FCE4	472	K	Serine hydroxymethyltransferase OS=Solanum lycopersicum OX=4081 GN=101254439 PE=3 SV=1	101254439	1	0.000115154	99.283	AETQGTK(1)LK	3	-3.281	2	1.092	0.931	0.897	1.297
A0A3Q7FCE4	474	K	Serine hydroxymethyltransferase OS=Solanum lycopersicum OX=4081 GN=101254439 PE=3 SV=1	101254439	1	0.000462968	69.331	LK(1)DFVSTLESSAPIK	3	-1.0445	1	0.994	0.977	0.995	1.053
A0A3Q7FCE4	366	K	Serine hydroxymethyltransferase OS=Solanum lycopersicum OX=4081 GN=101254439 PE=3 SV=1	101254439	1	4.52638e-23	144.57	AYQEQVLSNSAK(1)FAQALEEK	3	-0.53118	2	1.068	1.019	0.944	1.036
A0A3Q7FCE4	393	K	Serine hydroxymethyltransferase OS=Solanum lycopersicum OX=4081 GN=101254439 PE=3 SV=1	101254439	1	3.94781e-32	162.76	GYELVSGGTDNHLVLVNMK(1)NK	3	-0.14721	2	1.011	1.014	1.045	0.982
A0A3Q7FCE4	487	K	Serine hydroxymethyltransferase OS=Solanum lycopersicum OX=4081 GN=101254439 PE=3 SV=1	101254439	1	5.71802e-17	141.86	DFVSTLESSAPIK(1)SEIAK	4	-0.29201	3	1.051	0.973	1.012	1.108
A0A3Q7FCE4	43	K	Serine hydroxymethyltransferase OS=Solanum lycopersicum OX=4081 GN=101254439 PE=3 SV=1	101254439	1	0.00448747	64.82	EK(1)SGVAWPK	3	-0.38779	1	1.044	0.885	0.984	1.097
A0A3Q7FCE4	415	K	Serine hydroxymethyltransferase OS=Solanum lycopersicum OX=4081 GN=101254439 PE=3 SV=1	101254439	1	2.78034e-11	106.62	VLEAVHIAANK(1)NTVPGDVSAMVPGGIR	3	-0.21722	3	0.917	0.989	1.006	0.94
A0A3Q7FCI2	74	K	Neuronal PAS domain protein(predicted) OS=Solanum lycopersicum OX=4081 PE=4 SV=1	---	1	5.43036e-06	101.92	NEDEEDSYLLEK(1)HFPSR	3	-0.10663	1	0.994	1.095	0.865	0.918
A0A3Q7FCI2	10	K	Neuronal PAS domain protein(predicted) OS=Solanum lycopersicum OX=4081 PE=4 SV=1	---	1	0.0356074	43.308	FQFPVIK(1)SK	3	-0.92757	1
A0A3Q7FCM3	349	K	2-hydroxyacyl-CoA lyase(predicted) OS=Solanum lycopersicum OX=4081 GN=101264774 PE=3 SV=1	101264774	0.999999	1.20225e-23	152.47	EIKDDPFCLGK(1)SHPWVEALSK	4	-0.17825	2	1.02	1.158	1.141	0.825
A0A3Q7FCM3	299	K	2-hydroxyacyl-CoA lyase(predicted) OS=Solanum lycopersicum OX=4081 GN=101264774 PE=3 SV=1	101264774	1	3.04065e-05	90.348	LNWLLHFGEPPK(1)WSK	3	0.0047815	1	1.023	1.239	0.916	0.751
A0A3Q7FCM3	341	K	2-hydroxyacyl-CoA lyase(predicted) OS=Solanum lycopersicum OX=4081 GN=101264774 PE=3 SV=1	101264774	1	0.0146185	52.576	EIK(1)DDPFCLGK	2	-0.99982	1
A0A3Q7FCN5	158	K	SAM_MPBQ_MSBQ_MT domain-containing protein OS=Solanum lycopersicum OX=4081 GN=101255662 PE=4 SV=1	101255662	0.997387	0.0297275	49.189	QK(0.003)EPLK(0.997)ECK	3	0.041241	1	0.865	1.25	1.035	0.895
A0A3Q7FCN5	243	K	SAM_MPBQ_MSBQ_MT domain-containing protein OS=Solanum lycopersicum OX=4081 GN=101255662 PE=4 SV=1	101255662	1	9.15807e-05	99.283	EEEYIEWFK(1)K	2	1.0966	2	0.941	1.033	1.029	0.973
A0A3Q7FCN5	251	K	SAM_MPBQ_MSBQ_MT domain-containing protein OS=Solanum lycopersicum OX=4081 GN=101255662 PE=4 SV=1	101255662	1	2.36546e-05	104.22	AGFTQVK(1)LK	3	0.11982	2	1.046	1.055	0.936	1.108
A0A3Q7FCN5	136	K	SAM_MPBQ_MSBQ_MT domain-containing protein OS=Solanum lycopersicum OX=4081 GN=101255662 PE=4 SV=1	101255662	1	4.49574e-32	161.95	HVDAK(1)NVTIIDQSPHQLAK	5	-0.64238	3	0.921	1.102	0.992	0.996
A0A3Q7FCN5	244	K	SAM_MPBQ_MSBQ_MT domain-containing protein OS=Solanum lycopersicum OX=4081 GN=101255662 PE=4 SV=1	101255662	1	0.0182398	73.885	K(1)AGFTQVK	2	-0.7135	1	0.962	1.125	1.032	0.976
A0A3Q7FCN5	72	K	SAM_MPBQ_MSBQ_MT domain-containing protein OS=Solanum lycopersicum OX=4081 GN=101255662 PE=4 SV=1	101255662	1	0.00764843	87.258	K(1)EAFWFYR	2	-0.11279	1	0.928	1.239	0.978	0.984
A0A3Q7FCN5	150	K	SAM_MPBQ_MSBQ_MT domain-containing protein OS=Solanum lycopersicum OX=4081 GN=101255662 PE=4 SV=1	101255662	1	0.000133409	81.409	NVTIIDQSPHQLAK(1)AR	3	0.1466	1
A0A3Q7FCQ2	246	K	Putative ovule protein(predicted) OS=Solanum lycopersicum OX=4081 GN=101245514 PE=4 SV=1	101245514	1	0.000145758	78.441	KFEQAAASDGYK(1)SR	3	-0.38352	1
A0A3Q7FCR4	205	K	Polyadenylate-binding protein OS=Solanum lycopersicum OX=4081 GN=101258105 PE=3 SV=1	101258105	1	2.18053e-05	96.848	FTNVFVK(1)NLSEATSEEDLKK	4	-0.75682	1	1.047	1.038	0.977	0.928
A0A3Q7FCR4	114	K	Polyadenylate-binding protein OS=Solanum lycopersicum OX=4081 GN=101258105 PE=3 SV=1	101258105	1	0.000788936	69.92	SGTANIFIK(1)NLDK	3	-0.64447	1	1.007	0.896	0.96	1.079
A0A3Q7FCS2	166	K	DRBM domain-containing protein OS=Solanum lycopersicum OX=4081 PE=4 SV=1	---	1	0.00167109	71.524	LK(1)HEGCPLIR	3	-0.17359	1	0.89	0.989	0.986	1.082
A0A3Q7FCU3	275	K	Putative PI-PLC X domain-containing protein-like(predicted) OS=Solanum lycopersicum OX=4081 GN=101261759 PE=4 SV=1	101261759	1	0.00658773	57.003	AESSAMNTK(1)SK	3	-0.56798	1
A0A3Q7FCX6	138	K	WD_REPEATS_REGION domain-containing protein OS=Solanum lycopersicum OX=4081 GN=101249316 PE=4 SV=1	101249316	1	0.00401929	83.883	LWDVK(1)TGK	3	-0.41444	2	0.988	1.035	1.021	0.997
A0A3Q7FCZ7	281	K	Xyloglucan endotransglucosylase/hydrolase OS=Solanum lycopersicum OX=4081 GN=543915 PE=3 SV=1	543915	1	1.323e-12	125.5	MNHMIYDYCTDK(1)SR	2	-0.26656	7	0.934	0.996	1.078	0.953
A0A3Q7FCZ7	178	K	Xyloglucan endotransglucosylase/hydrolase OS=Solanum lycopersicum OX=4081 GN=543915 PE=3 SV=1	543915	1	0.00071518	107.21	VYK(1)NNEAK	2	-0.22709	2	0.815	0.935	1.059	1.2
A0A3Q7FCZ7	183	K	Xyloglucan endotransglucosylase/hydrolase OS=Solanum lycopersicum OX=4081 GN=543915 PE=3 SV=1	543915	1	0.0350754	41.242	NNEAK(1)GIPFPK	3	-0.81281	1	1.08	0.908	0.844	0.916
A0A3Q7FCZ7	213	K	Xyloglucan endotransglucosylase/hydrolase OS=Solanum lycopersicum OX=4081 GN=543915 PE=3 SV=1	543915	1	8.75691e-05	90.05	GGLEK(1)INWSK	3	-0.46576	2	0.947	1.023	1.046	1.072
A0A3Q7FD04	112	K	Branched-chain-amino-acid aminotransferase OS=Solanum lycopersicum OX=4081 PE=3 SV=1	---	1	7.853e-05	83.751	CSQGENFSK(1)GELQR	2	-0.69849	1	1.399	0.896	0.941	1.319
A0A3Q7FD04	294	K	Branched-chain-amino-acid aminotransferase OS=Solanum lycopersicum OX=4081 PE=3 SV=1	---	1	1.10633e-06	101.32	GYSDVLYLDCVQK(1)K	3	-0.78455	1	0.92	1.007	1.127	1
A0A3Q7FD04	145	K	Branched-chain-amino-acid aminotransferase OS=Solanum lycopersicum OX=4081 PE=3 SV=1	---	1	0.000166866	79.489	K(1)HDGNILLFRPEENATR	4	-0.071465	1	0.916	1.103	0.955	1.071
A0A3Q7FD04	295	K	Branched-chain-amino-acid aminotransferase OS=Solanum lycopersicum OX=4081 PE=3 SV=1	---	1	8.57446e-08	112.17	K(1)YLEEVSSCNVFIVK	3	-0.15322	2	1.105	0.896	1.014	1.084
A0A3Q7FD18	406	K	Non-specific serine/threonine protein kinase OS=Solanum lycopersicum OX=4081 PE=3 SV=1	---	0.999942	0.0288731	43.68	K(1)DGTVKMQGSK	2	2.537	1
A0A3Q7FD36	151	K	Putative mitochondrial outer membrane protein porin 2-like(predicted) OS=Solanum lycopersicum OX=4081 PE=4 SV=1	---	1	4.51613e-05	84.753	TIASLK(1)FPDYSSGK	3	-1.0619	1	1.037	1.078	0.98	0.938
A0A3Q7FD36	117	K	Putative mitochondrial outer membrane protein porin 2-like(predicted) OS=Solanum lycopersicum OX=4081 PE=4 SV=1	---	1	4.90605e-08	135.99	YK(1)NTLIDVK	2	-0.28985	2	0.959	1.279	0.993	0.943
A0A3Q7FD36	220	K	Putative mitochondrial outer membrane protein porin 2-like(predicted) OS=Solanum lycopersicum OX=4081 PE=4 SV=1	---	1	1.09301e-05	75.773	YTAGISVTK(1)PDSCAAIILGDK	3	-1.6368	1	1.006	1.028	0.947	0.945
A0A3Q7FD36	115	K	Putative mitochondrial outer membrane protein porin 2-like(predicted) OS=Solanum lycopersicum OX=4081 PE=4 SV=1	---	0.999998	0.0059064	61.265	KGGLSTGDVGAQYK(1)YK	3	4.1181	1	1.026	1.125	0.9	0.797
A0A3Q7FD61	558	K	Putative BTB/POZ domain-containing protein-like(predicted) OS=Solanum lycopersicum OX=4081 GN=101257821 PE=3 SV=1	101257821	1	0.000222218	93.649	K(1)SNFMSSVSK	2	-0.11969	1	1.063	0.904	0.904	0.982
A0A3Q7FDE7	155	K	Usp domain-containing protein OS=Solanum lycopersicum OX=4081 PE=4 SV=1	---	1	0.0130963	61.593	IVK(1)DHDMK	3	-0.26116	1	0.976	1.042	0.981	0.956
A0A3Q7FDE7	160	K	Usp domain-containing protein OS=Solanum lycopersicum OX=4081 PE=4 SV=1	---	1	0.0394093	57.281	DHDMK(1)ER	3	0.1642	2	1.247	1.063	1.033	0.914
A0A3Q7FDH7	106	K	Fe2OG dioxygenase domain-containing protein OS=Solanum lycopersicum OX=4081 GN=101244917 PE=3 SV=1	101244917	1	1.26427e-31	174.44	GVPDK(1)HEAIDCYR	2	-0.66735	2	0.849	1.289	1.001	0.781
A0A3Q7FDH7	78	K	Fe2OG dioxygenase domain-containing protein OS=Solanum lycopersicum OX=4081 GN=101244917 PE=3 SV=1	101244917	1	0.0124543	48.532	EYFHQPYEEK(1)IK	3	-0.41665	1
A0A3Q7FDK1	151	K	Putative clp protease-related protein, chloroplastic-like(predicted) OS=Solanum lycopersicum OX=4081 GN=101246403 PE=4 SV=1	101246403	1	0.0156338	41.513	LLGK(1)SDMYYSNPESPPLTK	3	3.4217	1	1.133	1.031	0.886	0.89
A0A3Q7FDP7	105	K	Putative altered inheritance of mitochondria protein 32-like(predicted) OS=Solanum lycopersicum OX=4081 PE=4 SV=1	---	1	0.000915365	54.764	LEASDSDLLPK(1)SLSAALK	3	0.12629	1	1.06	1.04	0.957	0.893
A0A3Q7FDR3	169	K	UBIQUITIN_CONJUGAT_2 domain-containing protein OS=Solanum lycopersicum OX=4081 PE=3 SV=1	---	1	0.000626707	109.29	NK(1)YESTAR	2	-1.1017	1	1.176	0.815	1.057	1.213
A0A3Q7FDW9	85	K	UBX domain-containing protein OS=Solanum lycopersicum OX=4081 GN=101250175 PE=4 SV=1	101250175	0.977202	0.0430177	52.716	K(0.023)EEK(0.977)HLK	4	-0.012539	1	1.051	1.132	0.883	0.946
A0A3Q7FDX0	61	K	SUMO-activating enzyme subunit OS=Solanum lycopersicum OX=4081 GN=101267748 PE=3 SV=1	101267748	1	0.0046409	74.92	QK(1)HVGQSK	3	-0.07259	1	0.877	1.219	0.857	1.121
A0A3Q7FDX0	529	K	SUMO-activating enzyme subunit OS=Solanum lycopersicum OX=4081 GN=101267748 PE=3 SV=1	101267748	1	0.0450475	42.19	CSINIK(1)HR	3	0.06254	1
A0A3Q7FDX0	150	K	SUMO-activating enzyme subunit OS=Solanum lycopersicum OX=4081 GN=101267748 PE=3 SV=1	101267748	1	1.98211e-05	93.614	GK(1)TECYECQSK	3	-0.34619	1	1.018	1.037	0.929	0.994
A0A3Q7FE00	267	K	Glutamine cyclotransferase-like(predicted) OS=Solanum lycopersicum OX=4081 PE=4 SV=1	---	1	0.000313722	91.549	LWPK(1)IFEIK	2	-0.46432	1	0.995	1.04	0.964	0.888
A0A3Q7FE06	67	K	V-type proton ATPase subunit a OS=Solanum lycopersicum OX=4081 GN=101265176 PE=3 SV=1	101265176	1	7.23826e-10	152.79	TYANQIK(1)R	2	-0.79043	4	0.95	1.19	1.152	0.874
A0A3Q7FE06	292	K	V-type proton ATPase subunit a OS=Solanum lycopersicum OX=4081 GN=101265176 PE=3 SV=1	101265176	1	1.31301e-05	97.45	ISELK(1)TTIDAGLVHR	3	-0.12131	1	0.944	0.971	1.012	1.009
A0A3Q7FE06	202	K	V-type proton ATPase subunit a OS=Solanum lycopersicum OX=4081 GN=101265176 PE=3 SV=1	101265176	1	0.0205716	60.943	EK(1)SMAFER	2	-1.7102	1	0.999	1.211	0.935	0.908
A0A3Q7FE06	258	K	V-type proton ATPase subunit a OS=Solanum lycopersicum OX=4081 GN=101265176 PE=3 SV=1	101265176	1	2.77892e-09	113.61	ILK(1)ICEAFGANR	3	0.0040684	3	0.919	1.19	1.134	0.869
A0A3Q7FE30	142	K	CRM domain-containing protein OS=Solanum lycopersicum OX=4081 PE=4 SV=1	---	1	0.00410908	83.499	LK(1)SQQVGK	2	-0.32891	1
A0A3Q7FE34	280	K	Sulfite oxidase(predicted) OS=Solanum lycopersicum OX=4081 GN=100134877 PE=4 SV=1	100134877	1	2.48009e-08	81.315	RPQMDFPVQSAICSLEDVSVVK(1)HGK	4	-0.28132	1	0.967	0.954	1.002	0.967
A0A3Q7FE34	283	K	Sulfite oxidase(predicted) OS=Solanum lycopersicum OX=4081 GN=100134877 PE=4 SV=1	100134877	1	0.0160699	68.915	HGK(1)INIK	3	2.9458	1
A0A3Q7FE34	89	K	Sulfite oxidase(predicted) OS=Solanum lycopersicum OX=4081 GN=100134877 PE=4 SV=1	100134877	1	2.90154e-11	121.95	LPK(1)HTVTATLQCAGNR	3	-0.93578	1	0.978	0.805	1.05	1.151
A0A3Q7FE34	108	K	Sulfite oxidase(predicted) OS=Solanum lycopersicum OX=4081 GN=100134877 PE=4 SV=1	100134877	1	0.0415399	45.489	TAMSK(1)SR	2	0.28428	1
A0A3Q7FE34	82	K	Sulfite oxidase(predicted) OS=Solanum lycopersicum OX=4081 GN=100134877 PE=4 SV=1	100134877	1	0.000960033	77.662	DLFMK(1)DICK	3	-0.69059	1	1.046	0.851	1.1	1.08
A0A3Q7FEA2	230	K	ThiF domain-containing protein OS=Solanum lycopersicum OX=4081 PE=4 SV=1	---	1	1.22623e-05	117.09	K(1)NEETIECK	2	-0.69108	2	0.904	1.074	1.108	0.959
A0A3Q7FEA2	195	K	ThiF domain-containing protein OS=Solanum lycopersicum OX=4081 PE=4 SV=1	---	1	0.00976831	84.743	SVNAK(1)CR	2	0.059174	1	0.773	1.215	1.207	0.874
A0A3Q7FEB0	91	K	thylakoid lumenal 17.9 kDa protein, chloroplastic(predicted) OS=Solanum lycopersicum OX=4081 GN=101248362 PE=4 SV=1	101248362	1	7.34228e-05	94.09	NLPTGLENGK(1)IR	2	-1.0327	1	0.937	0.971	1.045	0.978
A0A3Q7FEJ3	123	K	Proteinase inhibitor type-2(predicted) OS=Solanum lycopersicum OX=4081 PE=4 SV=1	---	1	0.000737605	68.044	IIPTK(1)CTTCCTGYK	3	-0.12333	1	0.961	0.986	0.989	0.915
A0A3Q7FEJ3	74	K	Proteinase inhibitor type-2(predicted) OS=Solanum lycopersicum OX=4081 PE=4 SV=1	---	1	3.43313e-05	91.889	GCK(1)YYNANGTFICEGQSDPR	3	-0.66069	3	0.947	0.944	1.033	0.937
A0A3Q7FEJ3	71	K	Proteinase inhibitor type-2(predicted) OS=Solanum lycopersicum OX=4081 PE=4 SV=1	---	1	3.27451e-24	144.29	TPICTTCCAGYK(1)GCK	4	0.00329	3	0.849	1.505	1.052	0.665
A0A3Q7FEJ3	142	K	Proteinase inhibitor type-2(predicted) OS=Solanum lycopersicum OX=4081 PE=4 SV=1	---	1	1.40188e-37	174.4	DNK(1)FVCEGQSNEPK	2	0.54769	3	0.847	1.158	1.147	0.785
A0A3Q7FEJ3	139	K	Proteinase inhibitor type-2(predicted) OS=Solanum lycopersicum OX=4081 PE=4 SV=1	---	1	2.18485e-17	162.38	GCYYYGK(1)DNK	2	-0.59115	6	0.842	1.215	1.08	0.854
A0A3Q7FEJ3	109	K	Proteinase inhibitor type-2(predicted) OS=Solanum lycopersicum OX=4081 PE=4 SV=1	---	1	3.01055e-06	97.223	IAYSK(1)CPHSEGPTK	3	1.7676	1	0.92	1.092	1.03	0.876
A0A3Q7FEJ3	92	K	Proteinase inhibitor type-2(predicted) OS=Solanum lycopersicum OX=4081 PE=4 SV=1	---	1	0.0148894	63.816	K(1)PNEHCPK	3	-0.49221	3	0.835	1.127	1.181	0.862
A0A3Q7FEJ3	205	K	Proteinase inhibitor type-2(predicted) OS=Solanum lycopersicum OX=4081 PE=4 SV=1	---	1	7.85252e-08	114.64	LYGHDGSLICIGGVK(1)PH	3	0.73342	1	0.995	0.826	1.063	0.943
A0A3Q7FEJ3	174	K	Proteinase inhibitor type-2(predicted) OS=Solanum lycopersicum OX=4081 PE=4 SV=1	---	1	3.6196e-11	116.87	VAYMTCPPESTK(1)LTR	2	-0.33562	6	0.907	1.074	1.04	0.854
A0A3Q7FEJ3	186	K	Proteinase inhibitor type-2(predicted) OS=Solanum lycopersicum OX=4081 PE=4 SV=1	---	1	0.00095586	67.997	VCVNCCTAK(1)PGCK	3	-0.52997	1	0.829	1.181	1.036	0.881
A0A3Q7FEJ3	37	K	Proteinase inhibitor type-2(predicted) OS=Solanum lycopersicum OX=4081 PE=4 SV=1	---	1	0.036348	42.083	DIINPK(1)PCTR	3	0.56243	2	1.016	0.993	0.936	0.982
A0A3Q7FEK2	538	K	Putative cingulin-like protein 1-like(predicted) OS=Solanum lycopersicum OX=4081 PE=4 SV=1	---	1	0.000356525	86.772	VK(1)NLESEVGK	2	-0.080036	1	1.18	0.767	1.054	1.138
A0A3Q7FEK2	173	K	Putative cingulin-like protein 1-like(predicted) OS=Solanum lycopersicum OX=4081 PE=4 SV=1	---	1	0.000431849	96.665	GCLESELK(1)R	2	0.4023	1	0.97	0.779	1.004	1.135
A0A3Q7FEK2	355	K	Putative cingulin-like protein 1-like(predicted) OS=Solanum lycopersicum OX=4081 PE=4 SV=1	---	1	0.00249732	60.937	EK(1)ELVANSLLGSNK	2	-0.22412	1	1.001	1.131	0.978	1.019
A0A3Q7FEL1	190	K	acetyl-coenzyme A synthetase, chloroplastic/glyoxysomal-like isoform X1(predicted) OS=Solanum lycopersicum OX=4081 PE=4 SV=1	---	1	0.00419957	97.798	IK(1)IEWFK	3	-0.19719	2	1.1	1.17	0.846	0.83
A0A3Q7FEL1	172	K	acetyl-coenzyme A synthetase, chloroplastic/glyoxysomal-like isoform X1(predicted) OS=Solanum lycopersicum OX=4081 PE=4 SV=1	---	1	0.00064997	65.231	EK(1)WGQQVYCENFDVR	3	0.055632	1	1.21	0.895	0.909	0.879
A0A3Q7FEL1	710	K	acetyl-coenzyme A synthetase, chloroplastic/glyoxysomal-like isoform X1(predicted) OS=Solanum lycopersicum OX=4081 PE=4 SV=1	---	1	0.000360395	84.753	DK(1)DGYYWLTGR	2	-0.61805	1	0.986	1.108	1.119	0.939
A0A3Q7FET0	141	K	N-acetyltransferase domain-containing protein OS=Solanum lycopersicum OX=4081 GN=101251856 PE=4 SV=1	101251856	1	0.0284243	56.916	LK(1)NSPPDR	2	-0.97125	1	1.301	1.018	0.896	0.962
A0A3Q7FF22	71	K	Putative cell wall protein AWA1-like(predicted) OS=Solanum lycopersicum OX=4081 GN=101266097 PE=4 SV=1	101266097	1	0.000152634	81.448	LLTQDPFHEVK(1)SK	3	-0.61108	1	1.037	0.932	0.903	1.033
A0A3Q7FF28	161	K	Methyltransferase OS=Solanum lycopersicum OX=4081 GN=101247376 PE=3 SV=1	101247376	1	3.6319e-09	115.91	ANVVGITINEYQVK(1)R	3	-0.074839	1	0.981	1.047	0.97	0.919
A0A3Q7FF30	87	K	Aconitase domain-containing protein(predicted) OS=Solanum lycopersicum OX=4081 PE=4 SV=1	---	1	0.0130349	77.533	K(1)EFGQNAK	3	-0.98285	2	0.982	0.902	1.13	1.063
A0A3Q7FF30	342	K	Aconitase domain-containing protein(predicted) OS=Solanum lycopersicum OX=4081 PE=4 SV=1	---	0.999737	0.00672982	74.611	ECKDVK(1)IDR	2	-0.77694	2	1.075	0.942	1.152	1.021
A0A3Q7FF30	374	K	Aconitase domain-containing protein(predicted) OS=Solanum lycopersicum OX=4081 PE=4 SV=1	---	1	1.28584e-05	79.875	VK(1)VPTFLVPATQK	3	1.0807	1
A0A3Q7FF30	94	K	Aconitase domain-containing protein(predicted) OS=Solanum lycopersicum OX=4081 PE=4 SV=1	---	1	0.000870883	77.22	EFGQNAK(1)VWDR	2	1.2002	1
A0A3Q7FF30	325	K	Aconitase domain-containing protein(predicted) OS=Solanum lycopersicum OX=4081 PE=4 SV=1	---	1	0.00148182	61.657	LEPLVAK(1)PHSPDNR	3	-0.69434	1
A0A3Q7FF30	31	K	Aconitase domain-containing protein(predicted) OS=Solanum lycopersicum OX=4081 PE=4 SV=1	---	1	0.0040035	75.819	K(1)PATTGSVK	2	-1.6625	1	1.315	1.088	0.821	0.881
A0A3Q7FF30	133	K	Aconitase domain-containing protein(predicted) OS=Solanum lycopersicum OX=4081 PE=4 SV=1	---	1	1.5467e-05	96.489	DFCNEQNIK(1)YFYDIK	3	-0.68913	1	1.017	0.939	1.058	1.091
A0A3Q7FF30	355	K	Aconitase domain-containing protein(predicted) OS=Solanum lycopersicum OX=4081 PE=4 SV=1	---	1	9.98579e-69	199.61	VYIGSCTGGK(1)TEDFMAAAK	3	-0.77972	5	1.069	0.941	1.058	1.071
A0A3Q7FF40	79	K	Non-intrinsic ABC protein (Fragment)(predicted) OS=Solanum lycopersicum OX=4081 PE=4 SV=1	---	1	4.48393e-06	93.478	LVQEALDHLMK(1)GR	3	-1.0478	1	1.086	0.922	0.908	0.953
A0A3Q7FF41	294	K	Putative ovule protein(predicted) OS=Solanum lycopersicum OX=4081 PE=4 SV=1	---	1	0.0004515	96.342	SWVGAVAK(1)K	2	-0.30615	1
A0A3Q7FF92	238	K	Putative pentatricopeptide repeat-containing protein, mitochondrial-like(predicted) OS=Solanum lycopersicum OX=4081 GN=101250372 PE=4 SV=1	101250372	1	0.0285605	42.317	SYNAK(1)LVGLMNENK	3	1.8465	1	1.018	1.09	0.94	0.97
A0A3Q7FF93	236	K	metal-independent phosphoserine phosphatase isoform X2(predicted) OS=Solanum lycopersicum OX=4081 PE=4 SV=1	---	1	0.00276951	57.288	IQAVK(1)IPCVLSQHR	3	3.8518	1
A0A3Q7FFF4	170	K	probable dolichyl-diphosphooligosaccharide--protein glycosyltransferase subunit 3B(predicted) OS=Solanum lycopersicum OX=4081 GN=101256748 PE=4 SV=1	101256748	1	3.58066e-05	85.909	LAESMAEFVEAK(1)TK	3	0.1687	1
A0A3Q7FFN7	526	K	Vacuolar protein sorting-associated protein 35 OS=Solanum lycopersicum OX=4081 PE=3 SV=1	---	1	0.0521329	42.348	HIVTGGPK(1)R	3	-1.4419	1
A0A3Q7FFN7	518	K	Vacuolar protein sorting-associated protein 35 OS=Solanum lycopersicum OX=4081 PE=3 SV=1	---	1	0.00840616	61.78	K(1)HIVTGGPK	3	0.17658	1
A0A3Q7FFN7	442	K	Vacuolar protein sorting-associated protein 35 OS=Solanum lycopersicum OX=4081 PE=3 SV=1	---	1	1.86068e-06	111.79	NK(1)TCISTDEK	2	-1.389	1	1.024	1.181	1.019	0.941
A0A3Q7FFS0	126	K	Putative ACI13 protein-like(predicted) OS=Solanum lycopersicum OX=4081 GN=104646098 PE=4 SV=1	104646098	1	0.0131581	67.334	NEEDFK(1)QK	2	-0.87777	1	1.037	1.028	1.026	0.957
A0A3Q7FFV6	81	K	ZnF_CDGSH domain-containing protein OS=Solanum lycopersicum OX=4081 GN=101244055 PE=4 SV=1	101244055	1	0.0001979	73.296	SGTFPLCDGSHVK(1)HNK	4	-2.3416	1	1.297	1.345	0.86	0.805
A0A3Q7FFV6	96	K	ZnF_CDGSH domain-containing protein OS=Solanum lycopersicum OX=4081 GN=101244055 PE=4 SV=1	101244055	1	0.00154001	66.004	ETGDNVGPLLLK(1)K	3	-0.3294	1	0.927	1.073	0.882	0.923
A0A3Q7FFW4	424	K	alpha-L-fucosidase 1-like(predicted) OS=Solanum lycopersicum OX=4081 PE=4 SV=1	---	1	0.00122701	71.176	VK(1)SHQIYVDGK	3	0.29004	2	0.966	1.337	0.92	0.855
A0A3Q7FFW7	1312	K	CPSF_A domain-containing protein OS=Solanum lycopersicum OX=4081 PE=4 SV=1	---	1	0.000475848	79.744	TATTPGSDK(1)TNR	2	1.1959	1	1.052	1.124	0.999	0.978
A0A3Q7FFW7	834	K	CPSF_A domain-containing protein OS=Solanum lycopersicum OX=4081 PE=4 SV=1	---	1	0.00522299	88.954	WIGK(1)HSR	3	-0.74075	1	1.078	1.033	0.958	0.934
A0A3Q7FFY2	360	K	PSII_BNR domain-containing protein OS=Solanum lycopersicum OX=4081 PE=4 SV=1	---	1	2.10658e-11	121.25	SQDEAWAAGGSGILLK(1)TTNGGK	3	0.055516	1	1.022	1.053	0.956	0.937
A0A3Q7FFY2	156	K	PSII_BNR domain-containing protein OS=Solanum lycopersicum OX=4081 PE=4 SV=1	---	1	2.41301e-05	103.91	FNSISFK(1)GK	3	0.92027	2
A0A3Q7FFZ8	200	K	Putative thylakoid membrane protein-like (Fragment)(predicted) OS=Solanum lycopersicum OX=4081 GN=101255370 PE=4 SV=1	101255370	1	5.63497e-13	124.62	YGDEQHLDEALK(1)R	2	-0.89401	2	1.064	1.183	0.897	0.955
A0A3Q7FFZ8	254	K	Putative thylakoid membrane protein-like (Fragment)(predicted) OS=Solanum lycopersicum OX=4081 GN=101255370 PE=4 SV=1	101255370	1	0.000136102	71.842	QAK(1)FTSFFGPGISSEIVK	3	0.030007	1	1.077	1.075	0.946	0.868
A0A3Q7FFZ8	250	K	Putative thylakoid membrane protein-like (Fragment)(predicted) OS=Solanum lycopersicum OX=4081 GN=101255370 PE=4 SV=1	101255370	1	1.10012e-07	126.71	ALQLSDFEK(1)R	3	-0.24105	2	1.062	1.146	0.932	0.972
A0A3Q7FG42	408	K	Putative KH domain-containing protein-like(predicted) OS=Solanum lycopersicum OX=4081 GN=101256259 PE=4 SV=1	101256259	1	2.26792e-05	67.827	LLFPSNK(1)VGCIIGQGGQVINEMR	3	0.64891	1	0.939	0.969	1.029	1.112
A0A3Q7FG90	71	K	SGT1(predicted) OS=Solanum lycopersicum OX=4081 PE=4 SV=1	---	1	1.39492e-17	130.66	AIELDPTMSK(1)AYLR	3	-1.5894	2	0.937	1.02	1.085	0.969
A0A3Q7FG90	76	K	SGT1(predicted) OS=Solanum lycopersicum OX=4081 PE=4 SV=1	---	1	0.0422807	73.26	K(1)GLACMK	2	-0.44655	1	1.101	1.054	0.938	1.002
A0A3Q7FG93	9	K	Protein Ycf2(predicted) OS=Solanum lycopersicum OX=4081 PE=4 SV=1	---	1	0.0397372	45.598	GISWRIHQK(1)K	3	0.27364	1	1.1	0.967	0.949	1.143
A0A3Q7FGD6	431	K	4-alpha-glucanotransferase(predicted) OS=Solanum lycopersicum OX=4081 PE=4 SV=1	---	1	0.00154586	98.048	GFYEFK(1)DK	3	2.967	2	0.966	1.025	1.124	0.977
A0A3Q7FGD6	166	K	4-alpha-glucanotransferase(predicted) OS=Solanum lycopersicum OX=4081 PE=4 SV=1	---	1	0.000535714	62.055	DVDYEACMATK(1)LSIAK	3	-2.5245	1	0.939	0.996	0.977	0.957
A0A3Q7FGP1	107	K	Putative eukaryotic translation initiation factor 4E-1-like(predicted) OS=Solanum lycopersicum OX=4081 PE=3 SV=1	---	1	1.61796e-17	131.06	LAVGADFHCFK(1)NK	3	-0.36226	1	1.003	1.049	1.121	0.944
A0A3Q7FGU8	463	K	Putative gamma carbonic anhydrase-like 2, mitochondrial-like(predicted) OS=Solanum lycopersicum OX=4081 PE=4 SV=1	---	1	0.00724152	111.01	K(1)SFGISI	2	-0.32996	1	1.221	0.93	0.893	0.979
A0A3Q7FGZ9	692	K	Beta-galactosidase OS=Solanum lycopersicum OX=4081 GN=543610 PE=3 SV=1	543610	1	2.0474e-66	213.94	TSK(1)YENCVTQCDYR	2	-0.96927	1	0.808	1.149	1.158	1.005
A0A3Q7FGZ9	347	K	Beta-galactosidase OS=Solanum lycopersicum OX=4081 GN=543610 PE=3 SV=1	543610	1	0.00357834	78.516	FPK(1)WGHLK	3	-1.0369	2	0.882	1.075	1.002	0.947
A0A3Q7FGZ9	167	K	Beta-galactosidase OS=Solanum lycopersicum OX=4081 GN=543610 PE=3 SV=1	543610	1	1.33352e-08	104.24	TDSEPFK(1)YHMQK	3	-0.85042	1	0.939	1.062	1.069	0.954
A0A3Q7FGZ9	705	K	Beta-galactosidase OS=Solanum lycopersicum OX=4081 GN=543610 PE=3 SV=1	543610	1	0.0192374	72.23	GK(1)FNPDK	3	-0.33415	2	0.872	1.059	1.074	0.984
A0A3Q7FH23	74	K	Proteinase inhibitor type-2(predicted) OS=Solanum lycopersicum OX=4081 GN=109119847 PE=4 SV=1	109119847	1	3.43313e-05	91.889	GCK(1)YYNANGTFICEGQSDPR	3	-0.66069	3	0.947	0.944	1.033	0.937
A0A3Q7FH23	71	K	Proteinase inhibitor type-2(predicted) OS=Solanum lycopersicum OX=4081 GN=109119847 PE=4 SV=1	109119847	1	2.13226e-11	118.52	SPICTTCCAGYK(1)GCK	3	-1.2621	3	0.752	0.881	1.086	0.91
A0A3Q7FH28	92	K	Putative mediator of RNA polymerase II transcription subunit 36a-like(predicted) OS=Solanum lycopersicum OX=4081 GN=101261490 PE=3 SV=1	101261490	1	0.0128067	55.314	GK(1)EDALCTK	3	-1.0222	2	1.114	0.879	1.009	0.872
A0A3Q7FH28	99	K	Putative mediator of RNA polymerase II transcription subunit 36a-like(predicted) OS=Solanum lycopersicum OX=4081 GN=101261490 PE=3 SV=1	101261490	1	4.95765e-08	112.85	EDALCTK(1)NLVPGEAVYNEK	3	-0.72901	4	0.971	0.989	1.105	0.992
A0A3Q7FH28	75	K	Putative mediator of RNA polymerase II transcription subunit 36a-like(predicted) OS=Solanum lycopersicum OX=4081 GN=101261490 PE=3 SV=1	101261490	1	0.00135551	70.089	GGSK(1)VVVEPHR	3	-0.16028	1	0.977	1.057	0.932	1.053
A0A3Q7FH28	111	K	Putative mediator of RNA polymerase II transcription subunit 36a-like(predicted) OS=Solanum lycopersicum OX=4081 GN=101261490 PE=3 SV=1	101261490	1	0.00223962	62.287	NLVPGEAVYNEK(1)R	3	0.80437	1
A0A3Q7FH53	190	K	NAD(P)-binding Rossmann-fold superfamily protein(predicted) OS=Solanum lycopersicum OX=4081 PE=4 SV=1	---	1	6.27987e-12	128.79	INDPK(1)SYNSYGAYGQSK	3	0.25353	1	1.046	1.08	0.987	0.866
A0A3Q7FH74	42	K	AAA domain-containing protein OS=Solanum lycopersicum OX=4081 PE=3 SV=1	---	1	0.0525667	51.762	K(1)QAERLQEK	2	2.7515	1	1.024	0.919	1.108	1.075
A0A3Q7FHB4	37	K	Tubulin beta chain OS=Solanum lycopersicum OX=4081 GN=101251552 PE=3 SV=1	101251552	1	0.00617076	60.196	YK(1)GESDLQLER	2	-2.5239	1	0.973	1.017	1.006	0.94
A0A3Q7FHC0	244	K	Peptidase_S8 domain-containing protein OS=Solanum lycopersicum OX=4081 PE=4 SV=1	---	1	2.32407e-06	97.957	FVDLVNEVVNK(1)HR	3	-1.0266	1	0.774	0.833	1.125	1.147
A0A3Q7FHI1	92	K	Pre-mRNA cleavage factor Im 25 kDa subunit OS=Solanum lycopersicum OX=4081 GN=101249048 PE=3 SV=1	101249048	0.999999	0.00206358	63.31	LKPGENEIEGLK(1)R	3	-0.92005	1	0.91	0.952	1.056	1.003
A0A3Q7FHI7	78	K	Rhodanese domain-containing protein OS=Solanum lycopersicum OX=4081 GN=101266002 PE=4 SV=1	101266002	1	6.17609e-12	128.01	K(1)CYHVPLFIENTDNDIGTIVK	3	-0.030807	1	0.955	0.882	0.886	1.152
A0A3Q7FHW8	337	K	34 kDa outer mitochondrial membrane protein porin-like protein(predicted) OS=Solanum lycopersicum OX=4081 PE=4 SV=1	---	1	0.00475643	75.109	FGLALALK(1)P	2	-1.0215	1	0.933	1.206	0.82	0.896
A0A3Q7FHW8	219	K	34 kDa outer mitochondrial membrane protein porin-like protein(predicted) OS=Solanum lycopersicum OX=4081 PE=4 SV=1	---	1	1.53687e-05	91.307	AGAITK(1)CNAGLR	2	1.6491	1
A0A3Q7FHW8	75	K	34 kDa outer mitochondrial membrane protein porin-like protein(predicted) OS=Solanum lycopersicum OX=4081 PE=4 SV=1	---	1	0.000480112	82.417	GPGLYSDIGK(1)K	2	-0.042666	2	0.964	1.089	0.989	0.985
A0A3Q7FI09	310	K	WD_REPEATS_REGION domain-containing protein OS=Solanum lycopersicum OX=4081 PE=4 SV=1	---	1	0.0112703	45.825	CVK(1)ILEGHQHNFEK	4	0.05429	1	1.029	1.06	1.144	0.864
A0A3Q7FI09	141	K	WD_REPEATS_REGION domain-containing protein OS=Solanum lycopersicum OX=4081 PE=4 SV=1	---	1	3.69482e-05	101.65	NFMVLK(1)GHK	3	-0.77168	1	0.992	1.097	1.066	0.943
A0A3Q7FI09	321	K	WD_REPEATS_REGION domain-containing protein OS=Solanum lycopersicum OX=4081 PE=4 SV=1	---	1	9.04932e-12	124.78	ILEGHQHNFEK(1)NLLK	3	0.22808	1
A0A3Q7FI09	135	K	WD_REPEATS_REGION domain-containing protein OS=Solanum lycopersicum OX=4081 PE=4 SV=1	---	1	0.000654062	83.182	GDCK(1)NFMVLK	2	0.28934	1	0.978	1.006	1.023	1.06
A0A3Q7FI22	448	K	Rhodanese domain-containing protein OS=Solanum lycopersicum OX=4081 PE=4 SV=1	---	1	0.00260689	90.263	NLK(1)IVQDR	2	-0.95869	1	0.937	1.027	0.962	1.098
A0A3Q7FI22	385	K	Rhodanese domain-containing protein OS=Solanum lycopersicum OX=4081 PE=4 SV=1	---	1	0.039538	41.621	K(1)AVLIDIRPEDLR	3	-0.46478	1	0.928	0.947	1.009	0.981
A0A3Q7FID2	161	K	rac-like GTP-binding protein RHO1(predicted) OS=Solanum lycopersicum OX=4081 PE=4 SV=1	---	1	5.84296e-11	125.45	TIGAPSYVECSSK(1)TQQNVK	3	0.28986	1	0.808	1.099	1.136	0.899
A0A3Q7FID6	561	K	SAM_MT_RSMB_NOP domain-containing protein OS=Solanum lycopersicum OX=4081 PE=3 SV=1	---	1	0.00194348	94.309	ALHEK(1)EER	2	-0.013849	2	0.728	1.796	1.029	0.589
A0A3Q7FIE5	134	K	Nudix hydrolase domain-containing protein OS=Solanum lycopersicum OX=4081 GN=101263980 PE=4 SV=1	101263980	1	0.00101211	72.817	MVVGCLIEHDK(1)K	3	0.13629	1
A0A3Q7FIE5	97	K	Nudix hydrolase domain-containing protein OS=Solanum lycopersicum OX=4081 GN=101263980 PE=4 SV=1	101263980	1	2.66028e-06	82.635	INFCQFCGGPNK(1)HEIPDGEEK	3	2.3147	3	1.033	0.95	0.908	0.878
A0A3Q7FIF3	136	K	Superoxide dismutase [Cu-Zn] OS=Solanum lycopersicum OX=4081 GN=101264296 PE=3 SV=1	101264296	1	0.000790153	62.68	GGHELSK(1)TTGNAGAR	3	1.0821	3	1.007	0.887	1.085	1.19
A0A3Q7FIF3	70	K	Superoxide dismutase [Cu-Zn] OS=Solanum lycopersicum OX=4081 GN=101264296 PE=3 SV=1	101264296	1	0.0111578	51.135	K(1)DHGAPMDEVR	3	-0.04558	2	0.987	0.992	1.003	0.993
A0A3Q7FIG3	16	K	Histone H2B OS=Solanum lycopersicum OX=4081 GN=101264987 PE=3 SV=1	101264987	1	5.20663e-09	135.99	AHAAVAEK(1)SK	3	-0.094107	5	0.992	1.022	0.91	0.898
A0A3Q7FIG3	48	K	Histone H2B OS=Solanum lycopersicum OX=4081 GN=101264987 PE=3 SV=1	101264987	1	3.43694e-12	134.56	SIETYK(1)IYIFK	3	1.0539	3	0.908	1.266	1.011	0.928
A0A3Q7FIK1	152	K	transmembrane and coiled-coil domain-containing protein 4-like isoform X1(predicted) OS=Solanum lycopersicum OX=4081 GN=101248750 PE=4 SV=1	101248750	1	3.66567e-06	116.55	EYK(1)HECEEK	3	-0.35149	1	0.925	1.187	1.104	0.833
A0A3Q7FIL8	51	K	Proteasome subunit beta(predicted) OS=Solanum lycopersicum OX=4081 PE=4 SV=1	---	1	0.0107476	82.75	DYSK(1)IIK	2	0.035868	1	1.055	1.024	1.075	1.105
A0A3Q7FIV4	73	K	AAI domain-containing protein OS=Solanum lycopersicum OX=4081 PE=4 SV=1	---	1	0.00754905	46.873	EQEPCFCDFLK(1)NPLAK	3	-0.79549	1	1.018	1.027	0.967	0.907
A0A3Q7FJ59	515	K	Pyr_redox_2 domain-containing protein OS=Solanum lycopersicum OX=4081 GN=101263978 PE=4 SV=1	101263978	1	0.00492219	90.777	LPTDK(1)HR	3	-0.31037	2	1.108	1.284	0.829	0.77
A0A3Q7FJ91	18	K	Histone H2B OS=Solanum lycopersicum OX=4081 GN=101261496 PE=3 SV=1	101261496	0.999993	8.95108e-08	92.773	PAAEK(1)APAEK(0.765)K(0.235)PK	3	-0.27415	1
A0A3Q7FJ91	23	K	Histone H2B OS=Solanum lycopersicum OX=4081 GN=101261496 PE=3 SV=1	101261496	0.764974	8.95108e-08	92.773	PAAEK(1)APAEK(0.765)K(0.235)PK	3	-0.27415	1
A0A3Q7FJH7	280	K	AA_kinase domain-containing protein OS=Solanum lycopersicum OX=4081 PE=3 SV=1	---	1	9.62314e-16	123.55	ATNVDGVYDDNPK(1)HNPNAR	3	-0.51521	2	1.212	0.896	0.92	0.974
A0A3Q7FJJ5	134	K	Thioredoxin domain-containing protein OS=Solanum lycopersicum OX=4081 GN=101245225 PE=4 SV=1	101245225	1	0.00419415	56.569	SLAPIHVDTK(1)FLK	3	1.9802	1
A0A3Q7FJJ5	153	K	Thioredoxin domain-containing protein OS=Solanum lycopersicum OX=4081 GN=101245225 PE=4 SV=1	101245225	1	1.21167e-08	103.13	LGIK(1)TLPCVIFFR	2	0.87868	2	1.061	0.905	0.909	1.169
A0A3Q7FJM3	47	K	CTP_transf_like domain-containing protein OS=Solanum lycopersicum OX=4081 PE=4 SV=1	---	1	0.023307	52.391	SAAELAK(1)NR	2	-0.60373	1	1.063	1.132	1	0.973
A0A3Q7FJQ3	488	K	Putative ovule protein(predicted) OS=Solanum lycopersicum OX=4081 PE=4 SV=1	---	1	0.00645868	57.175	ITEDEK(1)MEHAR	3	-0.2087	1
A0A3Q7FJQ3	151	K	Putative ovule protein(predicted) OS=Solanum lycopersicum OX=4081 PE=4 SV=1	---	1	0.0246313	42.242	SQYAETK(1)YVADSK	3	2.5408	1
A0A3Q7FJQ3	23	K	Putative ovule protein(predicted) OS=Solanum lycopersicum OX=4081 PE=4 SV=1	---	1	7.27128e-09	133.32	TDLANK(1)TVSK	3	0.52984	2	1.045	1.085	0.846	0.802
A0A3Q7FJQ3	816	K	Putative ovule protein(predicted) OS=Solanum lycopersicum OX=4081 PE=4 SV=1	---	1	0.00752675	69.812	LLK(1)FSPGK	3	-0.61546	2	0.831	1.217	1.104	0.803
A0A3Q7FJZ3	281	K	Putative ovule protein(predicted) OS=Solanum lycopersicum OX=4081 GN=101258617 PE=3 SV=1	101258617	1	5.31022e-06	92.939	IIDLK(1)NQVCAGNDK	3	-0.47926	1	0.95	1.027	1.069	0.913
A0A3Q7FJZ3	276	K	Putative ovule protein(predicted) OS=Solanum lycopersicum OX=4081 GN=101258617 PE=3 SV=1	101258617	1	0.00084918	104.05	VQK(1)IIDLK	2	-0.24903	1	1.141	0.941	1.082	1.005
A0A3Q7FJZ3	202	K	Putative ovule protein(predicted) OS=Solanum lycopersicum OX=4081 GN=101258617 PE=3 SV=1	101258617	1	0.0140014	66.321	HK(1)FDVDTR	2	0.90487	1	1.082	0.999	0.977	0.992
A0A3Q7FJZ3	290	K	Putative ovule protein(predicted) OS=Solanum lycopersicum OX=4081 GN=101258617 PE=3 SV=1	101258617	1	4.07157e-07	108.63	NQVCAGNDK(1)NFVVINQK	4	-0.032633	3	1.016	1.066	0.912	1.013
A0A3Q7FK02	304	K	3-ketoacyl-CoA synthase OS=Solanum lycopersicum OX=4081 GN=101257332 PE=3 SV=1	101257332	1	0.0212069	55.461	THK(1)GADDK	3	-0.02769	1
A0A3Q7FK02	309	K	3-ketoacyl-CoA synthase OS=Solanum lycopersicum OX=4081 GN=101257332 PE=3 SV=1	101257332	1	0.00294039	88.495	GADDK(1)AFK	2	-0.23757	1	0.93	0.992	1.16	0.991
A0A3Q7FK02	122	K	3-ketoacyl-CoA synthase OS=Solanum lycopersicum OX=4081 GN=101257332 PE=3 SV=1	101257332	1	0.00262643	66.485	DNPK(1)SVEFQMR	2	2.1786	1	0.978	1.002	1.039	0.864
A0A3Q7FK03	226	K	SAM domain-containing protein OS=Solanum lycopersicum OX=4081 PE=4 SV=1	---	1	2.44095e-05	88.122	K(1)FSQPPAEDTHYVR	3	0.60466	2	0.907	1.144	0.936	0.906
A0A3Q7FK03	258	K	SAM domain-containing protein OS=Solanum lycopersicum OX=4081 PE=4 SV=1	---	1	6.44085e-05	96.143	K(1)GLLTDTTLPLLTDSALR	3	-1.3121	1	1.156	0.927	0.843	0.89
A0A3Q7FK07	297	K	Putative polygalacturonase-like(predicted) OS=Solanum lycopersicum OX=4081 PE=3 SV=1	---	1	0.0356821	64.841	TK(1)SSAIK	2	-0.032283	2	1.058	1.193	0.892	0.878
A0A3Q7FK75	15	K	Cytochrome b5 heme-binding domain-containing protein OS=Solanum lycopersicum OX=4081 PE=3 SV=1	---	1	2.81796e-17	132.32	IHAFEEVAK(1)HNK	4	-0.68116	3	0.978	1.049	1.056	0.904
A0A3Q7FK90	392	K	Putative DEAD-box ATP-dependent RNA helicase 37-like(predicted) OS=Solanum lycopersicum OX=4081 GN=101263192 PE=4 SV=1	101263192	1	0.0183308	51.286	VEFVHDVDK(1)R	3	0.16215	1
A0A3Q7FKE1	170	K	Putative luminal-binding protein 5-like(predicted) OS=Solanum lycopersicum OX=4081 PE=3 SV=1	---	1	5.91691e-17	130.2	ETAEAFLGK(1)TIK	2	-1.4323	1	0.966	0.998	0.983	0.99
A0A3Q7FKE1	562	K	Putative luminal-binding protein 5-like(predicted) OS=Solanum lycopersicum OX=4081 PE=3 SV=1	---	1	3.82418e-05	89.805	EAEEFAEEDK(1)K	3	0.46425	1	1.047	0.996	0.998	0.9
A0A3Q7FKE1	455	K	Putative luminal-binding protein 5-like(predicted) OS=Solanum lycopersicum OX=4081 PE=3 SV=1	---	1	0.0235691	58.433	NTVIPTK(1)K	3	-0.065508	1	1.01	0.976	1.113	0.881
A0A3Q7FKE1	132	K	Putative luminal-binding protein 5-like(predicted) OS=Solanum lycopersicum OX=4081 PE=3 SV=1	---	1	0.0423914	45.829	DGK(1)PYIQVK	2	-0.15551	1
A0A3Q7FKE1	490	K	Putative luminal-binding protein 5-like(predicted) OS=Solanum lycopersicum OX=4081 PE=3 SV=1	---	1	5.01066e-08	112.96	LLGK(1)FDLTGIPPAPR	2	0.38017	8	0.956	1.039	1.024	0.911
A0A3Q7FKE1	377	K	Putative luminal-binding protein 5-like(predicted) OS=Solanum lycopersicum OX=4081 PE=3 SV=1	---	1	0.057135	40.386	IPK(1)VQQLLK	2	0.74576	1
A0A3Q7FKF4	201	K	Putative KH domain-containing protein-like(predicted) OS=Solanum lycopersicum OX=4081 GN=101261995 PE=4 SV=1	101261995	1	0.00190212	89.08	IETK(1)THIR	3	-0.40226	1	1.009	1.081	0.958	1.091
A0A3Q7FKJ0	124	K	Putative ovule protein (Fragment)(predicted) OS=Solanum lycopersicum OX=4081 GN=101268253 PE=4 SV=1	101268253	1	0.000231093	94.767	TWVGK(1)DICK	3	-0.26554	2	0.877	1.17	1.082	0.892
A0A3Q7FKJ0	142	K	Putative ovule protein (Fragment)(predicted) OS=Solanum lycopersicum OX=4081 GN=101268253 PE=4 SV=1	101268253	1	2.43747e-07	113.03	NK(1)VVAVNFNGR	2	-2.814	3	0.908	1.066	1.029	0.934
A0A3Q7FKJ0	282	K	Putative ovule protein (Fragment)(predicted) OS=Solanum lycopersicum OX=4081 GN=101268253 PE=4 SV=1	101268253	1	4.78384e-06	92.856	FIGEIPK(1)SIGYAK	3	-0.86326	2	0.927	1.152	1.019	0.955
A0A3Q7FKJ0	108	K	Putative ovule protein (Fragment)(predicted) OS=Solanum lycopersicum OX=4081 GN=101268253 PE=4 SV=1	101268253	1	1.12707e-16	132.65	K(1)TITSDPSGITK	3	0.21627	2	0.928	1.185	1.026	0.877
A0A3Q7FKJ0	322	K	Putative ovule protein (Fragment)(predicted) OS=Solanum lycopersicum OX=4081 GN=101268253 PE=4 SV=1	101268253	1	1.66261e-07	102.87	LASVFDASK(1)NK	2	1.6155	2	0.855	1.117	1.072	0.955
A0A3Q7FKJ0	119	K	Putative ovule protein (Fragment)(predicted) OS=Solanum lycopersicum OX=4081 GN=101268253 PE=4 SV=1	101268253	1	1.58985e-53	193.3	TITSDPSGITK(1)TWVGK	2	0.36989	2	0.866	1.221	1.016	0.908
A0A3Q7FKJ0	154	K	Putative ovule protein (Fragment)(predicted) OS=Solanum lycopersicum OX=4081 GN=101268253 PE=4 SV=1	101268253	1	4.79878e-07	117.79	NFK(1)GNPLSLK	2	-0.006025	1	0.898	1.064	1.018	0.887
A0A3Q7FKJ0	132	K	Putative ovule protein (Fragment)(predicted) OS=Solanum lycopersicum OX=4081 GN=101268253 PE=4 SV=1	101268253	1	2.85297e-20	148.89	DSTK(1)YVGFICNK	2	1.0438	6	0.916	1.145	1.078	0.866
A0A3Q7FKJ0	140	K	Putative ovule protein (Fragment)(predicted) OS=Solanum lycopersicum OX=4081 GN=101268253 PE=4 SV=1	101268253	1	4.48116e-24	171.56	YVGFICNK(1)NK	2	-0.12749	3	0.837	1.176	1.091	0.847
A0A3Q7FKJ0	415	K	Putative ovule protein (Fragment)(predicted) OS=Solanum lycopersicum OX=4081 GN=101268253 PE=4 SV=1	101268253	1	1.37891e-09	114.64	KPEECEAFFLQK(1)R	3	-2.7748	3	0.944	1.131	1.061	0.89
A0A3Q7FKJ0	422	K	Putative ovule protein (Fragment)(predicted) OS=Solanum lycopersicum OX=4081 GN=101268253 PE=4 SV=1	101268253	1	0.000195793	85.813	DMK(1)SLSYIPCK	3	-0.99591	1	0.802	1.026	1.144	0.937
A0A3Q7FKJ0	404	K	Putative ovule protein (Fragment)(predicted) OS=Solanum lycopersicum OX=4081 GN=101268253 PE=4 SV=1	101268253	1	8.76523e-17	134.88	K(1)PEECEAFFLQK	3	0.42141	3	0.803	1.232	1.086	0.791
A0A3Q7FKK5	136	K	Putative thylakoid lumenal 17.4 kDa protein, chloroplastic-like(predicted) OS=Solanum lycopersicum OX=4081 PE=4 SV=1	---	1	2.74505e-06	100.73	FCDYTNEK(1)TNLK	2	3.2653	1	1.015	1.217	1.04	1.003
A0A3Q7FKK5	142	K	Putative thylakoid lumenal 17.4 kDa protein, chloroplastic-like(predicted) OS=Solanum lycopersicum OX=4081 PE=4 SV=1	---	1	0.00809761	51.771	GK(1)SLAAALMSDAK	3	-1.8546	2	1.043	1.065	0.917	0.91
A0A3Q7FKK5	236	K	Putative thylakoid lumenal 17.4 kDa protein, chloroplastic-like(predicted) OS=Solanum lycopersicum OX=4081 PE=4 SV=1	---	1	2.35692e-39	186.13	ICTNK(1)TIDEEGR	2	-1.5281	3	0.916	1.301	1.118	0.959
A0A3Q7FKL4	106	K	protein DEFECTIVE IN MERISTEM SILENCING 3-like isoform X1(predicted) OS=Solanum lycopersicum OX=4081 PE=4 SV=1	---	1	0.0102209	56.013	IK(1)HHEDNVK	4	0.57529	1	0.983	0.964	1.009	0.919
A0A3Q7FKM6	186	K	pentatricopeptide repeat-containing protein At3g49240-like(predicted) OS=Solanum lycopersicum OX=4081 PE=4 SV=1	---	1	0.0111735	54.023	K(1)TDMAMEHYK	3	-0.2812	1
A0A3Q7FKN6	80	K	dipeptidyl aminopeptidase 4(predicted) OS=Solanum lycopersicum OX=4081 PE=3 SV=1	---	1	0.00421137	96.342	K(1)VFVLDLK	2	-0.45801	1	0.933	1.174	0.9	0.77
A0A3Q7FKT4	145	K	SCP domain-containing protein OS=Solanum lycopersicum OX=4081 GN=101257731 PE=4 SV=1	101257731	1	2.58732e-05	87.99	K(1)SIELGCAQATCSK	3	-0.43486	1	0.936	1.132	1.047	0.883
A0A3Q7FKT7	164	K	CLP protease regulatory subunit CLPX1, mitochondrial(predicted) OS=Solanum lycopersicum OX=4081 GN=101258138 PE=4 SV=1	101258138	1	0.00173985	66.84	GLDK(1)FVIGQER	3	-0.0032876	1	1.187	0.854	1	0.877
A0A3Q7FKX4	1273	K	Glutamine amidotransferase type-2 domain-containing protein OS=Solanum lycopersicum OX=4081 PE=4 SV=1	---	0.838635	7.34182e-07	106.57	K(0.161)CHK(0.839)NTCPVGIATQDPILR	4	-0.021923	1	1.003	0.918	1.062	0.951
A0A3Q7FKX4	1012	K	Glutamine amidotransferase type-2 domain-containing protein OS=Solanum lycopersicum OX=4081 PE=4 SV=1	---	1	0.000543788	59.705	VPLEEVEPASEIVK(1)R	3	0.3776	1
A0A3Q7FKX4	1702	K	Glutamine amidotransferase type-2 domain-containing protein OS=Solanum lycopersicum OX=4081 PE=4 SV=1	---	1	0.0215166	46.069	RPIQVAEAVK(1)HR	4	0.2111	1	0.829	1.036	0.886	1.044
A0A3Q7FKZ2	89	K	PAP_fibrillin domain-containing protein OS=Solanum lycopersicum OX=4081 GN=101263678 PE=4 SV=1	101263678	1	7.5174e-09	104.97	DAGGFEALVTGK(1)TTDVQCIDVNER	3	-2.0455	2	1.064	0.983	1.039	0.944
A0A3Q7FL70	36	K	Zinc finger ccch domain-containing protein 14(predicted) OS=Solanum lycopersicum OX=4081 PE=4 SV=1	---	1	1.18985e-05	101.05	AKPEMDSLSSGIGSK(1)SK	4	-2.0927	1
A0A3Q7FL70	250	K	Zinc finger ccch domain-containing protein 14(predicted) OS=Solanum lycopersicum OX=4081 PE=4 SV=1	---	1	2.21584e-05	105.2	TK(1)LCENFAK	3	-0.72107	2	1.021	0.993	1	0.998
A0A3Q7FL70	248	K	Zinc finger ccch domain-containing protein 14(predicted) OS=Solanum lycopersicum OX=4081 PE=4 SV=1	---	1	0.000536137	84.605	APPMNNYK(1)TK	2	0.24203	1	0.987	1.116	1.089	0.958
A0A3Q7FL73	309	K	DUF2470 domain-containing protein OS=Solanum lycopersicum OX=4081 GN=101267492 PE=4 SV=1	101267492	0.997823	1.48747e-10	99.044	K(0.002)DVK(0.998)ALIVEMLQAAR	3	-0.42193	1
A0A3Q7FL73	288	K	DUF2470 domain-containing protein OS=Solanum lycopersicum OX=4081 GN=101267492 PE=4 SV=1	101267492	1	9.35796e-08	129.89	ACYK(1)DTDLK	3	1.532	5	0.979	1.238	1.035	0.907
A0A3Q7FL82	137	K	Putative BAG family molecular chaperone regulator 7-like(predicted) OS=Solanum lycopersicum OX=4081 GN=101246514 PE=4 SV=1	101246514	1	0.00177841	96.342	YK(1)WIAEVK	2	-0.71572	1	1.08	0.85	1.052	0.973
A0A3Q7FL82	275	K	Putative BAG family molecular chaperone regulator 7-like(predicted) OS=Solanum lycopersicum OX=4081 GN=101246514 PE=4 SV=1	101246514	1	0.0180362	57.859	ELAIAK(1)TK	3	-0.99174	1	0.872	1.063	1.058	1.071
A0A3Q7FLA3	1362	K	Glutamine amidotransferase type-2 domain-containing protein OS=Solanum lycopersicum OX=4081 GN=101246028 PE=4 SV=1	101246028	1	1.29459e-31	174.24	VVNK(1)TVEIYNIDR	2	-0.12149	3	0.97	0.952	1.038	1.084
A0A3Q7FLA3	523	K	Glutamine amidotransferase type-2 domain-containing protein OS=Solanum lycopersicum OX=4081 GN=101246028 PE=4 SV=1	101246028	1	7.45795e-17	135.55	VALSNPYGEWIK(1)ENLR	3	0.013021	1	1.086	0.935	0.885	0.965
A0A3Q7FLA3	916	K	Glutamine amidotransferase type-2 domain-containing protein OS=Solanum lycopersicum OX=4081 GN=101246028 PE=4 SV=1	101246028	1	2.89385e-32	159.4	QK(1)SESAYSVYQQHLANRPVNVLR	4	0.19368	2	1.154	0.898	0.897	0.982
A0A3Q7FLA3	911	K	Glutamine amidotransferase type-2 domain-containing protein OS=Solanum lycopersicum OX=4081 GN=101246028 PE=4 SV=1	101246028	1	7.21398e-06	133.47	LLHK(1)AVR	2	0.41459	2	0.913	1.006	0.957	1.112
A0A3Q7FLA3	943	K	Glutamine amidotransferase type-2 domain-containing protein OS=Solanum lycopersicum OX=4081 GN=101246028 PE=4 SV=1	101246028	1	7.94362e-08	131.83	DLLEFK(1)SDR	3	-0.14113	2	0.999	0.945	1.038	0.978
A0A3Q7FLA3	882	K	Glutamine amidotransferase type-2 domain-containing protein OS=Solanum lycopersicum OX=4081 GN=101246028 PE=4 SV=1	101246028	1	6.51771e-06	122.96	AFSEDTAK(1)R	2	-0.75865	2	0.984	1.057	0.955	1.073
A0A3Q7FLA3	808	K	Glutamine amidotransferase type-2 domain-containing protein OS=Solanum lycopersicum OX=4081 GN=101246028 PE=4 SV=1	101246028	1	0.0244838	60.972	NFCK(1)AIK	3	-0.15833	1
A0A3Q7FLA3	682	K	Glutamine amidotransferase type-2 domain-containing protein OS=Solanum lycopersicum OX=4081 GN=101246028 PE=4 SV=1	101246028	1	0.00133673	110.76	GVDGSLK(1)R	2	0.65705	2	1.009	1.038	1.104	1.201
A0A3Q7FLA3	907	K	Glutamine amidotransferase type-2 domain-containing protein OS=Solanum lycopersicum OX=4081 GN=101246028 PE=4 SV=1	101246028	1	0.000125665	77.031	QGGEYHGNNPEMSK(1)LLHK	4	-0.10242	1	1.02	1.006	0.882	1.216
A0A3Q7FLA3	351	K	Glutamine amidotransferase type-2 domain-containing protein OS=Solanum lycopersicum OX=4081 GN=101246028 PE=4 SV=1	101246028	1	0.000118575	91.123	EASLK(1)SAVWR	3	-0.16378	2	0.959	0.956	0.999	1.104
A0A3Q7FLA3	1541	K	Glutamine amidotransferase type-2 domain-containing protein OS=Solanum lycopersicum OX=4081 GN=101246028 PE=4 SV=1	101246028	1	0.00650232	95.741	EIVK(1)IQR	2	0.033682	1	1.004	1.17	0.778	0.922
A0A3Q7FLA3	235	K	Glutamine amidotransferase type-2 domain-containing protein OS=Solanum lycopersicum OX=4081 GN=101246028 PE=4 SV=1	101246028	1	9.36506e-09	110.44	VVK(1)EENVDDIER	2	-0.34101	1	1.116	0.969	1.01	1.069
A0A3Q7FLA3	811	K	Glutamine amidotransferase type-2 domain-containing protein OS=Solanum lycopersicum OX=4081 GN=101246028 PE=4 SV=1	101246028	1	0.00154586	98.048	AIK(1)SGLLK	3	0.43383	4	1.092	0.971	0.938	1.091
A0A3Q7FLA3	992	K	Glutamine amidotransferase type-2 domain-containing protein OS=Solanum lycopersicum OX=4081 GN=101246028 PE=4 SV=1	101246028	1	9.55867e-08	113.88	LGGK(1)SNSGEGGEDPIR	2	-0.16361	2	1.112	1.066	0.938	1.111
A0A3Q7FLA3	804	K	Glutamine amidotransferase type-2 domain-containing protein OS=Solanum lycopersicum OX=4081 GN=101246028 PE=4 SV=1	101246028	1	4.66551e-05	86.944	MPSVTIEQAQK(1)NFCK	4	-0.81225	1	1.007	0.886	0.912	1.13
A0A3Q7FLA3	1305	K	Glutamine amidotransferase type-2 domain-containing protein OS=Solanum lycopersicum OX=4081 GN=101246028 PE=4 SV=1	101246028	1	0.00173437	96.665	DISLMK(1)TR	2	0.26671	1	1.006	0.971	1.012	1.156
A0A3Q7FLA3	1075	K	Glutamine amidotransferase type-2 domain-containing protein OS=Solanum lycopersicum OX=4081 GN=101246028 PE=4 SV=1	101246028	1	3.67204e-07	82.85	PGEGGQLPGK(1)K	2	-0.31461	2	0.943	1.013	0.935	1.127
A0A3Q7FLA3	816	K	Glutamine amidotransferase type-2 domain-containing protein OS=Solanum lycopersicum OX=4081 GN=101246028 PE=4 SV=1	101246028	1	0.00327042	72.29	SGLLK(1)ILSK	2	-0.80839	1	1.12	0.961	0.917	1.116
A0A3Q7FLA3	1383	K	Glutamine amidotransferase type-2 domain-containing protein OS=Solanum lycopersicum OX=4081 GN=101246028 PE=4 SV=1	101246028	1	0.00151198	109.01	IAGAVAK(1)K	3	-1.4115	2	1.117	1.04	1.059	1.063
A0A3Q7FLA3	687	K	Glutamine amidotransferase type-2 domain-containing protein OS=Solanum lycopersicum OX=4081 GN=101246028 PE=4 SV=1	101246028	1	1.02437e-17	133.86	SLDK(1)LCEAADEAVR	2	-0.90482	1	1.037	1.019	1.02	1.057
A0A3Q7FLA3	784	K	Glutamine amidotransferase type-2 domain-containing protein OS=Solanum lycopersicum OX=4081 GN=101246028 PE=4 SV=1	101246028	1	0.000977213	79.283	LSTK(1)TVNLMR	2	-0.060483	1	1.078	1.027	0.968	0.992
A0A3Q7FLA3	1575	K	Glutamine amidotransferase type-2 domain-containing protein OS=Solanum lycopersicum OX=4081 GN=101246028 PE=4 SV=1	101246028	1	0.00013932	88.596	GSVILK(1)DWDK	3	-2.8255	2	1.007	1.016	0.961	1.075
A0A3Q7FLB2	74	K	Putative ovule protein(predicted) OS=Solanum lycopersicum OX=4081 PE=4 SV=1	---	1	0.0425633	47.082	NWK(1)QQQSK	2	2.5637	1
A0A3Q7FLI5	63	K	Putative mitochondrial outer membrane protein porin of 34 kDa-like(predicted) OS=Solanum lycopersicum OX=4081 GN=101264394 PE=4 SV=1	101264394	1	2.41301e-05	103.91	NK(1)NVTTDIK	3	0.31377	2	0.95	1.153	1.018	1.008
A0A3Q7FLI5	21	K	Putative mitochondrial outer membrane protein porin of 34 kDa-like(predicted) OS=Solanum lycopersicum OX=4081 GN=101264394 PE=4 SV=1	101264394	1	0.000212021	83.204	DLLYK(1)DYQSDHK	3	-0.85416	1
A0A3Q7FLI5	228	K	Putative mitochondrial outer membrane protein porin of 34 kDa-like(predicted) OS=Solanum lycopersicum OX=4081 GN=101264394 PE=4 SV=1	101264394	1	7.02569e-07	115.57	LDPLTSVK(1)AR	3	-0.68522	3	0.986	1.189	1.022	0.866
A0A3Q7FLI5	3	K	Putative mitochondrial outer membrane protein porin of 34 kDa-like(predicted) OS=Solanum lycopersicum OX=4081 GN=101264394 PE=4 SV=1	101264394	1	1.06601e-12	117.2	GK(1)GPGLYTEIGK	2	-2.0805	1	0.999	1.08	1.035	0.99
A0A3Q7FLI5	248	K	Putative mitochondrial outer membrane protein porin of 34 kDa-like(predicted) OS=Solanum lycopersicum OX=4081 GN=101264394 PE=4 SV=1	101264394	1	1.69778e-12	125.98	PK(1)SLFTVSGEVDTK	2	1.7901	2	0.965	1.123	0.982	0.975
A0A3Q7FLI5	61	K	Putative mitochondrial outer membrane protein porin of 34 kDa-like(predicted) OS=Solanum lycopersicum OX=4081 GN=101264394 PE=4 SV=1	101264394	1	3.94908e-22	133.47	KGDLFLADVNTQLK(1)NK	3	1.9315	3	1.005	0.998	0.969	0.951
A0A3Q7FLI5	236	K	Putative mitochondrial outer membrane protein porin of 34 kDa-like(predicted) OS=Solanum lycopersicum OX=4081 GN=101264394 PE=4 SV=1	101264394	1	0.000100823	90.385	INNFGK(1)ASALLQHEWRPK	4	-0.20755	1	1.029	1.082	0.899	1.029
A0A3Q7FLI5	267	K	Putative mitochondrial outer membrane protein porin of 34 kDa-like(predicted) OS=Solanum lycopersicum OX=4081 GN=101264394 PE=4 SV=1	101264394	0.999894	0.0423979	41.383	GAK(1)FGLALALKP	3	-0.30079	1
A0A3Q7FLI5	48	K	Putative mitochondrial outer membrane protein porin of 34 kDa-like(predicted) OS=Solanum lycopersicum OX=4081 GN=101264394 PE=4 SV=1	101264394	1	0.00045461	73.296	K(1)GDLFLADVNTQLK	3	-0.12393	1	0.905	1.164	0.892	0.949
A0A3Q7FLI5	260	K	Putative mitochondrial outer membrane protein porin of 34 kDa-like(predicted) OS=Solanum lycopersicum OX=4081 GN=101264394 PE=4 SV=1	101264394	1	9.41413e-05	85.493	SLFTVSGEVDTK(1)SVDK	3	-1.9801	1	0.924	1.214	0.962	0.951
A0A3Q7FLI5	275	K	Putative mitochondrial outer membrane protein porin of 34 kDa-like(predicted) OS=Solanum lycopersicum OX=4081 GN=101264394 PE=4 SV=1	101264394	1	0.00475643	75.109	FGLALALK(1)P	2	-1.0215	1	0.933	1.206	0.82	0.896
A0A3Q7FLI5	13	K	Putative mitochondrial outer membrane protein porin of 34 kDa-like(predicted) OS=Solanum lycopersicum OX=4081 GN=101264394 PE=4 SV=1	101264394	1	8.16225e-05	91.961	GPGLYTEIGK(1)K	2	-0.55488	2	1.047	1.104	1.015	0.901
A0A3Q7FLN4	76	K	Putative superoxide dismutase [Fe] 2, chloroplastic-like(predicted) OS=Solanum lycopersicum OX=4081 GN=101248277 PE=4 SV=1	101248277	1	3.55078e-06	98.156	TTFEYHWGK(1)HHR	4	-0.27976	1	1.185	1.053	1.019	0.945
A0A3Q7FLQ0	98	K	Putative orange protein-like(predicted) OS=Solanum lycopersicum OX=4081 GN=101244466 PE=4 SV=1	101244466	1	9.4291e-05	88.021	NK(1)IFLHMEEVR	3	-2.0349	1	1.109	1.027	0.891	0.948
A0A3Q7FLZ2	464	K	Pectinesterase OS=Solanum lycopersicum OX=4081 GN=101268168 PE=3 SV=1	101268168	1	0.00100483	98.523	VHK(1)NFLGR	3	-0.14744	1	1.038	1.157	0.864	0.98
A0A3Q7FM50	458	K	Putative ubiquitin carboxyl-terminal hydrolase 26-like(predicted) OS=Solanum lycopersicum OX=4081 GN=101264903 PE=3 SV=1	101264903	1	0.0111918	82.452	RPK(1)NCDK	3	-1.0708	1	1.064	1.235	0.885	0.897
A0A3Q7FMF3	198	K	NAC-A/B domain-containing protein OS=Solanum lycopersicum OX=4081 PE=4 SV=1	---	1	1.48747e-10	99.044	TK(1)NVLFFISKPDVFK	3	1.4751	1
A0A3Q7FMG2	95	K	NAC domain-containing protein OS=Solanum lycopersicum OX=4081 PE=4 SV=1	---	1	0.0507649	107.59	K(1)YQNGQR	2	-0.16654	1	1.062	1.464	1.052	0.658
A0A3Q7FMI6	282	K	Nudix hydrolase domain-containing protein(predicted) OS=Solanum lycopersicum OX=4081 GN=101250872 PE=4 SV=1	101250872	1	0.0103743	56.404	HYWK(1)WVDADSL	2	-0.63453	1	1.02	0.925	0.784	1.022
A0A3Q7FMM3	156	K	Plasmamembrane intrinsic protein 17(predicted) OS=Solanum lycopersicum OX=4081 PE=3 SV=1	---	1	3.59966e-05	97.813	AFGK(1)TLYQTK	3	-0.56402	1	0.845	0.909	1.032	1.121
A0A3Q7FMM8	666	K	Putative ovule protein(predicted) OS=Solanum lycopersicum OX=4081 PE=4 SV=1	---	1	9.92924e-09	105.46	MLAPLHWHDYK(1)K	4	0.18091	1	1.078	0.912	0.957	1.026
A0A3Q7FMN7	327	K	Aldo_ket_red domain-containing protein OS=Solanum lycopersicum OX=4081 GN=101244752 PE=4 SV=1	101244752	1	0.0107552	46.88	GTIPIPGIK(1)SVK	3	0.19999	1
A0A3Q7FMP2	116	K	Rab-GAP TBC domain-containing protein OS=Solanum lycopersicum OX=4081 PE=4 SV=1	---	1	4.31822e-07	108.18	DAFTVVVSGGSLIK(1)SLR	3	-0.98657	1	0.941	1.042	0.9	0.984
A0A3Q7FMS2	90	K	Protein yippee-like OS=Solanum lycopersicum OX=4081 GN=101267209 PE=3 SV=1	101267209	1	0.00994149	61.213	AYDPSQK(1)YK	2	-2.3336	1
A0A3Q7FMV9	21	K	Importin N-terminal domain-containing protein OS=Solanum lycopersicum OX=4081 PE=4 SV=1	---	1	0.0013744	110.38	K(1)HSEETLK	2	-0.93204	1	1.045	1.057	0.976	0.959
A0A3Q7FMX6	545	K	Putative ovule protein(predicted) OS=Solanum lycopersicum OX=4081 PE=4 SV=1	---	1	0.0529196	47.603	GSGDDVK(1)R	2	2.5441	1
A0A3Q7FMX6	719	K	Putative ovule protein(predicted) OS=Solanum lycopersicum OX=4081 PE=4 SV=1	---	1	0.0145798	65.627	SENATK(1)SR	2	-0.055627	1	1.083	1.039	0.887	1.168
A0A3Q7FMY9	128	K	PDZ domain-containing protein OS=Solanum lycopersicum OX=4081 PE=4 SV=1	---	1	1.96399e-07	111.57	TAIQAK(1)PDSVYFVISR	3	0.28332	2	0.987	1.224	0.919	0.987
A0A3Q7FMY9	145	K	PDZ domain-containing protein OS=Solanum lycopersicum OX=4081 PE=4 SV=1	---	1	0.00130616	111.06	GADVDVK(1)R	2	-1.1154	1	1.045	1.172	0.995	1.016
A0A3Q7FMY9	122	K	PDZ domain-containing protein OS=Solanum lycopersicum OX=4081 PE=4 SV=1	---	1	2.14245e-05	96.067	LGFTK(1)TAIQAK	2	-0.83684	1
A0A3Q7FMZ4	502	K	Starch synthase, chloroplastic/amyloplastic OS=Solanum lycopersicum OX=4081 PE=3 SV=1	---	1	0.0082997	56.404	HTENLFK(1)DK	3	0.27567	1
A0A3Q7FMZ4	433	K	Starch synthase, chloroplastic/amyloplastic OS=Solanum lycopersicum OX=4081 PE=3 SV=1	---	1	2.07956e-08	139.86	AQCK(1)TDLQK	2	0.036964	1	1.016	1.181	0.94	1.091
A0A3Q7FN07	74	K	V-type proton ATPase subunit C OS=Solanum lycopersicum OX=4081 PE=3 SV=1	---	1	2.40132e-06	99.055	SNSFIEGVCSK(1)TR	3	0.69543	5	0.962	1.152	1.081	0.877
A0A3Q7FN07	239	K	V-type proton ATPase subunit C OS=Solanum lycopersicum OX=4081 PE=3 SV=1	---	1	0.00105555	101.65	DADNFK(1)NK	3	0.13476	2	0.9	1.312	1.013	0.934
A0A3Q7FN40	469	K	AAA domain-containing protein OS=Solanum lycopersicum OX=4081 PE=4 SV=1	---	1	4.25869e-24	172.11	NK(1)TYMSEAQR	2	-0.34983	3	0.973	1.211	1.132	0.959
A0A3Q7FN48	198	K	CS domain-containing protein OS=Solanum lycopersicum OX=4081 GN=101255475 PE=4 SV=1	101255475	1	6.91639e-09	83.879	GQPPIIDGELYRPVK(1)VDDCFWSLEDQK	4	-2.1135	1	1.102	1.131	0.949	0.895
A0A3Q7FN93	90	K	PMEI domain-containing protein OS=Solanum lycopersicum OX=4081 PE=4 SV=1	---	0.99982	0.0272528	66.799	FK(1)GLKPR	3	-1.7488	1	0.942	1.165	1.24	0.765
A0A3Q7FN94	204	K	Cysteine proteinase inhibitor OS=Solanum lycopersicum OX=4081 GN=543631 PE=3 SV=1	543631	1	0.00280416	70.363	LHLVIK(1)TSR	3	0.26139	1	1.09	1.041	1.089	0.731
A0A3Q7FN94	125	K	Cysteine proteinase inhibitor OS=Solanum lycopersicum OX=4081 GN=543631 PE=3 SV=1	543631	1	2.15902e-06	79.177	ELQEFK(1)HVEDVPTFTSSDLGVK	3	-0.4235	1	1.01	1.06	0.892	0.909
A0A3Q7FN98	50	K	Alanine--tRNA ligase OS=Solanum lycopersicum OX=4081 PE=3 SV=1	---	1	0.000825195	77.894	DLWLK(1)FLPPSR	3	-0.58253	2	1.043	0.955	0.926	1.083
A0A3Q7FND9	241	K	RING-type domain-containing protein OS=Solanum lycopersicum OX=4081 PE=4 SV=1	---	1	0.000907088	74.841	QIPCK(1)HIYHK	4	1.2769	1	1.03	1.019	1.049	0.998
A0A3Q7FNI9	170	K	Cytochrome b561 domain-containing protein OS=Solanum lycopersicum OX=4081 PE=3 SV=1	---	1	0.0111304	81.972	TTYK(1)ATK	2	-0.10977	1	1.063	0.877	1.11	1.094
A0A3Q7FNI9	25	K	Cytochrome b561 domain-containing protein OS=Solanum lycopersicum OX=4081 PE=3 SV=1	---	1	7.15535e-13	127.27	ALPTETDEHPK(1)IYR	3	-1.2586	1	0.984	0.933	0.983	0.969
A0A3Q7FNK6	95	K	NAD(P)-bd_dom domain-containing protein OS=Solanum lycopersicum OX=4081 GN=101268541 PE=4 SV=1	101268541	1	4.00728e-06	101.9	AK(1)STLPGQNPDLQIVK	3	-0.42306	1	0.981	1.023	0.938	0.932
A0A3Q7FNM4	130	K	Putative 50S ribosomal protein L29, chloroplastic-like(predicted) OS=Solanum lycopersicum OX=4081 GN=101244648 PE=3 SV=1	101244648	1	0.000543023	83.862	EMEEGINK(1)R	2	-0.064778	1
A0A3Q7FNM4	71	K	Putative 50S ribosomal protein L29, chloroplastic-like(predicted) OS=Solanum lycopersicum OX=4081 GN=101244648 PE=3 SV=1	101244648	1	5.58579e-17	130.72	TK(1)TTEELQEEIVDLK	3	1.3323	1	1.017	0.937	1.053	1.111
A0A3Q7FNM4	66	K	Putative 50S ribosomal protein L29, chloroplastic-like(predicted) OS=Solanum lycopersicum OX=4081 GN=101244648 PE=3 SV=1	101244648	1	0.0120563	68.657	DDELK(1)EIR	2	-0.74529	1	0.984	0.915	0.989	0.984
A0A3Q7FNP2	106	K	PLAT domain-containing protein OS=Solanum lycopersicum OX=4081 PE=4 SV=1	---	1	0.00116126	77.062	GK(1)CISTPICR	2	0.33615	1	0.96	0.964	0.992	0.945
A0A3Q7FNP5	403	K	Putative aspartyl aminopeptidase-like(predicted) OS=Solanum lycopersicum OX=4081 GN=101265910 PE=3 SV=1	101265910	1	0.000416344	62.94	EIAAK(1)HNIPLQDFVIR	3	0.39219	1	0.938	0.977	0.964	1.033
A0A3Q7FNQ5	27	K	Ribosomal protein PETRP-like(predicted) OS=Solanum lycopersicum OX=4081 PE=3 SV=1	---	1	0.00236439	113.41	VHFK(1)NTR	2	-1.0629	2	0.999	0.894	1.112	1.166
A0A3Q7FNQ5	13	K	Ribosomal protein PETRP-like(predicted) OS=Solanum lycopersicum OX=4081 PE=3 SV=1	---	1	7.02385e-07	115.57	EPDNPTK(1)SCK	2	-0.71174	2	0.993	0.869	1.207	1.223
A0A3Q7FNU1	448	K	Sucrose synthase OS=Solanum lycopersicum OX=4081 PE=3 SV=1	---	0.998768	0.0260156	47.712	TK(0.001)YEDSDVK(0.999)LK	3	1.8773	1
A0A3Q7FNU1	625	K	Sucrose synthase OS=Solanum lycopersicum OX=4081 PE=3 SV=1	---	1	0.0104224	58.699	DREEAAEIK(1)K	3	-0.7845	1	0.818	1.214	1.051	0.802
A0A3Q7FNU1	441	K	Sucrose synthase OS=Solanum lycopersicum OX=4081 PE=3 SV=1	---	1	0.00146846	77.062	TK(1)YEDSDVK	2	-0.34182	1	0.931	1.262	1.01	1.036
A0A3Q7FNU5	21	K	Mago nashi protein(predicted) OS=Solanum lycopersicum OX=4081 PE=4 SV=1	---	1	4.01423e-07	109.72	GK(1)FGHEFLEFEFRPDGK	4	0.43448	1	0.922	1.02	0.96	0.945
A0A3Q7FNU5	19	K	Mago nashi protein(predicted) OS=Solanum lycopersicum OX=4081 PE=4 SV=1	---	1	0.00183443	89.55	YYVGHK(1)GK	3	-0.61911	1	0.916	1.205	1.014	0.928
A0A3Q7FNW9	134	K	FKS1_dom1 domain-containing protein OS=Solanum lycopersicum OX=4081 PE=4 SV=1	---	1	0.0267295	57.785	HK(1)VDDIQR	2	0.46148	1	1.099	1.11	0.975	0.927
A0A3Q7FP11	273	K	Hydrolase_4 domain-containing protein OS=Solanum lycopersicum OX=4081 GN=101252676 PE=4 SV=1	101252676	1	0.0320592	47.361	K(1)SVDRPEQSR	3	3.0995	1
A0A3Q7FP18	548	K	Sieve element occlusion a(predicted) OS=Solanum lycopersicum OX=4081 PE=4 SV=1	---	1	0.00873833	85.29	SAQSVAK(1)R	2	-0.11461	1	0.863	1.47	1.071	0.833
A0A3Q7FP18	217	K	Sieve element occlusion a(predicted) OS=Solanum lycopersicum OX=4081 PE=4 SV=1	---	1	9.68941e-40	186.56	AILDVTK(1)SIMEFK	2	0.48548	2	0.766	1.602	0.862	0.778
A0A3Q7FP18	541	K	Sieve element occlusion a(predicted) OS=Solanum lycopersicum OX=4081 PE=4 SV=1	---	1	4.14906e-13	141.73	SFTK(1)SAQSVAK	2	-0.49036	2	0.717	1.379	0.983	0.889
A0A3Q7FP18	223	K	Sieve element occlusion a(predicted) OS=Solanum lycopersicum OX=4081 PE=4 SV=1	---	1	0.0281421	80.438	SIMEFK(1)K	2	0.77408	1	0.855	1.365	0.995	0.797
A0A3Q7FP33	265	K	Cathepsin D Inhibitor(predicted) OS=Solanum lycopersicum OX=4081 PE=4 SV=1	---	1	3.19134e-05	97.214	GTPVK(1)FIPHSEGMSENK	3	-0.06352	1	0.984	0.9	1.046	0.77
A0A3Q7FP33	293	K	Cathepsin D Inhibitor(predicted) OS=Solanum lycopersicum OX=4081 PE=4 SV=1	---	1	6.49708e-08	133.81	LCVK(1)YTIWK	2	0.49942	2	0.936	0.849	1.149	0.65
A0A3Q7FP42	40	K	Nuclear transcription factor Y subunit C OS=Solanum lycopersicum OX=4081 GN=101265223 PE=4 SV=1	101265223	0.999872	0.0313765	41.242	QEKLEMFWTDK(1)R	2	-3.5709	1	0.399	0.349	1.021	1.067
A0A3Q7FP54	289	K	Translocase of chloroplast OS=Solanum lycopersicum OX=4081 PE=3 SV=1	---	1	0.00416084	83.278	SIK(1)NDIAR	2	-1.4717	1
A0A3Q7FP54	185	K	Translocase of chloroplast OS=Solanum lycopersicum OX=4081 PE=3 SV=1	---	1	0.000846955	84.054	SEALLK(1)IVR	2	0.01524	1	1.006	0.891	1.06	1.07
A0A3Q7FP54	216	K	Translocase of chloroplast OS=Solanum lycopersicum OX=4081 PE=3 SV=1	---	1	2.86449e-06	122.69	CNK(1)NESDEK	3	-0.92234	2	1.305	0.804	0.75	1.75
A0A3Q7FP54	29	K	Translocase of chloroplast OS=Solanum lycopersicum OX=4081 PE=3 SV=1	---	1	1.48265e-05	96.342	LLELLGK(1)LK	2	-0.97332	1
A0A3Q7FP95	534	K	Malate synthase OS=Solanum lycopersicum OX=4081 PE=3 SV=1	---	1	0.00203837	84.743	GMYK(1)VACK	2	1.0589	1
A0A3Q7FPB3	200	K	ADK_lid domain-containing protein OS=Solanum lycopersicum OX=4081 GN=101265630 PE=3 SV=1	101265630	0.999998	0.00812727	58.626	KDDTAAVLK(1)SR	3	1.0586	1	0.885	1.088	1.008	0.934
A0A3Q7FPB3	192	K	ADK_lid domain-containing protein OS=Solanum lycopersicum OX=4081 GN=101265630 PE=3 SV=1	101265630	1	0.0034774	77.062	K(1)DDTAAVLK	2	-0.5726	1	1.011	1.062	0.938	0.863
A0A3Q7FPB3	171	K	ADK_lid domain-containing protein OS=Solanum lycopersicum OX=4081 GN=101265630 PE=3 SV=1	101265630	1	0.018793	48.188	SYHTK(1)FAPPK	3	-3.0188	1
A0A3Q7FPB3	29	K	ADK_lid domain-containing protein OS=Solanum lycopersicum OX=4081 GN=101265630 PE=3 SV=1	101265630	1	0.0305323	63.816	CSSK(1)PDK	2	-1.1195	1	1.21	1.179	0.757	1.284
A0A3Q7FPB3	79	K	ADK_lid domain-containing protein OS=Solanum lycopersicum OX=4081 GN=101265630 PE=3 SV=1	101265630	1	0.0072936	74.376	TPLGIK(1)AK	2	-0.58445	1
A0A3Q7FPB3	110	K	ADK_lid domain-containing protein OS=Solanum lycopersicum OX=4081 GN=101265630 PE=3 SV=1	101265630	0.975905	7.35588e-05	87.676	K(0.024)PSCQK(0.976)GFILDGFPR	3	-0.010626	1	0.908	1.312	1.098	0.818
A0A3Q7FPC0	269	K	S1 motif domain-containing protein OS=Solanum lycopersicum OX=4081 GN=101257451 PE=4 SV=1	101257451	1	0.00022675	60.133	EQGIAILTK(1)AIAACTEEIER	3	-0.60386	1	1.109	1.069	0.918	0.894
A0A3Q7FPC0	141	K	S1 motif domain-containing protein OS=Solanum lycopersicum OX=4081 GN=101257451 PE=4 SV=1	101257451	1	0.00107478	77.062	K(1)YGHAFEAFK	3	-0.36448	1	1.187	0.91	1.048	1.103
A0A3Q7FPC0	242	K	S1 motif domain-containing protein OS=Solanum lycopersicum OX=4081 GN=101257451 PE=4 SV=1	101257451	1	1.52651e-11	124.25	KAEAAGNDDCPVK(1)IK	3	-0.49413	2	1.063	1.039	1.034	0.957
A0A3Q7FPD8	199	K	Putative signal recognition particle receptor subunit beta-like(predicted) OS=Solanum lycopersicum OX=4081 PE=4 SV=1	---	1	1.10566e-05	90.614	VPVLLLCNK(1)VDK	3	-0.51042	1	0.966	0.988	0.998	1.095
A0A3Q7FPH8	10	K	UBD domain-containing protein OS=Solanum lycopersicum OX=4081 GN=101257726 PE=4 SV=1	101257726	1	0.0163801	61.161	TK(1)GDESVR	2	-1.9723	1
A0A3Q7FPK7	1432	K	Lysine-specific demethylase REF6(predicted) OS=Solanum lycopersicum OX=4081 PE=4 SV=1	---	1	0.000307388	85.536	TGSCK(1)YGSNCR	2	-0.28928	1	1.018	1.232	0.948	1.091
A0A3Q7FPL2	32	K	60S ribosomal protein L44-like(predicted) OS=Solanum lycopersicum OX=4081 GN=101253271 PE=3 SV=1	101253271	1	6.30304e-13	116.24	GK(1)DSLAAQGK	2	-0.5943	1
A0A3Q7FPL2	97	K	60S ribosomal protein L44-like(predicted) OS=Solanum lycopersicum OX=4081 GN=101253271 PE=3 SV=1	101253271	1	0.000418483	88.495	HFEIGGDK(1)K	3	1.585	1	1.143	0.924	1.035	0.94
A0A3Q7FPL2	78	K	60S ribosomal protein L44-like(predicted) OS=Solanum lycopersicum OX=4081 GN=101253271 PE=3 SV=1	101253271	1	2.66083e-05	89.911	LQCQGCK(1)HVSQHPIK	4	-0.77364	2	1.106	0.977	1.029	1.08
A0A3Q7FPL2	60	K	60S ribosomal protein L44-like(predicted) OS=Solanum lycopersicum OX=4081 GN=101253271 PE=3 SV=1	101253271	0.998973	0.026	40.493	QSGYGGQTK(0.001)PVFHK(0.999)K	4	0.21576	1
A0A3Q7FPL2	89	K	60S ribosomal protein L44-like(predicted) OS=Solanum lycopersicum OX=4081 GN=101253271 PE=3 SV=1	101253271	1	0.00280437	65.241	CK(1)HFEIGGDK	3	-0.33913	2	1.135	1.181	1.049	0.948
A0A3Q7FPL2	24	K	60S ribosomal protein L44-like(predicted) OS=Solanum lycopersicum OX=4081 GN=101253271 PE=3 SV=1	101253271	1	0.00130982	72.2	HTLHK(1)VTQYK	2	-0.23794	2	1.046	0.839	1.091	1.169
A0A3Q7FPL2	86	K	60S ribosomal protein L44-like(predicted) OS=Solanum lycopersicum OX=4081 GN=101253271 PE=3 SV=1	101253271	1	8.14291e-08	130.66	HVSQHPIK(1)R	3	-0.28069	1	1.073	0.901	1.187	0.963
A0A3Q7FPL2	13	K	60S ribosomal protein L44-like(predicted) OS=Solanum lycopersicum OX=4081 GN=101253271 PE=3 SV=1	101253271	0.999999	0.0128601	79.148	KTYCK(1)SK	3	-0.58422	1	1.173	0.88	1.142	1.034
A0A3Q7FPL2	100	K	60S ribosomal protein L44-like(predicted) OS=Solanum lycopersicum OX=4081 GN=101253271 PE=3 SV=1	101253271	1	0.047246	51.43	GK(1)GTSLF	2	1.433	1
A0A3Q7FPQ1	278	K	Aldose 1-epimerase OS=Solanum lycopersicum OX=4081 GN=101249166 PE=3 SV=1	101249166	1	6.07894e-10	101.56	VAIVEESK(1)SGR	2	-0.97664	1
A0A3Q7FPQ1	266	K	Aldose 1-epimerase OS=Solanum lycopersicum OX=4081 GN=101249166 PE=3 SV=1	101249166	1	4.29216e-07	99.11	LSEIPGGYDINYVLDNTEGK(1)HLR	3	-1.365	1	0.992	1.033	0.966	0.833
A0A3Q7FPS6	25	K	60S ribosomal protein L35a-2(predicted) OS=Solanum lycopersicum OX=4081 PE=3 SV=1	---	1	1.15572e-10	116.43	SK(1)SNQYPNTSLIQIEGVNTK	3	-1.769	1	0.911	0.952	1.121	1.039
A0A3Q7FPS6	59	K	60S ribosomal protein L35a-2(predicted) OS=Solanum lycopersicum OX=4081 PE=3 SV=1	---	1	0.000583437	110.31	LGYIYK(1)AK	2	-0.58973	2
A0A3Q7FPS6	22	K	60S ribosomal protein L35a-2(predicted) OS=Solanum lycopersicum OX=4081 PE=3 SV=1	---	1	0.0549324	59.597	GTVLGYK(1)R	2	-0.84187	1
A0A3Q7FPS6	52	K	60S ribosomal protein L35a-2(predicted) OS=Solanum lycopersicum OX=4081 PE=3 SV=1	---	1	0.000117544	90.263	EEVDWYLGK(1)R	3	-0.20789	1	0.922	1.104	0.943	1.049
A0A3Q7FPS6	64	K	60S ribosomal protein L35a-2(predicted) OS=Solanum lycopersicum OX=4081 PE=3 SV=1	---	1	1.18724e-09	144.35	K(1)NNSHYR	3	0.50131	7	1.045	0.909	1.035	1.242
A0A3Q7FPS6	97	K	60S ribosomal protein L35a-2(predicted) OS=Solanum lycopersicum OX=4081 PE=3 SV=1	---	1	1.66327e-05	95.094	SNLPPK(1)SMGAK	3	0.42948	4	1.012	0.89	1.027	1.029
A0A3Q7FPS6	91	K	60S ribosomal protein L35a-2(predicted) OS=Solanum lycopersicum OX=4081 PE=3 SV=1	---	1	0.00842396	68.224	FK(1)SNLPPK	2	0.55473	8	1.039	0.916	0.999	1.067
A0A3Q7FPU6	808	K	Glutamine amidotransferase type-1 domain-containing protein OS=Solanum lycopersicum OX=4081 PE=3 SV=1	---	1	0.000465203	113.1	FLTTK(1)VDR	2	-0.4274	1	0.979	1.042	1.084	0.973
A0A3Q7FPU6	165	K	Glutamine amidotransferase type-1 domain-containing protein OS=Solanum lycopersicum OX=4081 PE=3 SV=1	---	1	3.39391e-08	115.57	ISNQIIGLK(1)TEQCFNVGLK	3	-0.15264	1	0.995	1.108	1	0.957
A0A3Q7FPU6	1083	K	Glutamine amidotransferase type-1 domain-containing protein OS=Solanum lycopersicum OX=4081 PE=3 SV=1	---	1	0.00271378	80.69	K(1)NVDLVLEK	3	-0.68627	2	1.018	1.066	0.926	0.982
A0A3Q7FPU6	175	K	Glutamine amidotransferase type-1 domain-containing protein OS=Solanum lycopersicum OX=4081 PE=3 SV=1	---	1	0.000493318	60.938	TEQCFNVGLK(1)SDLSSDK	3	0.5351	1
A0A3Q7FPU6	791	K	Glutamine amidotransferase type-1 domain-containing protein OS=Solanum lycopersicum OX=4081 PE=3 SV=1	---	1	0.000297451	68.494	EPLDIAPATTVLDSLK(1)R	3	0.93849	1	1.06	0.943	0.986	0.945
A0A3Q7FPU6	211	K	Glutamine amidotransferase type-1 domain-containing protein OS=Solanum lycopersicum OX=4081 PE=3 SV=1	---	1	0.00141007	67.102	K(1)HPDAYIVEVGPR	3	0.51679	1	1.018	0.933	0.961	1.009
A0A3Q7FPW5	224	K	Protein kinase domain-containing protein(predicted) OS=Solanum lycopersicum OX=4081 PE=4 SV=1	---	1	5.027e-17	132.08	DIGK(1)YSAADYAK	2	-0.57569	2	1.029	1.216	0.926	0.747
A0A3Q7FPY3	718	K	SufE domain-containing protein OS=Solanum lycopersicum OX=4081 GN=101246910 PE=4 SV=1	101246910	1	0.0258223	65.777	HFQATK(1)R	3	-1.5668	1
A0A3Q7FPY3	696	K	SufE domain-containing protein OS=Solanum lycopersicum OX=4081 GN=101246910 PE=4 SV=1	101246910	1	0.036753	60.682	LLTPK(1)GK	2	-0.36188	1	1.204	0.668	0.941	1.201
A0A3Q7FPY9	456	K	Cysteine protease(predicted) OS=Solanum lycopersicum OX=4081 PE=3 SV=1	---	1	0.000222166	77.644	ESGAVTQVK(1)HQGR	3	-0.082702	1	1.112	1.116	0.897	0.883
A0A3Q7FPZ4	793	K	Smr domain-containing protein OS=Solanum lycopersicum OX=4081 GN=101262199 PE=4 SV=1	101262199	1	0.000241481	94.363	IVCQK(1)TQLK	3	-0.64678	2	1.106	0.948	1.081	1.058
A0A3Q7FPZ4	437	K	Smr domain-containing protein OS=Solanum lycopersicum OX=4081 GN=101262199 PE=4 SV=1	101262199	1	0.00244847	81.95	GGLHEDAK(1)R	3	-1.5498	2	0.88	0.978	0.978	1.254
A0A3Q7FPZ4	754	K	Smr domain-containing protein OS=Solanum lycopersicum OX=4081 GN=101262199 PE=4 SV=1	101262199	1	0.00100874	78.903	GQTEK(1)SSVTR	2	-2.4711	1	1.1	0.978	0.91	1.172
A0A3Q7FQ13	472	K	Putative SWI/SNF complex subunit SWI3A-like(predicted) OS=Solanum lycopersicum OX=4081 PE=4 SV=1	---	1	2.3317e-08	114.63	TSQVVGAEGEEK(1)HVR	3	2.67	2	1.067	1.1	0.929	0.757
A0A3Q7FQ73	396	K	TFIIS N-terminal domain-containing protein(predicted) OS=Solanum lycopersicum OX=4081 GN=101252674 PE=4 SV=1	101252674	1	0.000151151	95.09	QHK(1)NTEIQR	3	-0.13429	1	1.023	0.939	0.999	0.953
A0A3Q7FQ90	139	K	RRM domain-containing protein OS=Solanum lycopersicum OX=4081 PE=4 SV=1	---	1	0.0326819	62.463	AK(1)TFDEK	2	-0.19174	1	1	1.184	0.947	0.922
A0A3Q7FQB0	44	K	J domain-containing protein OS=Solanum lycopersicum OX=4081 GN=101268849 PE=4 SV=1	101268849	1	0.0400704	46.426	WHPDK(1)HK	4	-0.64977	1	0.934	1.058	0.774	0.989
A0A3Q7FQD8	458	K	Argonaute1-2 (Fragment)(predicted) OS=Solanum lycopersicum OX=4081 PE=3 SV=1	---	1	9.96977e-05	98.044	GVK(1)VEVTHR	2	-0.69023	2	1	1.047	0.959	1.007
A0A3Q7FQD8	368	K	Argonaute1-2 (Fragment)(predicted) OS=Solanum lycopersicum OX=4081 PE=3 SV=1	---	1	4.29291e-20	145.29	ELPTSK(1)YCPVGR	3	-1.3129	2	0.888	1.146	1.099	0.862
A0A3Q7FQD8	751	K	Argonaute1-2 (Fragment)(predicted) OS=Solanum lycopersicum OX=4081 PE=3 SV=1	---	1	0.0176232	69.998	HVFK(1)MSK	3	-1.7432	1
A0A3Q7FQD8	581	K	Argonaute1-2 (Fragment)(predicted) OS=Solanum lycopersicum OX=4081 PE=3 SV=1	---	1	0.000374769	81.92	HNAYAEDK(1)YAK	3	0.47005	1	0.975	1.201	1.003	0.898
A0A3Q7FQD8	223	K	Argonaute1-2 (Fragment)(predicted) OS=Solanum lycopersicum OX=4081 PE=3 SV=1	---	1	4.79878e-07	117.79	GK(1)FGQSCIVK	3	0.20948	2	0.82	1.157	1.183	0.958
A0A3Q7FQF9	3	K	Iron-sulfur cluster assembly protein OS=Solanum lycopersicum OX=4081 GN=101252070 PE=3 SV=1	101252070	1	0.0537595	44.692	LK(1)HVGNR	3	0.23012	1	1.318	1.25	0.819	0.701
A0A3Q7FQG3	392	K	enolase 1, chloroplastic-like(predicted) OS=Solanum lycopersicum OX=4081 PE=3 SV=1	---	1	0.00896632	71.501	IAEAIQK(1)K	3	-0.71444	1	0.989	1.128	0.941	1.011
A0A3Q7FQG3	255	K	enolase 1, chloroplastic-like(predicted) OS=Solanum lycopersicum OX=4081 PE=3 SV=1	---	1	2.81741e-07	106.02	AK(1)YGQDACNVGDEGGFAPNVQDNR	3	-0.3091	2	0.96	1.101	0.994	0.898
A0A3Q7FQH2	237	K	Str_synth domain-containing protein(predicted) OS=Solanum lycopersicum OX=4081 PE=4 SV=1	---	1	0.00708412	91.906	FWLK(1)GAK	2	-0.296	1	0.834	1.125	1.053	1.021
A0A3Q7FQH2	191	K	Str_synth domain-containing protein(predicted) OS=Solanum lycopersicum OX=4081 PE=4 SV=1	---	1	0.000193549	96.229	LFK(1)YDIATK	2	-1.1814	2	0.792	1.167	1.086	0.966
A0A3Q7FQH2	275	K	Str_synth domain-containing protein(predicted) OS=Solanum lycopersicum OX=4081 PE=4 SV=1	---	1	0.000760076	56.943	TK(1)VLIIPTIISTGQR	3	3.4721	1
A0A3Q7FQN8	1167	K	DNA-directed RNA polymerase subunit beta OS=Solanum lycopersicum OX=4081 PE=3 SV=1	---	1	0.0341765	53.965	TVQGGK(1)VR	2	1.6781	1
A0A3Q7FQR1	73	K	Plant/F13G24-250 protein(predicted) OS=Solanum lycopersicum OX=4081 PE=4 SV=1	---	1	0.0313379	63.216	LLTK(1)AEK	2	0.17793	1	1.018	0.821	1.115	0.996
A0A3Q7FQR1	37	K	Plant/F13G24-250 protein(predicted) OS=Solanum lycopersicum OX=4081 PE=4 SV=1	---	1	1.985e-07	102.5	K(1)TTTVFPVGEKPR	3	0.36477	3	0.964	1.133	1.01	0.933
A0A3Q7FQT1	61	K	ZF-HD dimerization-type domain-containing protein OS=Solanum lycopersicum OX=4081 PE=4 SV=1	---	1	0.004763	62.055	K(1)FSCGGSYSNNSSR	2	-0.22418	1	0.88	1.216	1.176	1.002
A0A3Q7FR13	367	K	Glutamine amidotransferase type-1 domain-containing protein OS=Solanum lycopersicum OX=4081 PE=3 SV=1	---	1	4.41838e-06	93.614	MK(1)FGHHGGNHPVR	3	-0.098325	5	1.013	1.07	1.019	1.153
A0A3Q7FR13	283	K	Glutamine amidotransferase type-1 domain-containing protein OS=Solanum lycopersicum OX=4081 PE=3 SV=1	---	1	7.28152e-05	92.474	ETFNVVAYDFGIK(1)HNILR	3	0.01755	1	1.028	0.946	0.954	0.922
A0A3Q7FR24	153	K	miraculin-like(predicted) OS=Solanum lycopersicum OX=4081 GN=101262296 PE=4 SV=1	101262296	1	0.000303145	91.961	IDK(1)YEEAYK	2	1.4793	1	0.966	1.369	1.014	0.721
A0A3Q7FR75	487	K	Pyr_redox_2 domain-containing protein OS=Solanum lycopersicum OX=4081 GN=101258913 PE=4 SV=1	101258913	1	0.0118176	68.016	YK(1)ALVDLR	2	0.072406	1
A0A3Q7FR78	421	K	Sieve element occlusion a(predicted) OS=Solanum lycopersicum OX=4081 GN=101251462 PE=4 SV=1	101251462	1	2.82475e-12	136.01	GWNDAQEQK(1)FK	2	-0.41511	2	0.808	1.256	1.035	0.936
A0A3Q7FR78	562	K	Sieve element occlusion a(predicted) OS=Solanum lycopersicum OX=4081 GN=101251462 PE=4 SV=1	101251462	1	0.00141188	59.345	AGIDLQMLYVGK(1)SNNK	3	1.9078	1
A0A3Q7FR78	412	K	Sieve element occlusion a(predicted) OS=Solanum lycopersicum OX=4081 GN=101251462 PE=4 SV=1	101251462	1	1.54174e-07	103.83	SK(1)GWNDAQEQK	2	-1.0838	2	0.908	1.317	0.984	0.9
A0A3Q7FR78	542	K	Sieve element occlusion a(predicted) OS=Solanum lycopersicum OX=4081 GN=101251462 PE=4 SV=1	101251462	1	0.0226127	69.716	NFTK(1)SAR	2	-0.70032	2	0.914	1.069	1.03	1.066
A0A3Q7FR78	292	K	Sieve element occlusion a(predicted) OS=Solanum lycopersicum OX=4081 GN=101251462 PE=4 SV=1	101251462	1	0.00448747	64.82	LK(1)NISEHLR	3	-0.15242	2	0.769	1.438	0.714	1.068
A0A3Q7FR78	224	K	Sieve element occlusion a(predicted) OS=Solanum lycopersicum OX=4081 GN=101251462 PE=4 SV=1	101251462	1	0.0150897	74.415	IIMEFK(1)K	3	-0.070534	1	0.859	1.197	0.901	0.969
A0A3Q7FR78	451	K	Sieve element occlusion a(predicted) OS=Solanum lycopersicum OX=4081 GN=101251462 PE=4 SV=1	101251462	1	0.0293111	57.859	EK(1)WHFTK	3	-0.86142	1	0.836	1.222	1.015	1.012
A0A3Q7FR83	108	K	Protein-L-isoaspartate O-methyltransferase OS=Solanum lycopersicum OX=4081 PE=3 SV=1	---	1	0.00360891	79.148	CGVIK(1)SQK	3	-2.0601	2	0.96	1.251	0.949	1.033
A0A3Q7FR94	139	K	Nucleoside diphosphate kinase OS=Solanum lycopersicum OX=4081 GN=101244761 PE=3 SV=1	101244761	1	2.87336e-07	122.55	DLQSK(1)SFFPK	3	-0.52306	2	1.045	1.063	0.993	0.973
A0A3Q7FR95	66	K	AB hydrolase-1 domain-containing protein OS=Solanum lycopersicum OX=4081 GN=101264913 PE=4 SV=1	101264913	1	1.09105e-07	108.06	YK(1)DNSVNIYYEEHHK	4	0.57634	2	0.99	0.886	1.012	1.055
A0A3Q7FR95	323	K	AB hydrolase-1 domain-containing protein OS=Solanum lycopersicum OX=4081 GN=101264913 PE=4 SV=1	101264913	1	0.000797985	84.605	SK(1)AEMEALK	2	-0.047798	1	0.945	0.86	0.957	1.277
A0A3Q7FR95	249	K	AB hydrolase-1 domain-containing protein OS=Solanum lycopersicum OX=4081 GN=101264913 PE=4 SV=1	101264913	1	4.60153e-08	114.52	SITSQYK(1)SHVYADPEK	3	1.5626	1	0.913	0.991	0.892	1.018
A0A3Q7FR95	79	K	AB hydrolase-1 domain-containing protein OS=Solanum lycopersicum OX=4081 GN=101264913 PE=4 SV=1	101264913	1	3.74032e-07	104.38	DNSVNIYYEEHHK(1)GSDEPCK	4	-0.33204	2	0.958	1.039	0.929	1.154
A0A3Q7FRA5	21	K	Glyceraldehyde-3-phosphate dehydrogenase OS=Solanum lycopersicum OX=4081 PE=3 SV=1	---	1	0.00935005	53.237	VK(1)IGINGFGR	2	1.3677	1
A0A3Q7FRC7	432	K	Elongation factor Tu OS=Solanum lycopersicum OX=4081 GN=101245244 PE=3 SV=1	101245244	0.97434	0.00150258	49.559	VTSITTDK(0.026)GDESK(0.974)MVMPGDR	3	-0.49772	1	0.921	0.991	1.001	0.959
A0A3Q7FRE5	131	K	Rhodanese domain-containing protein OS=Solanum lycopersicum OX=4081 GN=101268560 PE=4 SV=1	101268560	1	1.29898e-06	102.98	QAGEEVLK(1)NASPVISDATK	4	4.4714	2	0.928	0.998	0.963	0.896
A0A3Q7FRE5	310	K	Rhodanese domain-containing protein OS=Solanum lycopersicum OX=4081 GN=101268560 PE=4 SV=1	101268560	1	3.15285e-05	98.391	INK(1)GSNIVIMDSYSDSAK	3	-0.59737	1	0.938	0.993	1.027	0.932
A0A3Q7FRE5	292	K	Rhodanese domain-containing protein OS=Solanum lycopersicum OX=4081 GN=101268560 PE=4 SV=1	101268560	1	6.63795e-06	108.72	K(1)VEAEIVALK	3	-0.39829	2	0.994	0.892	1.167	1.014
A0A3Q7FRE5	268	K	Rhodanese domain-containing protein OS=Solanum lycopersicum OX=4081 GN=101268560 PE=4 SV=1	101268560	1	0.00512676	79.148	LPSSAK(1)NK	3	-0.40451	2	0.932	0.956	1.122	1.025
A0A3Q7FRG1	67	K	Ribosomal_L18e/L15P domain-containing protein OS=Solanum lycopersicum OX=4081 GN=101265118 PE=3 SV=1	101265118	1	5.66684e-25	163.33	NK(1)FYCPTVNIDK	3	0.026527	4	1.051	0.82	1.135	1.259
A0A3Q7FRG1	87	K	Ribosomal_L18e/L15P domain-containing protein OS=Solanum lycopersicum OX=4081 GN=101265118 PE=3 SV=1	101265118	1	0.000113241	86.288	LWSLVPQEVK(1)DK	3	1.1867	1	1.097	1.039	0.825	0.863
A0A3Q7FRG1	131	K	Ribosomal_L18e/L15P domain-containing protein OS=Solanum lycopersicum OX=4081 GN=101265118 PE=3 SV=1	101265118	1	0.00128417	95.502	LISK(1)NAEK	2	-0.42707	2	0.956	0.918	1.074	1.159
A0A3Q7FRG1	125	K	Ribosomal_L18e/L15P domain-containing protein OS=Solanum lycopersicum OX=4081 GN=101265118 PE=3 SV=1	101265118	1	1.55131e-06	99.941	GVLPENQAVVVK(1)AK	3	-1.1254	1	0.984	0.79	1.075	1.064
A0A3Q7FRG1	89	K	Ribosomal_L18e/L15P domain-containing protein OS=Solanum lycopersicum OX=4081 GN=101265118 PE=3 SV=1	101265118	1	0.0232036	69.275	DK(1)AAATK	2	0.95051	1	1.08	0.896	0.839	1.475
A0A3Q7FRG1	55	K	Ribosomal_L18e/L15P domain-containing protein OS=Solanum lycopersicum OX=4081 GN=101265118 PE=3 SV=1	101265118	1	1.06589e-08	106.62	YHPGYFGK(1)VGMR	3	-1.0604	1	1.198	0.851	0.944	0.934
A0A3Q7FRG1	47	K	Ribosomal_L18e/L15P domain-containing protein OS=Solanum lycopersicum OX=4081 GN=101265118 PE=3 SV=1	101265118	1	5.55869e-05	86.756	ILFDK(1)YHPGYFGK	4	-0.57462	3	0.965	0.929	1.105	1.137
A0A3Q7FRI8	301	K	serine protease SPPA, chloroplastic(predicted) OS=Solanum lycopersicum OX=4081 PE=4 SV=1	---	1	0.0111223	80.986	K(1)SISDENR	2	-0.55388	1	1.016	1.545	0.902	0.794
A0A3Q7FRJ1	137	K	kinetochore protein Spc25-like(predicted) OS=Solanum lycopersicum OX=4081 PE=4 SV=1	---	1	1.26022e-07	91.62	ACEEK(1)HNQTAEQR	3	0.087367	1
A0A3Q7FRK8	1957	K	protein MODIFIER OF SNC1 1(predicted) OS=Solanum lycopersicum OX=4081 PE=4 SV=1	---	1	0.00334517	55.335	LLQPFIDIK(1)NLDYK	3	0.035855	1	0.97	0.88	0.962	0.983
A0A3Q7FRK8	1234	K	protein MODIFIER OF SNC1 1(predicted) OS=Solanum lycopersicum OX=4081 PE=4 SV=1	---	1	0.0171884	43.05	GSTELALDTSK(1)NDCK	3	0.5137	1
A0A3Q7FRU0	127	K	ATP synthase subunit gamma, mitochondrial(predicted) OS=Solanum lycopersicum OX=4081 PE=3 SV=1	---	1	6.32381e-46	190.19	GLCGGINSTSVK(1)ISR	2	0.17824	2	0.967	1.19	1.138	0.913
A0A3Q7FRU0	57	K	ATP synthase subunit gamma, mitochondrial(predicted) OS=Solanum lycopersicum OX=4081 PE=3 SV=1	---	1	0.00647069	89.355	SVK(1)NIQK	3	0.61061	2	0.924	1.17	1.086	0.871
A0A3Q7FRU0	162	K	ATP synthase subunit gamma, mitochondrial(predicted) OS=Solanum lycopersicum OX=4081 PE=3 SV=1	---	1	0.0020739	64.313	K(1)DIELVMTELQK	2	0.58177	2	0.943	1.114	1.058	0.941
A0A3Q7FRU0	61	K	ATP synthase subunit gamma, mitochondrial(predicted) OS=Solanum lycopersicum OX=4081 PE=3 SV=1	---	1	0.00624607	97.431	NIQK(1)ITK	3	-0.45799	2	0.988	1.114	1.033	0.936
A0A3Q7FRU0	144	K	ATP synthase subunit gamma, mitochondrial(predicted) OS=Solanum lycopersicum OX=4081 PE=3 SV=1	---	1	2.25787e-11	127.97	ENK(1)YVVLGEK	2	0.076105	2	0.944	1.109	1.043	0.936
A0A3Q7FRU0	105	K	ATP synthase subunit gamma, mitochondrial(predicted) OS=Solanum lycopersicum OX=4081 PE=3 SV=1	---	1	3.17411e-05	98.592	K(1)NVIVTISADK	2	-0.75353	2	1.049	1.168	0.992	0.938
A0A3Q7FRX9	134	K	Putative (-)-isopiperitenol/(-)-carveol dehydrogenase, mitochondrial-like(predicted) OS=Solanum lycopersicum OX=4081 PE=4 SV=1	---	1	0.00108929	72.34	GSVACVK(1)HAAK	3	0.75014	1	1.022	1.008	1.089	1.001
A0A3Q7FS41	147	K	ACT domain-containing protein DS12, chloroplastic(predicted) OS=Solanum lycopersicum OX=4081 GN=101249904 PE=4 SV=1	101249904	1	9.68521e-25	158.25	K(1)VEDPELLEAIR	3	0.22632	2	1.018	0.977	0.977	1.029
A0A3Q7FS41	251	K	ACT domain-containing protein DS12, chloroplastic(predicted) OS=Solanum lycopersicum OX=4081 GN=101249904 PE=4 SV=1	101249904	1	0.0110734	63.534	AK(1)FHVSYK	3	-0.62263	1	1.069	1.048	0.878	1.029
A0A3Q7FS41	136	K	ACT domain-containing protein DS12, chloroplastic(predicted) OS=Solanum lycopersicum OX=4081 GN=101249904 PE=4 SV=1	101249904	1	6.05077e-06	90.229	HNK(1)LCITHASTGR	3	-0.32337	1	1.02	1.047	1.045	0.96
A0A3Q7FS41	133	K	ACT domain-containing protein DS12, chloroplastic(predicted) OS=Solanum lycopersicum OX=4081 GN=101249904 PE=4 SV=1	101249904	1	1.08994e-21	155.08	ANVYLDSSGK(1)HNK	4	-0.20487	4	1.022	1.108	0.973	0.963
A0A3Q7FS53	209	K	RING-type domain-containing protein OS=Solanum lycopersicum OX=4081 GN=101261009 PE=4 SV=1	101261009	1	0.00402423	83.862	SK(1)QECNAR	2	0.66837	1	1.208	1.014	0.98	1.007
A0A3Q7FS73	345	K	Aldedh domain-containing protein OS=Solanum lycopersicum OX=4081 GN=100301929 PE=3 SV=1	100301929	1	0.00177841	96.342	GQYEK(1)ILK	2	-0.82985	1	1.094	1.002	1.091	0.963
A0A3Q7FS73	371	K	Aldedh domain-containing protein OS=Solanum lycopersicum OX=4081 GN=100301929 PE=3 SV=1	100301929	1	1.00697e-07	114.96	DEGATILYGGDRPEHLK(1)K	4	-0.21396	1	0.981	1.039	0.993	1.018
A0A3Q7FS73	429	K	Aldedh domain-containing protein OS=Solanum lycopersicum OX=4081 GN=100301929 PE=3 SV=1	100301929	1	4.34608e-12	116.51	FGLGAAILSK(1)DLER	3	1.8966	2	0.961	1.151	0.96	0.945
A0A3Q7FS97	112	K	Lactoylglutathione lyase OS=Solanum lycopersicum OX=4081 PE=3 SV=1	---	1	0.0049309	79.986	LVEEIK(1)AK	2	-0.77972	1	0.938	1.075	1.052	0.937
A0A3Q7FS97	170	K	Lactoylglutathione lyase OS=Solanum lycopersicum OX=4081 PE=3 SV=1	---	1	0.00504845	89.55	AIK(1)FYEK	3	-1.3241	1	0.975	1.12	1.138	0.992
A0A3Q7FS97	182	K	Lactoylglutathione lyase OS=Solanum lycopersicum OX=4081 PE=3 SV=1	---	1	1.23492e-06	128.36	ALGMQVVK(1)K	2	-0.70356	6	1.004	1.074	1.015	0.821
A0A3Q7FS97	40	K	Lactoylglutathione lyase OS=Solanum lycopersicum OX=4081 PE=3 SV=1	---	1	2.98649e-13	125.97	TIK(1)FYTECFGMK	2	0.29737	3	0.947	1.119	1.082	0.922
A0A3Q7FS97	49	K	Lactoylglutathione lyase OS=Solanum lycopersicum OX=4081 PE=3 SV=1	---	1	4.70985e-09	113.24	FYTECFGMK(1)LLR	2	-0.7586	3	1.029	1.095	1.025	0.878
A0A3Q7FS97	183	K	Lactoylglutathione lyase OS=Solanum lycopersicum OX=4081 PE=3 SV=1	---	1	0.012592	67.207	K(1)VDRPEHK	2	-1.4814	3	0.943	1.214	1.021	0.904
A0A3Q7FSA0	163	K	Putative ribulose-phosphate 3-epimerase, chloroplastic-like(predicted) OS=Solanum lycopersicum OX=4081 GN=101264109 PE=4 SV=1	101264109	1	3.02998e-15	145	TINQIK(1)SLGAK	2	-0.4242	10	1.001	1.007	1.018	1.099
A0A3Q7FSA0	243	K	Putative ribulose-phosphate 3-epimerase, chloroplastic-like(predicted) OS=Solanum lycopersicum OX=4081 GN=101264109 PE=4 SV=1	101264109	1	5.12094e-14	93.505	NAYK(1)VIEAGANALVAGSAVFGAPDYAEAIK	4	-0.29007	1	1.034	0.974	0.875	1.001
A0A3Q7FSA0	56	K	Putative ribulose-phosphate 3-epimerase, chloroplastic-like(predicted) OS=Solanum lycopersicum OX=4081 GN=101264109 PE=4 SV=1	101264109	1	5.80195e-07	107.41	FSK(1)SDIIVSPSILSANFSK	3	-0.45245	3	0.964	1.026	0.897	1.065
A0A3Q7FSA0	239	K	Putative ribulose-phosphate 3-epimerase, chloroplastic-like(predicted) OS=Solanum lycopersicum OX=4081 GN=101264109 PE=4 SV=1	101264109	1	1.13116e-31	156.73	GVNPWIEVDGGVGPK(1)NAYK	4	-0.75112	12	1.046	0.946	0.915	0.987
A0A3Q7FSA0	224	K	Putative ribulose-phosphate 3-epimerase, chloroplastic-like(predicted) OS=Solanum lycopersicum OX=4081 GN=101264109 PE=4 SV=1	101264109	1	3.23338e-42	171.3	ICAEK(1)GVNPWIEVDGGVGPK	3	-0.56773	4	0.921	1.034	1.037	1.1
A0A3Q7FSB0	80	K	Plastocyanin-like domain-containing protein OS=Solanum lycopersicum OX=4081 PE=4 SV=1	---	1	8.46487e-05	79.875	DELPIPK(1)NAILCGK	3	0.15903	1	0.851	1.167	1.095	1.05
A0A3Q7FSD1	22	K	Vacuolar protein sorting-associated protein 29 OS=Solanum lycopersicum OX=4081 GN=101249720 PE=3 SV=1	101249720	1	0.0207263	54.094	AADLPAK(1)FK	2	-1.7007	1
A0A3Q7FSD7	365	K	Geranylgeranyl reductase(predicted) OS=Solanum lycopersicum OX=4081 GN=101262299 PE=4 SV=1	101262299	1	4.3234e-10	117.48	MCAEAIVEGSENGK(1)R	2	2.4795	5	0.902	0.879	0.941	0.998
A0A3Q7FSD7	240	K	Geranylgeranyl reductase(predicted) OS=Solanum lycopersicum OX=4081 GN=101262299 PE=4 SV=1	101262299	1	0.027238	66.27	ISDDK(1)MK	2	-0.24872	1	1.071	0.763	1.103	1.197
A0A3Q7FSD7	286	K	Geranylgeranyl reductase(predicted) OS=Solanum lycopersicum OX=4081 GN=101262299 PE=4 SV=1	101262299	1	0.0307566	78.192	K(1)FQLATR	2	0.16305	1	1.126	0.7	1.138	1.289
A0A3Q7FSD7	428	K	Geranylgeranyl reductase(predicted) OS=Solanum lycopersicum OX=4081 GN=101262299 PE=4 SV=1	101262299	1	0.00566384	60.167	MTFDSYLYK(1)K	2	-4.101	2
A0A3Q7FSD7	298	K	Geranylgeranyl reductase(predicted) OS=Solanum lycopersicum OX=4081 GN=101262299 PE=4 SV=1	101262299	1	0.000267609	93.345	ADSK(1)ITGGK	3	-0.53596	2	0.987	0.745	1.1	1.38
A0A3Q7FSD7	396	K	Geranylgeranyl reductase(predicted) OS=Solanum lycopersicum OX=4081 GN=101262299 PE=4 SV=1	101262299	1	2.23904e-10	120.57	VLDILQK(1)VFYR	2	0.93597	1	1.072	0.807	0.899	1.32
A0A3Q7FSD7	281	K	Geranylgeranyl reductase(predicted) OS=Solanum lycopersicum OX=4081 GN=101262299 PE=4 SV=1	101262299	1	1.54989e-63	202.03	CDHVAVGTGTVTHK(1)ADIK	3	0.70354	1	1.114	0.85	0.924	1.346
A0A3Q7FSD7	348	K	Geranylgeranyl reductase(predicted) OS=Solanum lycopersicum OX=4081 GN=101262299 PE=4 SV=1	101262299	1	5.04416e-25	145.39	CSGEGIYFAAK(1)SGR	3	-0.24791	4	1.197	0.858	0.919	1.356
A0A3Q7FSD7	379	K	Geranylgeranyl reductase(predicted) OS=Solanum lycopersicum OX=4081 GN=101262299 PE=4 SV=1	101262299	1	0.0101592	83.948	YLEK(1)WDK	2	-1.0639	2	1.084	0.714	1.08	1.278
A0A3Q7FSD7	382	K	Geranylgeranyl reductase(predicted) OS=Solanum lycopersicum OX=4081 GN=101262299 PE=4 SV=1	101262299	1	0.000457481	85.554	WDK(1)TYWPTYK	2	-0.82969	2	1.007	0.85	1.078	1.128
A0A3Q7FSE5	124	K	Aldedh domain-containing protein OS=Solanum lycopersicum OX=4081 GN=101250104 PE=3 SV=1	101250104	1	7.19068e-08	110.38	IMLK(1)FADLVEK	3	-0.66	2	0.973	1.173	0.955	0.988
A0A3Q7FSE5	468	K	Aldedh domain-containing protein OS=Solanum lycopersicum OX=4081 GN=101250104 PE=3 SV=1	101250104	1	7.54756e-05	82.865	YGLAAGVFTK(1)NIDTANTLTR	3	4.3138	1	0.915	1.052	0.975	0.961
A0A3Q7FSE5	370	K	Aldedh domain-containing protein OS=Solanum lycopersicum OX=4081 GN=101250104 PE=3 SV=1	101250104	1	0.0184915	73.233	VVGDPFK(1)K	3	-0.96613	2	0.922	1.161	1.024	1.016
A0A3Q7FSE5	443	K	Aldedh domain-containing protein OS=Solanum lycopersicum OX=4081 GN=101250104 PE=3 SV=1	101250104	1	1.21431e-07	107.18	EDMSIAQDEIFGPVQCVFK(1)FK	3	-0.68609	3	0.944	1.185	0.998	0.84
A0A3Q7FSE5	386	K	Aldedh domain-containing protein OS=Solanum lycopersicum OX=4081 GN=101250104 PE=3 SV=1	101250104	1	9.00843e-43	174.78	GVEQGPQIDSEQFQK(1)ILR	3	0.20582	1	0.978	1.004	1.016	0.879
A0A3Q7FSE5	511	K	Aldedh domain-containing protein OS=Solanum lycopersicum OX=4081 GN=101250104 PE=3 SV=1	101250104	1	5.14698e-06	93.243	EK(1)GIYSLNNYLQVK	3	-1.445	1	0.804	1.027	1.148	1.019
A0A3Q7FSE5	445	K	Aldedh domain-containing protein OS=Solanum lycopersicum OX=4081 GN=101250104 PE=3 SV=1	101250104	1	0.000242841	89.827	FK(1)DIGEVIK	2	-0.72105	5	0.962	1.13	1.03	0.911
A0A3Q7FSE5	411	K	Aldedh domain-containing protein OS=Solanum lycopersicum OX=4081 GN=101250104 PE=3 SV=1	101250104	1	0.000171626	75.564	IGSK(1)GYFIQPTVFSNVK	3	-0.53123	1	1.041	1.087	1.104	0.904
A0A3Q7FSE5	355	K	Aldedh domain-containing protein OS=Solanum lycopersicum OX=4081 GN=101250104 PE=3 SV=1	101250104	1	3.49127e-07	121.02	VYDEFVEK(1)AK	2	-0.95596	2	1.013	1.264	1.049	0.896
A0A3Q7FSH7	384	K	1-deoxy-D-xylulose-5-phosphate reductoisomerase(predicted) OS=Solanum lycopersicum OX=4081 GN=543682 PE=3 SV=1	543682	1	0.000867923	58.024	APDNVK(1)YPSMDLAYSAGR	3	3.4316	1	1.013	0.985	0.954	0.907
A0A3Q7FSH7	436	K	1-deoxy-D-xylulose-5-phosphate reductoisomerase(predicted) OS=Solanum lycopersicum OX=4081 GN=543682 PE=3 SV=1	543682	1	2.71929e-12	144.65	IVELTCAK(1)HR	2	0.17003	2	1.153	0.79	1.129	1.247
A0A3Q7FSH7	275	K	1-deoxy-D-xylulose-5-phosphate reductoisomerase(predicted) OS=Solanum lycopersicum OX=4081 GN=543682 PE=3 SV=1	543682	1	4.8853e-05	84.297	VADALK(1)HPNWNMGK	3	0.43943	1	1.111	0.8	1.009	1.201
A0A3Q7FSK2	847	K	Putative ketose-bisphosphate aldolase class-II family protein-like(predicted) OS=Solanum lycopersicum OX=4081 PE=4 SV=1	---	1	0.0160699	68.915	GK(1)HFLCR	3	0.38849	1	1.12	1.12	1.112	1.085
A0A3Q7FSK2	691	K	Putative ketose-bisphosphate aldolase class-II family protein-like(predicted) OS=Solanum lycopersicum OX=4081 PE=4 SV=1	---	1	2.07435e-10	121.24	NIDSAAK(1)SVEK	2	-0.92974	2	0.984	1.092	1.147	1.026
A0A3Q7FSL5	128	K	Putative (-)-isopiperitenol/(-)-carveol dehydrogenase, mitochondrial-like (Fragment)(predicted) OS=Solanum lycopersicum OX=4081 GN=101266112 PE=4 SV=1	101266112	1	1.36298e-10	121.5	GMAACVK(1)HAGR	3	-0.89232	1	1.004	1.071	1.018	0.899
A0A3Q7FSR2	59	K	Putative B12D protein-like(predicted) OS=Solanum lycopersicum OX=4081 GN=101260417 PE=4 SV=1	101260417	1	0.00218605	48.354	AAGILENFEEGEK(1)YAEHAIR	3	-0.74633	1
A0A3Q7FSS4	148	K	NAD(P)H-hydrate epimerase OS=Solanum lycopersicum OX=4081 GN=101258934 PE=3 SV=1	101258934	1	0.000519738	66.004	HLYHFGYK(1)PFICYPK	4	-0.724	1	0.924	1.008	0.935	0.847
A0A3Q7FSS4	491	K	NAD(P)H-hydrate epimerase OS=Solanum lycopersicum OX=4081 GN=101258934 PE=3 SV=1	101258934	1	0.00129381	64.104	LK(1)PEMFEFWQGQK	3	0.37619	1	1.096	0.909	0.961	0.983
A0A3Q7FSS5	172	K	PsbP domain-containing protein OS=Solanum lycopersicum OX=4081 GN=101259227 PE=4 SV=1	101259227	1	3.28147e-07	117.7	FLASPSQK(1)TK	3	-0.63505	3	0.951	1.197	0.984	0.914
A0A3Q7FSS5	174	K	PsbP domain-containing protein OS=Solanum lycopersicum OX=4081 GN=101259227 PE=4 SV=1	101259227	1	1.56863e-12	155.33	TK(1)LIESSER	2	0.13247	1	0.928	1.294	1.012	0.929
A0A3Q7FSS5	164	K	PsbP domain-containing protein OS=Solanum lycopersicum OX=4081 GN=101259227 PE=4 SV=1	101259227	1	0.00264506	81.017	K(1)FLASPSQK	2	0.73114	2	0.891	1.271	0.975	0.982
A0A3Q7FSS5	214	K	PsbP domain-containing protein OS=Solanum lycopersicum OX=4081 GN=101259227 PE=4 SV=1	101259227	1	1.31951e-42	169.9	HALTVVCIGNGK(1)FYTLTTGANER	3	0.5615	7	1.039	0.989	0.984	0.953
A0A3Q7FSS5	102	K	PsbP domain-containing protein OS=Solanum lycopersicum OX=4081 GN=101259227 PE=4 SV=1	101259227	1	0.00140699	86.898	GFLPVTDK(1)K	2	0.39861	1	0.976	1.066	0.983	0.915
A0A3Q7FSX7	613	K	Putative ovule protein(predicted) OS=Solanum lycopersicum OX=4081 PE=4 SV=1	---	1	0.000978104	59.182	FPFEPGK(1)SLQSDSSQR	3	-1.2426	1	0.951	1.082	0.965	0.995
A0A3Q7FSY3	112	K	39S ribosomal protein L47, mitochondrial-like(predicted) OS=Solanum lycopersicum OX=4081 PE=4 SV=1	---	1	0.00576614	72.928	IK(1)HVLTER	3	1.7539	1	1.052	0.771	0.974	1.023
A0A3Q7FSY4	137	K	AA_TRNA_LIGASE_II domain-containing protein OS=Solanum lycopersicum OX=4081 PE=3 SV=1	---	1	0.00243336	55.097	K(1)AGEEIRDQLYCFEDR	3	1.4526	1
A0A3Q7FSZ9	124	K	Putative haloacid dehalogenase-like hydrolase domain-containing protein 3-like(predicted) OS=Solanum lycopersicum OX=4081 PE=4 SV=1	---	1	0.00068218	80.014	K(1)HSCFGFAEK	3	1.3885	1
A0A3Q7FSZ9	108	K	Putative haloacid dehalogenase-like hydrolase domain-containing protein 3-like(predicted) OS=Solanum lycopersicum OX=4081 PE=4 SV=1	---	1	3.49265e-16	155.48	AAGQQCPDYK(1)R	2	0.84907	1	1.022	1.359	1.008	0.783
A0A3Q7FT32	104	K	Putative apyrase-like(predicted) OS=Solanum lycopersicum OX=4081 PE=3 SV=1	---	1	4.56005e-09	82.59	AEAVIPK(1)NLQSQTPIK	3	4.3115	1
A0A3Q7FT32	362	K	Putative apyrase-like(predicted) OS=Solanum lycopersicum OX=4081 PE=3 SV=1	---	1	7.91001e-05	100.69	AATLACK(1)TK	3	-0.49938	2	0.973	0.979	1.078	0.969
A0A3Q7FT62	434	K	Peptidase A1 domain-containing protein OS=Solanum lycopersicum OX=4081 PE=3 SV=1	---	1	8.52093e-06	102.08	ALPLHPK(1)NYLIPVDSSGK	3	3.9614	1	0.864	1.079	0.956	0.907
A0A3Q7FT62	375	K	Peptidase A1 domain-containing protein OS=Solanum lycopersicum OX=4081 PE=3 SV=1	---	1	4.6737e-12	142.76	LK(1)NTAYNTLR	2	-0.17131	1	0.897	1.271	1.12	0.825
A0A3Q7FT74	21	K	V-SNARE domain-containing protein OS=Solanum lycopersicum OX=4081 GN=101266321 PE=4 SV=1	101266321	1	1.49957e-08	106.32	QYCELSAILTK(1)K	3	0.47492	1	0.902	1.128	1.026	0.931
A0A3Q7FT74	78	K	V-SNARE domain-containing protein OS=Solanum lycopersicum OX=4081 GN=101266321 PE=4 SV=1	101266321	1	4.72896e-05	96.113	EYK(1)SDLNNLK	3	-0.44425	1	0.996	1.07	0.95	0.909
A0A3Q7FT97	25	K	FPG_CAT domain-containing protein OS=Solanum lycopersicum OX=4081 GN=101258844 PE=4 SV=1	101258844	1	0.0505979	53.557	K(1)IVK(1)AIIADDSK	3	0.11221	1	0.989	1.113	1.016	1.001
A0A3Q7FT97	22	K	FPG_CAT domain-containing protein OS=Solanum lycopersicum OX=4081 GN=101258844 PE=4 SV=1	101258844	1	0.0505979	53.557	K(1)IVK(1)AIIADDSK	3	0.11221	1	0.989	1.113	1.016	1.001
A0A3Q7FTH5	362	K	RanBD1 domain-containing protein OS=Solanum lycopersicum OX=4081 GN=101248860 PE=4 SV=1	101248860	1	0.000318026	83.087	VNVSTTGEGK(1)GR	2	0.13331	1	1.043	1.117	1.008	0.936
A0A3Q7FTH5	415	K	RanBD1 domain-containing protein OS=Solanum lycopersicum OX=4081 GN=101248860 PE=4 SV=1	101248860	1	6.93579e-06	102.52	GLSTIALK(1)FK	2	-0.46441	2	1.018	1.045	0.973	0.935
A0A3Q7FTI8	354	K	Aminotran_1_2 domain-containing protein OS=Solanum lycopersicum OX=4081 PE=4 SV=1	---	1	0.000977315	101.64	VVHWLAK(1)R	3	-0.18633	1	0.966	0.948	1.046	1.008
A0A3Q7FTI8	382	K	Aminotran_1_2 domain-containing protein OS=Solanum lycopersicum OX=4081 PE=4 SV=1	---	1	0.00993381	49.632	IAFGGLIEK(1)DCR	3	-0.064128	1
A0A3Q7FTM5	1025	K	Ribonuclease(predicted) OS=Solanum lycopersicum OX=4081 PE=4 SV=1	---	1	0.0127223	78.098	SAELDAK(1)K	2	-0.3753	1	1.054	0.845	1.009	1.125
A0A3Q7FTP6	626	K	Putative dnaJ, mitochondrial-like(predicted) OS=Solanum lycopersicum OX=4081 PE=3 SV=1	---	1	0.00491342	90.862	LNK(1)PSIR	3	0.021244	2	0.425	0.43	1.052	0.929
A0A3Q7FTP6	388	K	Putative dnaJ, mitochondrial-like(predicted) OS=Solanum lycopersicum OX=4081 PE=3 SV=1	---	1	0.00291763	69.815	STVTK(1)GEDLR	2	2.0765	1	1.024	1.044	0.89	1.064
A0A3Q7FTQ1	99	K	Rubredoxin-like domain-containing protein OS=Solanum lycopersicum OX=4081 GN=101245339 PE=4 SV=1	101245339	1	3.14797e-07	105.52	YFCPVCGAPK(1)R	2	-2.0693	1	1.016	1.325	0.954	0.964
A0A3Q7FTQ1	89	K	Rubredoxin-like domain-containing protein OS=Solanum lycopersicum OX=4081 GN=101245339 PE=4 SV=1	101245339	1	6.59217e-13	128.06	LPDK(1)YFCPVCGAPK	2	-0.38467	2	0.993	1.458	0.883	0.852
A0A3Q7FTQ1	108	K	Rubredoxin-like domain-containing protein OS=Solanum lycopersicum OX=4081 GN=101245339 PE=4 SV=1	101245339	1	0.00402423	83.862	AYEPK(1)VTK	2	-0.49695	1	0.932	1.412	0.977	0.893
A0A3Q7FTQ1	65	K	Rubredoxin-like domain-containing protein OS=Solanum lycopersicum OX=4081 GN=101245339 PE=4 SV=1	101245339	1	0.00132958	75.788	VTSK(1)QAYICR	2	1.1425	1	1.034	1.166	0.977	0.884
A0A3Q7FTQ8	418	K	Photosynthetic NDH subunit of subcomplex B 1, chloroplastic(predicted) OS=Solanum lycopersicum OX=4081 GN=101247416 PE=4 SV=1	101247416	1	0.000181049	91.657	GK(1)PSIGLFCSEDK(1)AR	3	-0.56656	3	0.943	1.158	1.001	0.919
A0A3Q7FTQ8	305	K	Photosynthetic NDH subunit of subcomplex B 1, chloroplastic(predicted) OS=Solanum lycopersicum OX=4081 GN=101247416 PE=4 SV=1	101247416	1	0.00296983	88.37	NVGAQK(1)GK	3	-0.21218	2	1.049	1.283	0.814	1.177
A0A3Q7FTQ8	307	K	Photosynthetic NDH subunit of subcomplex B 1, chloroplastic(predicted) OS=Solanum lycopersicum OX=4081 GN=101247416 PE=4 SV=1	101247416	1	5.67322e-05	94.692	GK(1)YIVIHGIK	3	0.39716	1	0.928	1.011	1.063	0.898
A0A3Q7FTQ8	429	K	Photosynthetic NDH subunit of subcomplex B 1, chloroplastic(predicted) OS=Solanum lycopersicum OX=4081 GN=101247416 PE=4 SV=1	101247416	1	7.9453e-05	94.465	SFVPNAEAK(1)K	3	0.92248	3	0.959	1.044	1.052	0.931
A0A3Q7FTQ8	299	K	Photosynthetic NDH subunit of subcomplex B 1, chloroplastic(predicted) OS=Solanum lycopersicum OX=4081 GN=101247416 PE=4 SV=1	101247416	1	0.00572173	76.605	YK(1)NVGAQK	3	-0.20161	3	0.939	1.098	1.022	1.015
A0A3Q7FTQ8	407	K	Photosynthetic NDH subunit of subcomplex B 1, chloroplastic(predicted) OS=Solanum lycopersicum OX=4081 GN=101247416 PE=4 SV=1	101247416	1	2.56388e-13	124.25	GK(1)PSIGLFCSEDK(1)AR	3	-0.56656	3	0.973	1.177	1.024	0.917
A0A3Q7FTQ8	315	K	Photosynthetic NDH subunit of subcomplex B 1, chloroplastic(predicted) OS=Solanum lycopersicum OX=4081 GN=101247416 PE=4 SV=1	101247416	1	1.67457e-05	89.301	YIVIHGIK(1)SDSK	3	-1.0844	1
A0A3Q7FTQ8	319	K	Photosynthetic NDH subunit of subcomplex B 1, chloroplastic(predicted) OS=Solanum lycopersicum OX=4081 GN=101247416 PE=4 SV=1	101247416	1	0.000729039	82.278	SDSK(1)ASMQSR	2	-0.31822	1	0.937	1.297	0.966	0.945
A0A3Q7FTQ8	297	K	Photosynthetic NDH subunit of subcomplex B 1, chloroplastic(predicted) OS=Solanum lycopersicum OX=4081 GN=101247416 PE=4 SV=1	101247416	1	0.0013051	99.815	EVVEAK(1)YK	3	-0.1166	2	0.97	1.163	1.018	0.98
A0A3Q7FTS1	39	K	40S ribosomal protein S19-2(predicted) OS=Solanum lycopersicum OX=4081 GN=101249905 PE=4 SV=1	101249905	1	9.82385e-18	130.2	LELPEWTDIVK(1)TGK	2	-0.69401	2	1.062	0.834	1.014	1.116
A0A3Q7FTS1	95	K	40S ribosomal protein S19-2(predicted) OS=Solanum lycopersicum OX=4081 GN=101249905 PE=4 SV=1	101249905	1	2.7145e-12	136.27	HFCK(1)SSGSVAR	2	-1.0734	5	1.068	0.926	0.952	1.227
A0A3Q7FTS1	24	K	40S ribosomal protein S19-2(predicted) OS=Solanum lycopersicum OX=4081 GN=101249905 PE=4 SV=1	101249905	1	2.42307e-05	128.57	AYAAHLK(1)R	3	-1.6817	1	1.06	0.915	0.952	1.054
A0A3Q7FTZ2	124	K	ATP-dependent RNA helicase DDX41(predicted) OS=Solanum lycopersicum OX=4081 PE=4 SV=1	---	1	0.000914607	61.265	TTLLNHILTADHGK(1)R	4	0.13059	1
A0A3Q7FTZ2	236	K	ATP-dependent RNA helicase DDX41(predicted) OS=Solanum lycopersicum OX=4081 PE=4 SV=1	---	1	0.0141208	46.844	HVGFHLDETK(1)PK	4	-0.46867	1	0.857	1.045	0.9	1.062
A0A3Q7FTZ2	258	K	ATP-dependent RNA helicase DDX41(predicted) OS=Solanum lycopersicum OX=4081 PE=4 SV=1	---	1	2.28914e-42	174.65	IIINK(1)TDLVGDSEVSSLIQR	3	4.3788	1	1.028	0.928	0.909	0.876
A0A3Q7FTZ8	106	K	TPR repeat-containing thioredoxin TDX-like(predicted) OS=Solanum lycopersicum OX=4081 PE=4 SV=1	---	1	0.000924465	83.182	DAAQISK(1)AK	2	-1.977	1	0.924	0.962	0.915	0.882
A0A3Q7FTZ8	218	K	TPR repeat-containing thioredoxin TDX-like(predicted) OS=Solanum lycopersicum OX=4081 PE=4 SV=1	---	1	5.11596e-09	106.55	VEPNAHK(1)IEEHCR	4	0.41111	1	1.064	1.081	0.98	0.93
A0A3Q7FU03	420	K	Peroxidase OS=Solanum lycopersicum OX=4081 PE=3 SV=1	---	1	8.75195e-26	150.11	AQASEDSAAADAFTNFK(1)HVLLPITDR	3	-0.30233	1	0.962	1.095	0.716	1.002
A0A3Q7FU35	197	K	Chlorophyll a-b binding protein, chloroplastic OS=Solanum lycopersicum OX=4081 PE=3 SV=1	---	1	0.000137305	80.545	WQDIK(1)NPGSVNQDPIFK	3	1.8192	1	0.846	0.983	0.993	1
A0A3Q7FU35	237	K	Chlorophyll a-b binding protein, chloroplastic OS=Solanum lycopersicum OX=4081 PE=3 SV=1	---	1	1.92987e-06	92.932	CGYPGGIFNPLNFAPTEEAK(1)EK	3	-1.8993	1	1.176	1.045	0.773	0.93
A0A3Q7FU35	209	K	Chlorophyll a-b binding protein, chloroplastic OS=Solanum lycopersicum OX=4081 PE=3 SV=1	---	1	2.93179e-05	93.5	NPGSVNQDPIFK(1)NYSLPPNK	3	0.16823	2	0.828	1.022	0.97	1.013
A0A3Q7FU35	217	K	Chlorophyll a-b binding protein, chloroplastic OS=Solanum lycopersicum OX=4081 PE=3 SV=1	---	1	5.9579e-06	60.951	NYSLPPNK(1)CGYPGGIFNPLNFAPTEEAK	3	-0.0047445	2	1.007	1.052	0.907	0.989
A0A3Q7FU38	161	K	Putative nuclear snf4-like(predicted) OS=Solanum lycopersicum OX=4081 GN=101253367 PE=4 SV=1	101253367	1	2.30592e-06	82.639	TDTNPEGLTAAYGK(1)WASAVAAR	3	-2.7606	1
A0A3Q7FU38	70	K	Putative nuclear snf4-like(predicted) OS=Solanum lycopersicum OX=4081 GN=101253367 PE=4 SV=1	101253367	1	0.00035998	71.354	ALQDLGNGDDVLVK(1)R	3	0.29024	1
A0A3Q7FU38	101	K	Putative nuclear snf4-like(predicted) OS=Solanum lycopersicum OX=4081 GN=101253367 PE=4 SV=1	101253367	1	9.25673e-06	100.27	NDDLEAVLEATPK(1)SR	2	-3.8552	2	1.202	1.208	0.969	0.811
A0A3Q7FU38	264	K	Putative nuclear snf4-like(predicted) OS=Solanum lycopersicum OX=4081 GN=101253367 PE=4 SV=1	101253367	1	4.17371e-06	94.122	AVAHFPTAVK(1)EFK	3	0.078749	1	1.394	1.055	0.896	0.908
A0A3Q7FU38	285	K	Putative nuclear snf4-like(predicted) OS=Solanum lycopersicum OX=4081 GN=101253367 PE=4 SV=1	101253367	1	0.000128097	76.378	AIAEGK(1)PDPCPLHTAWLK	4	-1.4414	1	1.146	1	0.954	0.992
A0A3Q7FU51	238	K	Putative ovule protein(predicted) OS=Solanum lycopersicum OX=4081 GN=101249541 PE=4 SV=1	101249541	1	0.00290573	70.028	DDGK(1)ELHAR	3	-0.38359	1	1.061	0.939	0.719	0.968
A0A3Q7FU64	107	K	Lactamase_B domain-containing protein OS=Solanum lycopersicum OX=4081 PE=4 SV=1	---	1	0.015491	57.55	AAEPGSK(1)NR	2	-0.3977	1	0.932	1.072	1.06	1.01
A0A3Q7FU69	87	K	T-complex protein 1 subunit delta OS=Solanum lycopersicum OX=4081 GN=101246121 PE=3 SV=1	101246121	1	0.000355259	71.601	MEVLQPAAK(1)FLVELSK	3	-0.56872	1	1.14	1	0.934	0.935
A0A3Q7FU69	18	K	T-complex protein 1 subunit delta OS=Solanum lycopersicum OX=4081 GN=101246121 PE=3 SV=1	101246121	1	1.31301e-05	97.45	SAASSSK(1)TETFVDNK	3	0.31234	1	0.99	1.076	0.985	0.935
A0A3Q7FU72	196	K	Whitefly-induced gp91-phox(predicted) OS=Solanum lycopersicum OX=4081 GN=543603 PE=4 SV=1	543603	1	0.00967668	56.205	AK(1)FGECIGMNK	3	-1.2124	1	1.023	0.972	1.02	1.019
A0A3Q7FU74	342	K	Ribonuclease OS=Solanum lycopersicum OX=4081 PE=4 SV=1	---	1	0.00316267	72.531	LK(1)NAELEAK	2	-0.049029	1
A0A3Q7FU74	71	K	Ribonuclease OS=Solanum lycopersicum OX=4081 PE=4 SV=1	---	1	6.58169e-05	93.325	LCIGK(1)EVTFK	3	-0.014047	1	1.001	0.945	1.127	1.156
A0A3Q7FU74	273	K	Ribonuclease OS=Solanum lycopersicum OX=4081 PE=4 SV=1	---	1	1.36738e-06	99.941	EAK(1)HFTETCVLNR	3	-0.52358	1	1.044	0.964	1.022	0.897
A0A3Q7FU78	472	K	Calnexin-like protein(predicted) OS=Solanum lycopersicum OX=4081 PE=3 SV=1	---	1	0.0164576	53.567	AK(1)IPDPDAK	2	2.1401	2	1.037	1.044	0.975	0.854
A0A3Q7FU78	661	K	Calnexin-like protein(predicted) OS=Solanum lycopersicum OX=4081 PE=3 SV=1	---	1	0.000145393	98.105	TK(1)VLDLLEK	2	-0.26017	1	0.96	0.981	0.999	1.04
A0A3Q7FU78	387	K	Calnexin-like protein(predicted) OS=Solanum lycopersicum OX=4081 PE=3 SV=1	---	1	0.000719461	100.19	VHFILK(1)HK	4	0.25758	1	0.915	1.072	1.251	0.863
A0A3Q7FU78	631	K	Calnexin-like protein(predicted) OS=Solanum lycopersicum OX=4081 PE=3 SV=1	---	0.999998	0.0135751	77.732	K(1)TAWKPK	3	-0.24902	1	1.067	1.058	1.036	1.042
A0A3Q7FU78	289	K	Calnexin-like protein(predicted) OS=Solanum lycopersicum OX=4081 PE=3 SV=1	---	1	0.0288233	43.502	EDYSGVWK(1)HAK	3	3.07	1	1.107	0.992	1.053	0.906
A0A3Q7FU78	381	K	Calnexin-like protein(predicted) OS=Solanum lycopersicum OX=4081 PE=3 SV=1	---	1	0.00447972	58.32	CGATNK(1)VHFILK	3	0.95418	1	0.979	0.977	0.956	0.971
A0A3Q7FU78	550	K	Calnexin-like protein(predicted) OS=Solanum lycopersicum OX=4081 PE=3 SV=1	---	1	1.96685e-09	115.57	CAEAPGCGEWK(1)R	3	0.12071	2	1.094	1.032	0.906	1.024
A0A3Q7FU81	90	K	Putative armadillo repeat only 2-like(predicted) OS=Solanum lycopersicum OX=4081 GN=101260985 PE=4 SV=1	101260985	1	0.00129888	117.7	AHGLVK(1)R	3	0.2163	1	1.021	0.937	0.955	1.042
A0A3Q7FU99	32	K	AA_TRNA_LIGASE_II domain-containing protein OS=Solanum lycopersicum OX=4081 GN=101268375 PE=4 SV=1	101268375	1	5.34261e-13	141.44	LFYIPSFK(1)IYR	3	0.25449	2	1.079	1.052	1.015	0.898
A0A3Q7FU99	443	K	AA_TRNA_LIGASE_II domain-containing protein OS=Solanum lycopersicum OX=4081 GN=101268375 PE=4 SV=1	101268375	1	0.000117481	83.404	GEAAFNVCTLEK(1)VVTIK	3	-0.28476	1	1.069	0.971	0.949	1.026
A0A3Q7FU99	118	K	AA_TRNA_LIGASE_II domain-containing protein OS=Solanum lycopersicum OX=4081 GN=101268375 PE=4 SV=1	101268375	1	0.000199837	82.578	DK(1)LERDPNLPAEK	3	-0.11752	1	0.925	1.121	1.164	1.012
A0A3Q7FU99	369	K	AA_TRNA_LIGASE_II domain-containing protein OS=Solanum lycopersicum OX=4081 GN=101268375 PE=4 SV=1	101268375	1	0.000160601	75.316	AHTDK(1)SGVPLVAHEK	4	-0.073672	1	1.024	1.111	1.015	0.983
A0A3Q7FU99	97	K	AA_TRNA_LIGASE_II domain-containing protein OS=Solanum lycopersicum OX=4081 GN=101268375 PE=4 SV=1	101268375	1	2.81277e-06	108.68	FTDLMVK(1)DEK	2	-0.55907	2	0.942	1.038	1.01	1.056
A0A3Q7FU99	555	K	AA_TRNA_LIGASE_II domain-containing protein OS=Solanum lycopersicum OX=4081 GN=101268375 PE=4 SV=1	101268375	1	5.80582e-05	95.094	IDITGTSIGK(1)R	3	-0.48308	2	1.028	0.969	1.047	0.982
A0A3Q7FU99	258	K	AA_TRNA_LIGASE_II domain-containing protein OS=Solanum lycopersicum OX=4081 GN=101268375 PE=4 SV=1	101268375	1	5.96293e-16	133.93	SHPK(1)FPDVANLEFLMFPR	3	-1.2064	3	1.118	0.893	0.945	0.848
A0A3Q7FU99	112	K	AA_TRNA_LIGASE_II domain-containing protein OS=Solanum lycopersicum OX=4081 GN=101268375 PE=4 SV=1	101268375	1	0.0180446	47.302	ADHLLK(1)DFCK	4	-0.41385	1
A0A3Q7FU99	379	K	AA_TRNA_LIGASE_II domain-containing protein OS=Solanum lycopersicum OX=4081 GN=101268375 PE=4 SV=1	101268375	1	1.12746e-07	109.07	SGVPLVAHEK(1)FPEPR	3	-0.24658	1	1.109	1.029	0.968	0.839
A0A3Q7FU99	449	K	AA_TRNA_LIGASE_II domain-containing protein OS=Solanum lycopersicum OX=4081 GN=101268375 PE=4 SV=1	101268375	1	0.0336338	52.49	K(1)NMVSISK	2	-1.1289	2	0.938	1.095	1.069	1.035
A0A3Q7FU99	100	K	AA_TRNA_LIGASE_II domain-containing protein OS=Solanum lycopersicum OX=4081 GN=101268375 PE=4 SV=1	101268375	1	1.53721e-11	149.33	DEK(1)TGTCYR	2	-0.11764	2	1.023	0.971	1.121	1.047
A0A3Q7FUB1	370	K	Mg-por_mtran_C domain-containing protein OS=Solanum lycopersicum OX=4081 PE=4 SV=1	---	1	0.0010453	101.72	ALQK(1)AGWK	2	0.10546	2	0.983	0.803	1.035	1.213
A0A3Q7FUB1	285	K	Mg-por_mtran_C domain-containing protein OS=Solanum lycopersicum OX=4081 PE=4 SV=1	---	1	6.01518e-13	119.25	FEVK(1)DLESLDGK	3	0.38719	1	0.987	0.874	0.98	1.007
A0A3Q7FUB7	1115	K	Peptidylprolyl isomerase OS=Solanum lycopersicum OX=4081 PE=4 SV=1	---	1	2.4111e-31	160.78	GICEGIETVLK(1)SMK	2	-0.97629	2	1.106	0.981	1.017	1.034
A0A3Q7FUB7	1104	K	Peptidylprolyl isomerase OS=Solanum lycopersicum OX=4081 PE=4 SV=1	---	1	1.61307e-31	157.11	PYSK(1)GICEGIETVLK	2	-0.95438	3	1.001	0.996	1.058	1.149
A0A3Q7FUF2	765	K	Putative insulinase (Peptidase family M16) family protein-like(predicted) OS=Solanum lycopersicum OX=4081 GN=101262797 PE=4 SV=1	101262797	1	5.47106e-14	128.76	ITK(1)NEANCGVMR	2	-0.35664	1	1.045	0.954	1.219	0.939
A0A3Q7FUJ4	244	K	Aldose 1-epimerase OS=Solanum lycopersicum OX=4081 GN=101253766 PE=3 SV=1	101253766	1	1.03821e-07	108.57	DIQQVGLGYDHNYVLDCGDK(1)K	3	-0.74646	1	0.847	0.942	1.046	0.912
A0A3Q7FUJ4	101	K	Aldose 1-epimerase OS=Solanum lycopersicum OX=4081 GN=101253766 PE=3 SV=1	101253766	1	8.50054e-06	82.578	GFDK(1)VVWEVAEHK	3	0.26364	1
A0A3Q7FUJ4	249	K	Aldose 1-epimerase OS=Solanum lycopersicum OX=4081 GN=101253766 PE=3 SV=1	101253766	1	0.0134832	57.59	DGLK(1)HAAK	3	-0.19888	2	1.192	0.966	0.835	1.2
A0A3Q7FUL7	212	K	Putative thaumatin-like protein-like(predicted) OS=Solanum lycopersicum OX=4081 GN=101255779 PE=4 SV=1	101255779	1	0.00512676	79.148	IFK(1)TACPK	3	-0.47922	2	1.242	0.718	1.046	1.017
A0A3Q7FUM9	167	K	S5A_REDUCTASE domain-containing protein OS=Solanum lycopersicum OX=4081 GN=101247900 PE=4 SV=1	101247900	1	0.0015158	75.088	GK(1)WCSDGLWK	2	-2.6158	1	1.051	0.972	1.064	1.066
A0A3Q7FUQ1	199	K	Putative GDP-fucose O-fucosyltransferase 2-like(predicted) OS=Solanum lycopersicum OX=4081 PE=4 SV=1	---	1	0.0125427	57.39	K(1)VDHNLSER	3	0.42972	1
A0A3Q7FUR7	342	K	Putative ovule protein (Fragment)(predicted) OS=Solanum lycopersicum OX=4081 PE=4 SV=1	---	1	5.31022e-06	92.939	IAGGQQEVCGVK(1)EK	3	-0.031699	1	0.893	1.075	1.077	0.89
A0A3Q7FUS2	309	K	PPIase cyclophilin-type domain-containing protein OS=Solanum lycopersicum OX=4081 GN=101257251 PE=4 SV=1	101257251	1	0.00265365	70.808	VK(1)ITNCGLME	2	0.69064	3	0.87	1.04	0.988	1.034
A0A3Q7FUS2	83	K	PPIase cyclophilin-type domain-containing protein OS=Solanum lycopersicum OX=4081 GN=101257251 PE=4 SV=1	101257251	1	3.89968e-39	189.09	K(1)IEYCSNQNVTK	3	1.1128	5	0.88	1.22	1.164	0.8
A0A3Q7FUS2	94	K	PPIase cyclophilin-type domain-containing protein OS=Solanum lycopersicum OX=4081 GN=101257251 PE=4 SV=1	101257251	1	8.4795e-21	151.22	KIEYCSNQNVTK(1)K	3	0.60435	5	0.875	1.239	1.203	0.835
A0A3Q7FUS2	167	K	PPIase cyclophilin-type domain-containing protein OS=Solanum lycopersicum OX=4081 GN=101257251 PE=4 SV=1	101257251	1	0.0058725	53.168	SYGVDAELAK(1)NTGR	2	-0.29378	1	0.885	1.096	1.012	0.918
A0A3Q7FUS2	193	K	PPIase cyclophilin-type domain-containing protein OS=Solanum lycopersicum OX=4081 GN=101257251 PE=4 SV=1	101257251	1	0.0112748	42.384	QSEMCQGTK(1)NVATSVSLIVR	3	-2.0493	1	0.933	0.972	0.977	1.042
A0A3Q7FUT4	759	K	Disease resistance RPP13-like protein 4(predicted) OS=Solanum lycopersicum OX=4081 PE=3 SV=1	---	1	0.0571009	45.081	LGK(1)LYPPR	2	-3.7593	1	1.779	0.737	0.848	0.839
A0A3Q7FUU1	447	K	H15 domain-containing protein OS=Solanum lycopersicum OX=4081 GN=101245534 PE=4 SV=1	101245534	1	1.33062e-12	122.97	K(1)NVTSPAVSDPK	2	-1.6936	4	1.037	1.143	0.964	0.761
A0A3Q7FUU1	467	K	H15 domain-containing protein OS=Solanum lycopersicum OX=4081 GN=101245534 PE=4 SV=1	101245534	1	3.3128e-10	116.24	LVVAYEDLK(1)GK	2	-0.92344	2	0.984	1.102	1.046	0.949
A0A3Q7FUU1	70	K	H15 domain-containing protein OS=Solanum lycopersicum OX=4081 GN=101245534 PE=4 SV=1	101245534	1	0.000332269	90.827	VAIAK(1)YIDR	3	-1.1832	3	0.939	1.051	0.914	0.853
A0A3Q7FUU1	95	K	H15 domain-containing protein OS=Solanum lycopersicum OX=4081 GN=101245534 PE=4 SV=1	101245534	1	0.00206145	64.121	LK(1)NSGYLAMVK	3	2.2354	1
A0A3Q7FUU1	432	K	H15 domain-containing protein OS=Solanum lycopersicum OX=4081 GN=101245534 PE=4 SV=1	101245534	1	4.92405e-20	143.94	AYSSPAVTSTVK(1)R	2	-1.3841	5	0.986	0.998	0.92	0.817
A0A3Q7FUU5	949	K	PUM-HD domain-containing protein OS=Solanum lycopersicum OX=4081 PE=4 SV=1	---	1	0.00283783	65.056	ILEISNNK(1)HR	3	0.80611	1
A0A3Q7FUV3	71	K	WD_REPEATS_REGION domain-containing protein(predicted) OS=Solanum lycopersicum OX=4081 PE=4 SV=1	---	1	2.88557e-12	120.84	GAVWSCCLDK(1)HALR	3	-0.57319	2	1.004	1.089	0.759	1.142
A0A3Q7FUV3	234	K	WD_REPEATS_REGION domain-containing protein(predicted) OS=Solanum lycopersicum OX=4081 PE=4 SV=1	---	1	1.9895e-54	192.16	FWDANHFGLVK(1)SHELPCK	4	-0.85952	1	1.032	0.946	1.073	1.098
A0A3Q7FUV3	250	K	WD_REPEATS_REGION domain-containing protein(predicted) OS=Solanum lycopersicum OX=4081 PE=4 SV=1	---	1	0.00426359	56.414	VESASLEPK(1)FGNR	3	-1.4955	1
A0A3Q7FUY9	135	K	Putative 60S ribosomal protein L14, mitochondrial-like(predicted) OS=Solanum lycopersicum OX=4081 PE=3 SV=1	---	1	6.13349e-05	62.589	FDDNAVVLINK(1)HGEPIGTR	3	0.19722	1
A0A3Q7FV18	658	K	Putative N-alpha-acetyltransferase 15, NatA auxiliary subunit-like(predicted) OS=Solanum lycopersicum OX=4081 GN=101245630 PE=4 SV=1	101245630	1	0.0202581	40.295	LIQTEDPLAEASK(1)YLK	3	0.58273	1
A0A3Q7FV19	523	K	pyridine nucleotide-disulfide oxidoreductase domain-containing protein 2(predicted) OS=Solanum lycopersicum OX=4081 PE=4 SV=1	---	1	0.00715088	57.106	NAAHVVIEDFK(1)K	3	2.0367	1
A0A3Q7FV43	195	K	Putative DNA-directed RNA polymerase subunit beta-like(predicted) OS=Solanum lycopersicum OX=4081 GN=101268558 PE=4 SV=1	101268558	1	0.0121127	73.26	HPEK(1)YLK	3	1.5024	1	0.951	0.994	1.024	0.948
A0A3Q7FV71	92	K	Putative 30S ribosomal protein S17, chloroplastic-like(predicted) OS=Solanum lycopersicum OX=4081 PE=3 SV=1	---	1	1.00148e-16	136.96	K(1)YQAHDPLNQFQVGDYVQLEK	3	-0.67421	6	1.09	0.804	0.972	1.089
A0A3Q7FV71	118	K	Putative 30S ribosomal protein S17, chloroplastic-like(predicted) OS=Solanum lycopersicum OX=4081 PE=3 SV=1	---	1	0.0349089	54.066	SRPISK(1)TK	3	-0.69345	1	1.101	0.733	1.079	1.311
A0A3Q7FV71	68	K	Putative 30S ribosomal protein S17, chloroplastic-like(predicted) OS=Solanum lycopersicum OX=4081 PE=3 SV=1	---	1	7.99347e-118	252.38	VVCSTNDK(1)TVSVEVTR	3	-0.56764	2	1.129	0.67	1.169	1.355
A0A3Q7FV71	82	K	Putative 30S ribosomal protein S17, chloroplastic-like(predicted) OS=Solanum lycopersicum OX=4081 PE=3 SV=1	---	1	0.0041776	83.206	LAPHPK(1)YK	3	-0.11619	2	1.067	0.797	1.173	1.176
A0A3Q7FV86	59	K	Bet_v_1 domain-containing protein OS=Solanum lycopersicum OX=4081 GN=101264616 PE=4 SV=1	101264616	1	2.70197e-05	98.175	TGSIVSWK(1)YNEAGQEMYMK	3	-0.71208	1	0.925	1.17	0.92	0.913
A0A3Q7FV86	81	K	Bet_v_1 domain-containing protein OS=Solanum lycopersicum OX=4081 GN=101264616 PE=4 SV=1	101264616	1	4.34608e-12	116.51	HLIEAADPQQK(1)LIK	3	-0.38204	2	0.902	1.315	0.912	0.829
A0A3Q7FV86	70	K	Bet_v_1 domain-containing protein OS=Solanum lycopersicum OX=4081 GN=101264616 PE=4 SV=1	101264616	1	2.22728e-06	80.786	YNEAGQEMYMK(1)HLIEAADPQQK	3	0.17383	3	0.903	1.222	0.96	0.802
A0A3Q7FV86	94	K	Bet_v_1 domain-containing protein OS=Solanum lycopersicum OX=4081 GN=101264616 PE=4 SV=1	101264616	1	2.23904e-10	120.57	VIEGDLLK(1)LYK	2	0.73366	4	0.761	1.613	0.963	0.862
A0A3Q7FV86	86	K	Bet_v_1 domain-containing protein OS=Solanum lycopersicum OX=4081 GN=101264616 PE=4 SV=1	101264616	1	4.17299e-06	104.24	WK(1)VIEGDLLK	3	-0.688	2	0.847	1.419	0.904	0.825
A0A3Q7FV86	51	K	Bet_v_1 domain-containing protein OS=Solanum lycopersicum OX=4081 GN=101264616 PE=4 SV=1	101264616	1	0.00265215	46.415	NIVHFGIHEGESVK(1)TGSIVSWK	4	-0.36977	1	1	1.065	0.978	0.944
A0A3Q7FV86	146	K	Bet_v_1 domain-containing protein OS=Solanum lycopersicum OX=4081 GN=101264616 PE=4 SV=1	101264616	1	3.79305e-06	125.75	DIESHLLK(1)K	2	0.76796	2	0.821	1.334	0.909	0.893
A0A3Q7FV88	483	K	ADP,ATP carrier protein OS=Solanum lycopersicum OX=4081 GN=101254581 PE=3 SV=1	101254581	1	0.000820679	74.611	SAK(1)YSLFDPCK	3	-1.8287	2	1.086	0.959	0.98	0.968
A0A3Q7FVD6	414	K	MAR-binding filament-like protein 1(predicted) OS=Solanum lycopersicum OX=4081 PE=4 SV=1	---	1	0.00183817	62.528	DLCSK(1)LEAEVSK	3	-0.55922	1	0.92	1.12	0.973	0.98
A0A3Q7FVD6	153	K	MAR-binding filament-like protein 1(predicted) OS=Solanum lycopersicum OX=4081 PE=4 SV=1	---	1	5.3469e-05	93.381	SAK(1)TTVISLGQELQNEK	3	-2.1492	1	0.893	1.027	1.016	0.895
A0A3Q7FVH6	71	K	NAD(P)-bd_dom domain-containing protein OS=Solanum lycopersicum OX=4081 GN=101266709 PE=3 SV=1	101266709	1	0.00241161	53.3	VNHIYIDPHNVHK(1)AR	5	-0.63241	1
A0A3Q7FVJ8	860	K	Peptidase S59 domain-containing protein OS=Solanum lycopersicum OX=4081 GN=101245750 PE=4 SV=1	101245750	1	0.0316746	55.249	VK(1)DFVVGR	2	1.2635	1	0.84	1.187	1.027	0.899
A0A3Q7FVJ8	929	K	Peptidase S59 domain-containing protein OS=Solanum lycopersicum OX=4081 GN=101245750 PE=4 SV=1	101245750	1	9.54043e-12	133.16	K(1)TGQQYTEGPR	2	0.15434	2	0.993	1.133	1.043	0.906
A0A3Q7FVJ9	74	K	Ribosomal_L28e domain-containing protein OS=Solanum lycopersicum OX=4081 GN=101247801 PE=4 SV=1	101247801	1	0.000197131	87.568	SVLLATSK(1)TK	3	-0.2445	2	1.037	0.927	1.055	1.046
A0A3Q7FVJ9	87	K	Ribosomal_L28e domain-containing protein OS=Solanum lycopersicum OX=4081 GN=101247801 PE=4 SV=1	101247801	1	0.00331403	86.898	LLNK(1)SVMK	2	-2.8959	1	1.114	0.811	1	1.204
A0A3Q7FVJ9	133	K	Ribosomal_L28e domain-containing protein OS=Solanum lycopersicum OX=4081 GN=101247801 PE=4 SV=1	101247801	1	0.0098559	75.738	VTK(1)SGAK	3	0.27787	1
A0A3Q7FVJ9	115	K	Ribosomal_L28e domain-containing protein OS=Solanum lycopersicum OX=4081 GN=101247801 PE=4 SV=1	101247801	1	5.73374e-16	130.29	AVTNQVGDNYYRPDLK(1)K	4	-0.72993	2	1.071	0.858	1.031	1.082
A0A3Q7FVJ9	55	K	Ribosomal_L28e domain-containing protein OS=Solanum lycopersicum OX=4081 GN=101247801 PE=4 SV=1	101247801	1	9.88187e-06	104.24	K(1)TVTIQPDGK	3	-0.38499	4	1.013	0.807	1.012	1.072
A0A3Q7FVL0	145	K	Putative hydroxyphenylpyruvate reductase-like(predicted) OS=Solanum lycopersicum OX=4081 PE=3 SV=1	---	1	7.50699e-09	104.26	FSGK(1)SVGIIGLGR	2	0.22925	2	1.123	1.065	0.949	0.955
A0A3Q7FVL0	141	K	Putative hydroxyphenylpyruvate reductase-like(predicted) OS=Solanum lycopersicum OX=4081 PE=3 SV=1	---	1	0.0254479	52.255	LTSK(1)FSGK	3	-1.0051	2	1.124	0.928	1.043	1.012
A0A3Q7FVL0	132	K	Putative hydroxyphenylpyruvate reductase-like(predicted) OS=Solanum lycopersicum OX=4081 PE=3 SV=1	---	1	3.69482e-05	101.65	GLWK(1)SGDFK	3	0.69536	1	1.016	1.139	0.968	0.983
A0A3Q7FVM4	149	K	Ras-related protein Rab7(predicted) OS=Solanum lycopersicum OX=4081 GN=101261599 PE=4 SV=1	101261599	1	8.54733e-07	102.65	AWCASK(1)GIPYFETSAK	3	-0.71366	2	1.071	1.022	0.97	0.998
A0A3Q7FVM4	38	K	Ras-related protein Rab7(predicted) OS=Solanum lycopersicum OX=4081 GN=101261599 PE=4 SV=1	101261599	1	0.000165431	78.078	FSNQYK(1)ATIGADFLTK	3	0.22787	1	0.943	1.106	0.972	0.876
A0A3Q7FVM4	32	K	Ras-related protein Rab7(predicted) OS=Solanum lycopersicum OX=4081 GN=101261599 PE=4 SV=1	101261599	1	0.0412869	73.573	K(1)FSNQYK	2	0.21608	1	0.886	1.274	1.058	0.982
A0A3Q7FVM4	173	K	Ras-related protein Rab7(predicted) OS=Solanum lycopersicum OX=4081 GN=101261599 PE=4 SV=1	101261599	1	4.72113e-05	96.143	EGFNVDAAFQCIAK(1)NALK	3	-0.005622	1	1.038	1.005	0.926	1.051
A0A3Q7FVP3	71	K	ATP synthase subunit beta OS=Solanum lycopersicum OX=4081 PE=3 SV=1	---	1	2.01235e-05	97.235	PSTPPK(1)SSGSEVSGK	2	0.33816	2	0.996	1.289	0.997	1.098
A0A3Q7FVS7	467	K	Chaperonin CPN60-2, mitochondrial(predicted) OS=Solanum lycopersicum OX=4081 GN=101265626 PE=3 SV=1	101265626	1	0.00516888	69.03	GLQTANDGQK(1)R	2	-1.5474	1	1.022	1.15	1.039	0.865
A0A3Q7FVU7	591	K	Succinic semialdehyde reductase isofom2(predicted) OS=Solanum lycopersicum OX=4081 PE=4 SV=1	---	1	1.93933e-16	138.03	VAK(1)SHGLSDQDFSAVIEALK	3	-0.082454	4	0.968	1.081	0.869	0.951
A0A3Q7FVU7	547	K	Succinic semialdehyde reductase isofom2(predicted) OS=Solanum lycopersicum OX=4081 PE=4 SV=1	---	1	0.000657402	61.265	GPSMVK(1)SSYPTAFPLK	3	-1.453	1
A0A3Q7FVU7	561	K	Succinic semialdehyde reductase isofom2(predicted) OS=Solanum lycopersicum OX=4081 PE=4 SV=1	---	1	0.00157539	116.25	HQQK(1)DLR	2	-0.45994	1	0.956	1.241	0.856	1.037
A0A3Q7FVU7	557	K	Succinic semialdehyde reductase isofom2(predicted) OS=Solanum lycopersicum OX=4081 PE=4 SV=1	---	1	0.000438149	71.933	SSYPTAFPLK(1)HQQK	3	-1.2236	2	1.108	0.986	0.92	0.942
A0A3Q7FVU7	478	K	Succinic semialdehyde reductase isofom2(predicted) OS=Solanum lycopersicum OX=4081 PE=4 SV=1	---	1	2.14994e-08	103.14	AAPLLDIMGK(1)SR	2	-2.0483	2	0.96	1.041	0.886	1.091
A0A3Q7FVV5	247	K	Putative GDSL esterase/lipase APG-like(predicted) OS=Solanum lycopersicum OX=4081 PE=3 SV=1	---	1	9.11873e-07	93.804	TLFGFHENGCVSK(1)INTDAQQFNK	4	-1.4904	1	1.001	0.956	1.015	0.978
A0A3Q7FVV8	283	K	UBIQUITIN_CONJUGAT_2 domain-containing protein OS=Solanum lycopersicum OX=4081 PE=4 SV=1	---	1	0.00467442	79.474	DEHGLLK(1)K	3	0.1632	1	0.83	1.104	0.983	1.107
A0A3Q7FW05	124	K	Thioredoxin domain-containing protein OS=Solanum lycopersicum OX=4081 GN=101244357 PE=4 SV=1	101244357	1	0.00108843	69.03	ALFPK(1)VCMIAEK	3	-2.8751	1	0.944	1.095	0.958	0.908
A0A3Q7FW05	131	K	Thioredoxin domain-containing protein OS=Solanum lycopersicum OX=4081 GN=101244357 PE=4 SV=1	101244357	1	1.60013e-07	106.14	VCMIAEK(1)HPEILFIK	3	0.66292	1	1.009	1.193	0.896	0.877
A0A3Q7FW05	146	K	Thioredoxin domain-containing protein OS=Solanum lycopersicum OX=4081 GN=101244357 PE=4 SV=1	101244357	1	0.0148128	48.568	VNFDENK(1)SLCK	3	-2.5181	1
A0A3Q7FW21	953	K	WD_REPEATS_REGION domain-containing protein OS=Solanum lycopersicum OX=4081 PE=4 SV=1	---	1	0.0075019	89.355	EEVK(1)MVK	2	-0.22372	1	0.876	1.295	1.009	0.76
A0A3Q7FW21	1070	K	WD_REPEATS_REGION domain-containing protein OS=Solanum lycopersicum OX=4081 PE=4 SV=1	---	1	0.00265142	88.819	SYLQQLK(1)K	3	0.19842	1	0.872	1.212	1.124	0.8
A0A3Q7FW21	720	K	WD_REPEATS_REGION domain-containing protein OS=Solanum lycopersicum OX=4081 PE=4 SV=1	---	1	0.0064407	59.198	YK(1)EDIDLMAK	3	0.12269	1
A0A3Q7FW21	122	K	WD_REPEATS_REGION domain-containing protein OS=Solanum lycopersicum OX=4081 PE=4 SV=1	---	1	3.45609e-06	106.58	IVACGDGK(1)GK	3	-0.52969	2	0.944	1.107	1.207	1.158
A0A3Q7FW21	1063	K	WD_REPEATS_REGION domain-containing protein OS=Solanum lycopersicum OX=4081 PE=4 SV=1	---	1	3.12468e-13	124.12	INYYK(1)SYLQQLK	3	0.37429	1	0.857	1.218	1.035	0.848
A0A3Q7FW21	906	K	WD_REPEATS_REGION domain-containing protein OS=Solanum lycopersicum OX=4081 PE=4 SV=1	---	1	4.57145e-09	136.81	GK(1)ADNYAAQR	2	0.17593	1	0.727	1.366	1.146	0.756
A0A3Q7FW21	949	K	WD_REPEATS_REGION domain-containing protein OS=Solanum lycopersicum OX=4081 PE=4 SV=1	---	1	0.0098559	75.738	FSK(1)EEVK	3	-0.15115	1
A0A3Q7FW21	754	K	WD_REPEATS_REGION domain-containing protein OS=Solanum lycopersicum OX=4081 PE=4 SV=1	---	1	3.63517e-15	125.23	VNWK(1)GVAYYNR	2	0.57193	1
A0A3Q7FW21	818	K	WD_REPEATS_REGION domain-containing protein OS=Solanum lycopersicum OX=4081 PE=4 SV=1	---	1	2.56599e-10	119.25	VK(1)NWFSFNEPR	2	1.3185	1	0.945	1.21	1.059	0.756
A0A3Q7FW84	189	K	WD_REPEATS_REGION domain-containing protein OS=Solanum lycopersicum OX=4081 GN=101265789 PE=3 SV=1	101265789	1	1.3183e-31	164.66	LASGGCDNTVK(1)VWK	3	1.6649	2	0.917	1.111	1.058	1.05
A0A3Q7FW84	259	K	WD_REPEATS_REGION domain-containing protein OS=Solanum lycopersicum OX=4081 GN=101265789 PE=3 SV=1	101265789	1	0.00578238	76.345	DFK(1)SPVWR	2	0.9389	1	0.934	0.993	0.955	0.985
A0A3Q7FW84	24	K	WD_REPEATS_REGION domain-containing protein OS=Solanum lycopersicum OX=4081 GN=101265789 PE=3 SV=1	101265789	1	4.61402e-05	79.467	IETGHNDTVHDVTMDYYGK(1)R	4	0.070209	1
A0A3Q7FW96	483	K	Pyruvate kinase OS=Solanum lycopersicum OX=4081 GN=101250010 PE=3 SV=1	101250010	1	6.69408e-07	107.41	SAVTK(1)GLCK	2	-0.19773	2	0.941	0.937	1.102	1.086
A0A3Q7FW96	286	K	Pyruvate kinase OS=Solanum lycopersicum OX=4081 GN=101250010 PE=3 SV=1	101250010	1	0.00632896	57.347	MMIYK(1)CNLAGK	3	1.0453	1
A0A3Q7FW96	23	K	Pyruvate kinase OS=Solanum lycopersicum OX=4081 GN=101250010 PE=3 SV=1	101250010	1	3.2863e-06	99.161	TK(1)IVCTLGPSSR	3	-0.25214	2	1.051	0.971	1.103	1.015
A0A3Q7FW96	275	K	Pyruvate kinase OS=Solanum lycopersicum OX=4081 GN=101250010 PE=3 SV=1	101250010	1	4.34393e-07	108.14	GDLGMEIPVEK(1)IFLAQK	3	-0.89138	1	0.892	0.913	0.973	1.298
A0A3Q7FW96	176	K	Pyruvate kinase OS=Solanum lycopersicum OX=4081 GN=101250010 PE=3 SV=1	101250010	1	4.35927e-05	60.764	K(1)NVNLPGVVVDLPTLTEK	3	3.5567	1
A0A3Q7FWB5	212	K	Aminotran_1_2 domain-containing protein OS=Solanum lycopersicum OX=4081 PE=4 SV=1	---	1	0.000121355	79.614	ATGAYSHSQGIK(1)GLR	3	-0.64922	1	0.998	1.035	0.9	0.924
A0A3Q7FWB5	369	K	Aminotran_1_2 domain-containing protein OS=Solanum lycopersicum OX=4081 PE=4 SV=1	---	1	0.0294214	62.88	QFHSFK(1)K	3	0.42532	1	0.942	1.043	1.103	0.976
A0A3Q7FWB5	400	K	Aminotran_1_2 domain-containing protein OS=Solanum lycopersicum OX=4081 PE=4 SV=1	---	1	0.000723611	91.867	GFYGECGK(1)R	2	-1.3566	3	0.99	1.016	1.034	1.05
A0A3Q7FWB5	175	K	Aminotran_1_2 domain-containing protein OS=Solanum lycopersicum OX=4081 PE=4 SV=1	---	1	9.92086e-36	167.27	EVLALCDHPLILDK(1)SETQGLFSADSIER	3	-0.23673	2	1.089	0.836	0.903	1.084
A0A3Q7FWD7	169	K	thaumatin-like protein(predicted) OS=Solanum lycopersicum OX=4081 GN=101248168 PE=4 SV=1	101248168	1	0.0210245	71.379	GCTK(1)NLK	2	0.62765	1
A0A3Q7FWD7	208	K	thaumatin-like protein(predicted) OS=Solanum lycopersicum OX=4081 GN=101248168 PE=4 SV=1	101248168	1	0.00547427	77.662	NK(1)YGSPEK	3	2.6359	2	0.801	1.326	1.043	0.819
A0A3Q7FWE8	123	K	Glyceraldehyde-3-phosphate dehydrogenase OS=Solanum lycopersicum OX=4081 GN=101266713 PE=3 SV=1	101266713	1	1.06024e-18	130.3	YDSTLGIFDADVK(1)PVGTDGISVDGK	3	-0.71022	2	1.033	0.933	0.935	1.021
A0A3Q7FWE8	181	K	Glyceraldehyde-3-phosphate dehydrogenase OS=Solanum lycopersicum OX=4081 GN=101266713 PE=3 SV=1	101266713	1	0.0009285	89.171	K(1)VLITAPGK	3	0.070851	4	1.073	0.848	1.023	1.029
A0A3Q7FWE8	236	K	Glyceraldehyde-3-phosphate dehydrogenase OS=Solanum lycopersicum OX=4081 GN=101266713 PE=3 SV=1	101266713	1	7.62532e-11	124.25	FGIIK(1)GTMTTTHSYTGDQR	3	-1.8466	1	0.922	0.964	1.017	0.833
A0A3Q7FWE8	288	K	Glyceraldehyde-3-phosphate dehydrogenase OS=Solanum lycopersicum OX=4081 GN=101266713 PE=3 SV=1	101266713	1	0.00034123	69.721	AVALVLPSLK(1)GK	3	-0.28425	1
A0A3Q7FWE8	315	K	Glyceraldehyde-3-phosphate dehydrogenase OS=Solanum lycopersicum OX=4081 GN=101266713 PE=3 SV=1	101266713	1	5.98451e-25	162.49	K(1)TFAEEVNAAFR	2	-0.58198	5	0.975	0.977	1.035	1
A0A3Q7FWE8	231	K	Glyceraldehyde-3-phosphate dehydrogenase OS=Solanum lycopersicum OX=4081 GN=101266713 PE=3 SV=1	101266713	1	8.04456e-09	132.32	VLDQK(1)FGIIK	2	-3.9477	6	1.007	0.904	1.121	1.123
A0A3Q7FWE8	87	K	Glyceraldehyde-3-phosphate dehydrogenase OS=Solanum lycopersicum OX=4081 GN=101266713 PE=3 SV=1	101266713	1	1.01632e-52	183.24	K(1)DSPLDVIAINDTGGVK	4	0.12218	8	0.96	0.926	1.128	1.038
A0A3Q7FWE8	180	K	Glyceraldehyde-3-phosphate dehydrogenase OS=Solanum lycopersicum OX=4081 GN=101266713 PE=3 SV=1	101266713	1	0.00121706	111.95	HIQAGAK(1)K	2	-0.66261	4	0.981	0.974	1.007	1.084
A0A3Q7FWE8	173	K	Glyceraldehyde-3-phosphate dehydrogenase OS=Solanum lycopersicum OX=4081 GN=101266713 PE=3 SV=1	101266713	1	2.96298e-20	148.62	EGAGK(1)HIQAGAK	3	-0.86963	3	1.005	0.923	0.931	1.176
A0A3Q7FWE8	290	K	Glyceraldehyde-3-phosphate dehydrogenase OS=Solanum lycopersicum OX=4081 GN=101266713 PE=3 SV=1	101266713	1	0.000373749	101.46	GK(1)LNGIALR	2	-0.077141	2	1.026	0.96	1.057	1.081
A0A3Q7FWH1	198	K	Germin-like protein OS=Solanum lycopersicum OX=4081 GN=101250583 PE=3 SV=1	101250583	1	7.82588e-32	162.93	LVAATTFLDEATIK(1)K	2	0.94078	4	0.848	0.977	0.992	1.286
A0A3Q7FWK4	238	K	WD_REPEATS_REGION domain-containing protein OS=Solanum lycopersicum OX=4081 PE=4 SV=1	---	1	0.0142507	70.912	LGGK(1)HHR	3	-0.47906	1	1.097	1.25	0.828	1.029
A0A3Q7FWK4	45	K	WD_REPEATS_REGION domain-containing protein OS=Solanum lycopersicum OX=4081 PE=4 SV=1	---	1	3.63877e-05	85.837	FFTSAGGLGK(1)PDIK	3	-0.38257	1	1.147	1.066	0.905	0.777
A0A3Q7FWK4	247	K	WD_REPEATS_REGION domain-containing protein OS=Solanum lycopersicum OX=4081 PE=4 SV=1	---	1	0.00509915	58.116	GYK(1)NVIDEAIR	2	1.045	2
A0A3Q7FWL2	269	K	Pyruvate dehydrogenase E1 component subunit alpha OS=Solanum lycopersicum OX=4081 GN=101258551 PE=4 SV=1	101258551	1	0.00600851	98.997	QACK(1)FAK	2	-0.1302	1	0.961	1.073	1.021	0.982
A0A3Q7FWL2	147	K	Pyruvate dehydrogenase E1 component subunit alpha OS=Solanum lycopersicum OX=4081 GN=101258551 PE=4 SV=1	101258551	0.998799	0.0401768	51.436	K(0.001)DGCSK(0.999)GK	3	-0.29261	1
A0A3Q7FWL2	149	K	Pyruvate dehydrogenase E1 component subunit alpha OS=Solanum lycopersicum OX=4081 GN=101258551 PE=4 SV=1	101258551	1	0.0013148	75.819	GK(1)GGSMHFYK	3	-0.27581	4	0.913	1.108	1.063	0.974
A0A3Q7FWL2	272	K	Pyruvate dehydrogenase E1 component subunit alpha OS=Solanum lycopersicum OX=4081 GN=101258551 PE=4 SV=1	101258551	1	0.0128502	61.78	FAK(1)DHVLK	3	0.57345	1	0.944	1.034	1.041	0.943
A0A3Q7FWM7	243	K	AAA domain-containing protein OS=Solanum lycopersicum OX=4081 GN=101268371 PE=3 SV=1	101268371	1	5.51691e-11	119.8	VIGSELVQK(1)YVGEGAR	2	-0.68416	2	1.013	1.011	1.025	0.935
A0A3Q7FWM7	217	K	AAA domain-containing protein OS=Solanum lycopersicum OX=4081 GN=101268371 PE=3 SV=1	101268371	1	0.000294378	71.286	GVLCYGPPGTGK(1)TLLAR	2	-2.2164	2	0.927	1.035	1.141	0.922
A0A3Q7FWM7	95	K	AAA domain-containing protein OS=Solanum lycopersicum OX=4081 GN=101268371 PE=3 SV=1	101268371	1	0.0129502	48.899	CTK(1)IISPNTEDAK	2	-1.1165	1	1.14	1.145	0.856	1.125
A0A3Q7FWM7	141	K	AAA domain-containing protein OS=Solanum lycopersicum OX=4081 GN=101268371 PE=3 SV=1	101268371	1	0.00134135	66.267	NK(1)YQIQIPLPPK	3	0.28516	1
A0A3Q7FWM7	351	K	AAA domain-containing protein OS=Solanum lycopersicum OX=4081 GN=101268371 PE=3 SV=1	101268371	1	0.00660956	61.344	TQIFK(1)IHTR	3	0.50865	1	0.976	0.946	1.127	1.077
A0A3Q7FWM7	115	K	AAA domain-containing protein OS=Solanum lycopersicum OX=4081 GN=101268371 PE=3 SV=1	101268371	1	0.00610938	55.724	QIAK(1)FVVGLGDK	3	-0.49769	1
A0A3Q7FWM7	195	K	AAA domain-containing protein OS=Solanum lycopersicum OX=4081 GN=101268371 PE=3 SV=1	101268371	1	7.1375e-08	111.64	EVVELPMLHPEK(1)FVK	4	-0.85845	2	1.026	1.029	0.98	1.001
A0A3Q7FWQ1	249	K	DUF2470 domain-containing protein OS=Solanum lycopersicum OX=4081 GN=101265521 PE=4 SV=1	101265521	1	0.0038743	70.942	EVTDEK(1)GAK	2	1.9679	1	1.119	0.729	1.144	1.195
A0A3Q7FWS2	796	K	D-glycerate 3-kinase, chloroplastic(predicted) OS=Solanum lycopersicum OX=4081 PE=3 SV=1	---	1	0.000777555	80.688	YVK(1)SWIVIK	3	-0.82725	1
A0A3Q7FWS2	728	K	D-glycerate 3-kinase, chloroplastic(predicted) OS=Solanum lycopersicum OX=4081 PE=3 SV=1	---	1	0.00143963	77.387	YDK(1)SAYSGR	2	-0.4465	2	1.068	1.116	0.902	1.078
A0A3Q7FWS2	579	K	D-glycerate 3-kinase, chloroplastic(predicted) OS=Solanum lycopersicum OX=4081 PE=3 SV=1	---	1	2.34766e-07	108.14	LFQLNQLSLNEAQK(1)IR	3	1.6857	1	0.942	1.062	0.993	0.783
A0A3Q7FWS2	825	K	D-glycerate 3-kinase, chloroplastic(predicted) OS=Solanum lycopersicum OX=4081 PE=3 SV=1	---	1	0.00707946	48.405	ADGK(1)PGMSDEEVK	2	0.2645	1
A0A3Q7FWZ0	80	K	Putative D-aminoacyl-tRNA deacylase-like(predicted) OS=Solanum lycopersicum OX=4081 PE=4 SV=1	---	1	0.0412099	57.281	HTDVIK(1)K	3	-2.7122	1
A0A3Q7FWZ9	353	K	RuBisCO large subunit-binding protein subunit beta, chloroplastic(predicted) OS=Solanum lycopersicum OX=4081 PE=3 SV=1	---	1	8.07679e-16	141.93	K(1)SQYLDDIAILTGGTVIR	2	3.5114	2	1.243	0.757	0.83	0.93
A0A3Q7FWZ9	526	K	RuBisCO large subunit-binding protein subunit beta, chloroplastic(predicted) OS=Solanum lycopersicum OX=4081 PE=3 SV=1	---	1	3.08212e-10	120.9	LIAK(1)NAGVNGSVVIEK	2	-0.59224	1	1.162	0.897	0.923	0.948
A0A3Q7FWZ9	507	K	RuBisCO large subunit-binding protein subunit beta, chloroplastic(predicted) OS=Solanum lycopersicum OX=4081 PE=3 SV=1	---	1	0.00134217	56.817	GTLDNDEQK(1)IGADIVK	3	-0.36176	1	0.994	0.884	0.963	1.055
A0A3Q7FWZ9	493	K	RuBisCO large subunit-binding protein subunit beta, chloroplastic(predicted) OS=Solanum lycopersicum OX=4081 PE=3 SV=1	---	1	0.000443213	88.596	LAAK(1)VEGIK	2	0.41447	1	1.229	0.836	1.041	1.176
A0A3Q7FWZ9	430	K	RuBisCO large subunit-binding protein subunit beta, chloroplastic(predicted) OS=Solanum lycopersicum OX=4081 PE=3 SV=1	---	1	1.30735e-13	125.53	LLEEAEQDYEK(1)EK	3	-1.5824	1	1.022	0.862	1.007	1.046
A0A3Q7FX41	613	K	Transket_pyr domain-containing protein OS=Solanum lycopersicum OX=4081 GN=101264112 PE=4 SV=1	101264112	1	3.54894e-06	95.417	AITSLPDDFK(1)PHR	3	0.71412	1
A0A3Q7FX52	179	K	Transcription termination factor mterf4, chloroplastic(predicted) OS=Solanum lycopersicum OX=4081 GN=101248094 PE=4 SV=1	101248094	1	0.00181423	66.393	K(1)NMIPVLDYLGK	3	-1.5485	1
A0A3Q7FX71	954	K	Phosphoenolpyruvate carboxylase 4(predicted) OS=Solanum lycopersicum OX=4081 PE=3 SV=1	---	1	0.00788741	52.891	GVCDK(1)GHTEDLR	3	-0.22105	1	1.242	1.238	0.936	0.68
A0A3Q7FXE0	372	K	Transmembrane protein(predicted) OS=Solanum lycopersicum OX=4081 PE=4 SV=1	---	1	0.00363416	58.32	ASVVDCIEAIEK(1)AA	2	1.5707	1	1.028	1.111	0.857	0.839
A0A3Q7FXJ5	481	K	PALP domain-containing protein OS=Solanum lycopersicum OX=4081 PE=4 SV=1	---	1	1.49585e-12	155.06	IDYHSK(1)EIK	3	-1.9098	1	1.107	0.954	1.035	1.089
A0A3Q7FXJ5	475	K	PALP domain-containing protein OS=Solanum lycopersicum OX=4081 PE=4 SV=1	---	1	8.42686e-06	98.902	FTQSK(1)IDYHSK	3	-0.71234	1	0.973	0.957	1.059	1.142
A0A3Q7FXM7	499	K	Putative endo-1,3(4)-beta-glucanase 1-like(predicted) OS=Solanum lycopersicum OX=4081 PE=4 SV=1	---	1	0.0531822	53.493	SNSK(1)YAR	2	-0.086126	1	1.1	1.202	0.946	0.899
A0A3Q7FXP7	278	K	Glutamine synthetase OS=Solanum lycopersicum OX=4081 GN=543756 PE=3 SV=1	543756	1	0.000370374	71.935	HK(1)EHIAAYGEGNER	3	1.0829	2	0.981	1.095	1.02	0.918
A0A3Q7FXP7	255	K	Glutamine synthetase OS=Solanum lycopersicum OX=4081 GN=543756 PE=3 SV=1	543756	1	1.05548e-05	92.01	PIPGDWNGAGAHTNYSTK(1)SMR	3	-0.62656	1	1.04	1.182	1.015	0.904
A0A3Q7FXP7	267	K	Glutamine synthetase OS=Solanum lycopersicum OX=4081 GN=543756 PE=3 SV=1	543756	1	9.88187e-06	104.24	NEGGYEVIK(1)K	2	-0.31667	1	0.928	0.76	1.106	1.196
A0A3Q7FXP7	79	K	Glutamine synthetase OS=Solanum lycopersicum OX=4081 GN=543756 PE=3 SV=1	543756	1	1.521e-07	68.284	WNYDGSSTGQAPGEDSEVILYPQAIFK(1)DPFR	3	-1.4108	1	1.069	1.069	0.963	1.102
A0A3Q7FXR7	119	K	Bet_v_1 domain-containing protein OS=Solanum lycopersicum OX=4081 GN=101266019 PE=4 SV=1	101266019	1	1.0337e-12	120.64	K(1)TEDTPEPVTLLK	3	-0.062621	2
A0A3Q7FXR7	59	K	Bet_v_1 domain-containing protein OS=Solanum lycopersicum OX=4081 GN=101266019 PE=4 SV=1	101266019	1	1.33159e-18	141.55	AGSIIGWK(1)YTHDGK	3	-0.34424	6	0.936	1.145	0.976	0.898
A0A3Q7FXR7	70	K	Bet_v_1 domain-containing protein OS=Solanum lycopersicum OX=4081 GN=101266019 PE=4 SV=1	101266019	1	9.68708e-21	150.39	VTK(1)QLIEAVDEEKK	3	-0.68914	3	0.862	1.2	1.001	0.908
A0A3Q7FXR7	80	K	Bet_v_1 domain-containing protein OS=Solanum lycopersicum OX=4081 GN=101266019 PE=4 SV=1	101266019	1	3.2673e-13	142.38	QLIEAVDEEK(1)K	2	-1.3239	2	0.973	1.15	1.012	0.846
A0A3Q7FXR7	146	K	Bet_v_1 domain-containing protein OS=Solanum lycopersicum OX=4081 GN=101266019 PE=4 SV=1	101266019	1	1.78321e-05	96.668	DLEGHLHK(1)I	2	0.50859	4	0.953	1.063	0.949	1.005
A0A3Q7FXR7	65	K	Bet_v_1 domain-containing protein OS=Solanum lycopersicum OX=4081 GN=101266019 PE=4 SV=1	101266019	1	5.68094e-11	155.42	YTHDGK(1)VK	3	-0.057937	4	0.826	1.283	1.127	0.843
A0A3Q7FXS0	59	K	Bet_v_1 domain-containing protein OS=Solanum lycopersicum OX=4081 GN=101266928 PE=4 SV=1	101266928	1	5.55068e-06	101.53	GEIGSVASWK(1)YYEDGK	3	1.1758	1
A0A3Q7FXS0	40	K	Bet_v_1 domain-containing protein OS=Solanum lycopersicum OX=4081 GN=101266928 PE=4 SV=1	101266928	1	9.1433e-05	87.719	VK(1)HFEIHEGEK	3	0.40978	5	0.872	1.401	0.811	0.789
A0A3Q7FXU4	40	K	Ribosomal_L6e_N domain-containing protein OS=Solanum lycopersicum OX=4081 GN=101262004 PE=4 SV=1	101262004	1	0.00324202	68.657	NGGK(1)FPQHQK	3	0.51039	1	1.016	0.964	0.961	0.965
A0A3Q7FXU4	177	K	Ribosomal_L6e_N domain-containing protein OS=Solanum lycopersicum OX=4081 GN=101262004 PE=4 SV=1	101262004	0.896209	0.00193172	64.313	GEGEFFEEK(0.104)K(0.896)EEK	3	0.82366	1	1.09	0.939	1.026	1.017
A0A3Q7FY03	244	K	D-3-phosphoglycerate dehydrogenase OS=Solanum lycopersicum OX=4081 GN=101266918 PE=3 SV=1	101266918	1	8.92024e-05	78.674	AK(1)GLGMHVIAHDPYAPADR	3	0.62608	2	1.015	1.041	1.078	1.015
A0A3Q7FY03	216	K	D-3-phosphoglycerate dehydrogenase OS=Solanum lycopersicum OX=4081 GN=101266918 PE=3 SV=1	101266918	1	1.55089e-07	103.76	SK(1)YVGVSLVGK	2	-1.4125	3	1.054	0.996	1.012	0.976
A0A3Q7FY03	441	K	D-3-phosphoglycerate dehydrogenase OS=Solanum lycopersicum OX=4081 GN=101266918 PE=3 SV=1	101266918	1	0.0217853	70.332	VVYK(1)SAR	2	-2.3526	1	1.06	0.943	0.998	0.903
A0A3Q7FY27	7	K	Phosphoglycolate phosphatase(predicted) OS=Solanum lycopersicum OX=4081 PE=4 SV=1	---	1	0.000424966	75.589	ISK(1)SLCVDNAK	2	-1.2829	1
A0A3Q7FY64	77	K	Putative outer envelope pore protein 37, chloroplastic-like(predicted) OS=Solanum lycopersicum OX=4081 GN=101254189 PE=4 SV=1	101254189	1	0.000143984	95.502	VLDSLAK(1)LK	3	-0.00041359	2	0.911	0.966	1.058	1.039
A0A3Q7FY64	213	K	Putative outer envelope pore protein 37, chloroplastic-like(predicted) OS=Solanum lycopersicum OX=4081 GN=101254189 PE=4 SV=1	101254189	1	0.00275803	73.435	YK(1)DEALDLR	2	-0.3897	1	0.942	1.029	1.127	1.082
A0A3Q7FY64	305	K	Putative outer envelope pore protein 37, chloroplastic-like(predicted) OS=Solanum lycopersicum OX=4081 GN=101254189 PE=4 SV=1	101254189	1	0.036624	64.42	AK(1)TAPMK	2	-2.9955	1
A0A3Q7FY64	79	K	Putative outer envelope pore protein 37, chloroplastic-like(predicted) OS=Solanum lycopersicum OX=4081 GN=101254189 PE=4 SV=1	101254189	1	2.88371e-08	136.81	LK(1)FSFQNNGK	2	0.33094	2	0.954	1.032	1.046	1.047
A0A3Q7FY64	211	K	Putative outer envelope pore protein 37, chloroplastic-like(predicted) OS=Solanum lycopersicum OX=4081 GN=101254189 PE=4 SV=1	101254189	1	5.19391e-32	162.81	GQILNGVCTAK(1)YK	3	-0.06259	9	0.987	0.997	1.1	1.024
A0A3Q7FY66	61	K	Acyl carrier protein OS=Solanum lycopersicum OX=4081 GN=101250008 PE=3 SV=1	101250008	1	2.50455e-12	148.91	VINVVK(1)NFQK	2	-0.39547	1	1.052	1.037	1.038	0.958
A0A3Q7FY66	65	K	Acyl carrier protein OS=Solanum lycopersicum OX=4081 GN=101250008 PE=3 SV=1	101250008	1	0.000313722	99.283	NFQK(1)VDPCK	2	-0.23034	1
A0A3Q7FY79	39	K	6-phosphogluconate dehydrogenase, decarboxylating OS=Solanum lycopersicum OX=4081 PE=3 SV=1	---	1	3.3851e-12	134.68	STSK(1)VDETVER	2	0.18617	1	1.163	1.352	0.831	0.742
A0A3Q7FYH6	242	K	Protein-lysine N-methyltransferase 101263561 OS=Solanum lycopersicum OX=4081 GN=101263561 PE=3 SV=1	101263561	1	0.0255471	41.088	GTLDAIGLHPDGPIK(1)R	3	-1.1093	1
A0A3Q7FYL1	170	K	S-formylglutathione hydrolase OS=Solanum lycopersicum OX=4081 GN=101260331 PE=3 SV=1	101260331	1	1.83599e-05	67.928	YK(1)SVSAFAPIANPVNCPWGLK	3	-0.54104	1
A0A3Q7FYL1	246	K	S-formylglutathione hydrolase OS=Solanum lycopersicum OX=4081 GN=101260331 PE=3 SV=1	101260331	1	0.0277365	64.236	FEEACK(1)K	3	-0.29495	1	1.007	1.081	1.087	0.959
A0A3Q7FYL1	240	K	S-formylglutathione hydrolase OS=Solanum lycopersicum OX=4081 GN=101260331 PE=3 SV=1	101260331	1	7.79167e-21	151.49	DQLLPQK(1)FEEACK	4	-0.60071	3	0.976	1.145	1.023	0.875
A0A3Q7FYL1	247	K	S-formylglutathione hydrolase OS=Solanum lycopersicum OX=4081 GN=101260331 PE=3 SV=1	101260331	1	0.00281038	80.231	K(1)VNVPLLLR	3	-1.0745	2	1.02	1.053	1.027	0.934
A0A3Q7FYL2	425	K	Putative ovule protein(predicted) OS=Solanum lycopersicum OX=4081 PE=4 SV=1	---	1	7.21021e-16	132.79	DMKPETFASLVSAMLYEK(1)R	4	-2.4785	1
A0A3Q7FYN5	286	K	protein IN2-1 homolog B-like isoform X3(predicted) OS=Solanum lycopersicum OX=4081 PE=3 SV=1	---	1	0.00155646	108.57	EHLENYK(1)R	2	-1.1906	2	1.202	0.964	0.963	1.046
A0A3Q7FYN5	121	K	protein IN2-1 homolog B-like isoform X3(predicted) OS=Solanum lycopersicum OX=4081 PE=3 SV=1	---	1	0.00168412	63.181	LVPIDLK(1)NRPDWYK	3	1.9475	1	0.995	0.885	1.029	1
A0A3Q7FYP5	660	K	Peptidase_M3 domain-containing protein OS=Solanum lycopersicum OX=4081 GN=101254150 PE=3 SV=1	101254150	1	0.00744063	74.2	LLAAK(1)TFR	2	1.0062	1	1.122	1.011	1.04	1.101
A0A3Q7FYP5	703	K	Peptidase_M3 domain-containing protein OS=Solanum lycopersicum OX=4081 GN=101254150 PE=3 SV=1	101254150	1	0.00087344	73.927	K(1)TQVLPPLPDDK	3	-0.99302	1	0.914	0.897	1.158	1.13
A0A3Q7FYP5	133	K	Peptidase_M3 domain-containing protein OS=Solanum lycopersicum OX=4081 GN=101254150 PE=3 SV=1	101254150	1	2.60804e-33	162.46	DFDFPPFDVIEAK(1)HVR	3	-1.7648	2	1.163	0.992	0.877	0.931
A0A3Q7FYP5	378	K	Peptidase_M3 domain-containing protein OS=Solanum lycopersicum OX=4081 GN=101254150 PE=3 SV=1	101254150	1	7.22424e-32	157.47	ASSGDLDNTEIINQILK(1)LR	3	-0.48727	1	0.982	0.947	0.962	1.019
A0A3Q7FYP5	430	K	Peptidase_M3 domain-containing protein OS=Solanum lycopersicum OX=4081 GN=101254150 PE=3 SV=1	101254150	1	2.25303e-05	100.93	DLEDLK(1)DFCK	3	-0.96974	3	1.039	1.021	1.026	1.015
A0A3Q7FYQ5	13	K	MDD_C domain-containing protein OS=Solanum lycopersicum OX=4081 PE=4 SV=1	---	1	4.33509e-07	115.78	IISCVEK(1)WNR	2	-1.0491	2	1.001	0.916	1.055	0.978
A0A3Q7FYW1	165	K	Putative 50S ribosomal protein L10, chloroplastic-like(predicted) OS=Solanum lycopersicum OX=4081 GN=101256669 PE=3 SV=1	101256669	1	7.96914e-07	96.708	KLEDNDFTGGVFEGK(1)FYGPDEFK	4	-1.114	1	1.084	0.963	0.927	1.04
A0A3Q7FYW1	83	K	Putative 50S ribosomal protein L10, chloroplastic-like(predicted) OS=Solanum lycopersicum OX=4081 GN=101256669 PE=3 SV=1	101256669	1	6.54301e-11	125.72	GLTVK(1)QFQDLR	3	-1.2761	4	1.021	0.933	1.018	1.077
A0A3Q7FYW1	97	K	Putative 50S ribosomal protein L10, chloroplastic-like(predicted) OS=Solanum lycopersicum OX=4081 GN=101256669 PE=3 SV=1	101256669	1	0.00116923	59.227	AQLPETTK(1)LLVAK	3	-0.8774	1
A0A3Q7FYW1	114	K	Putative 50S ribosomal protein L10, chloroplastic-like(predicted) OS=Solanum lycopersicum OX=4081 GN=101256669 PE=3 SV=1	101256669	1	3.75973e-24	142.91	AIEGTK(1)WEALKPCMK	3	-0.62883	4	1.069	0.866	1.011	1.138
A0A3Q7FYW1	78	K	Putative 50S ribosomal protein L10, chloroplastic-like(predicted) OS=Solanum lycopersicum OX=4081 GN=101256669 PE=3 SV=1	101256669	1	9.69198e-08	113.51	QQLEDCYLLAGISYK(1)GLTVK	4	0.98571	3	1.085	0.896	1.056	1.168
A0A3Q7FYW1	119	K	Putative 50S ribosomal protein L10, chloroplastic-like(predicted) OS=Solanum lycopersicum OX=4081 GN=101256669 PE=3 SV=1	101256669	1	0.000190663	96.342	WEALK(1)PCMK	2	-0.05842	6	1.032	0.819	1.031	1.1
A0A3Q7FYW1	173	K	Putative 50S ribosomal protein L10, chloroplastic-like(predicted) OS=Solanum lycopersicum OX=4081 GN=101256669 PE=3 SV=1	101256669	1	0.000301143	69.485	FYGPDEFK(1)VLENLPTR	3	1.1001	1	1.054	1.024	0.908	0.927
A0A3Q7FYW1	141	K	Putative 50S ribosomal protein L10, chloroplastic-like(predicted) OS=Solanum lycopersicum OX=4081 GN=101256669 PE=3 SV=1	101256669	1	0.00158557	49.125	GMNAWLFVHSEEIPAALK(1)PYR	3	-1.2693	1	1.016	0.912	0.828	0.823
A0A3Q7FYW1	55	K	Putative 50S ribosomal protein L10, chloroplastic-like(predicted) OS=Solanum lycopersicum OX=4081 GN=101256669 PE=3 SV=1	101256669	1	1.7952e-07	132.32	K(1)EETVETVK	2	-0.18332	1	1.024	0.924	0.996	1.2
A0A3Q7FZ19	353	K	C2 NT-type domain-containing protein OS=Solanum lycopersicum OX=4081 PE=4 SV=1	---	1	0.0205877	45.829	NQSAEQSSK(1)R	2	-4.0962	1	0.983	1.239	1.003	1.133
A0A3Q7FZ28	130	K	Putative NADH dehydrogenase [ubiquinone] iron-sulfur protein 4, mitochondrial-like(predicted) OS=Solanum lycopersicum OX=4081 PE=4 SV=1	---	1	0.0282452	48.794	HGWEYTVK(1)K	3	-2.7115	1	1.078	1.059	0.974	0.908
A0A3Q7FZ28	72	K	Putative NADH dehydrogenase [ubiquinone] iron-sulfur protein 4, mitochondrial-like(predicted) OS=Solanum lycopersicum OX=4081 PE=4 SV=1	---	1	6.94598e-13	121.45	TASQQGSGK(1)VGR	2	1.7002	1	0.835	1.267	1.083	0.866
A0A3Q7FZ28	138	K	Putative NADH dehydrogenase [ubiquinone] iron-sulfur protein 4, mitochondrial-like(predicted) OS=Solanum lycopersicum OX=4081 PE=4 SV=1	---	1	0.0201532	56.258	HTPLLK(1)IK	3	0.95662	1	0.864	1.089	0.992	1.023
A0A3Q7FZ28	122	K	Putative NADH dehydrogenase [ubiquinone] iron-sulfur protein 4, mitochondrial-like(predicted) OS=Solanum lycopersicum OX=4081 PE=4 SV=1	---	1	4.96114e-05	87.083	AFAEK(1)HGWEYTVK	3	0.20769	1	0.722	1.266	1.026	0.83
A0A3Q7FZ28	140	K	Putative NADH dehydrogenase [ubiquinone] iron-sulfur protein 4, mitochondrial-like(predicted) OS=Solanum lycopersicum OX=4081 PE=4 SV=1	---	1	0.000245419	89.679	IK(1)SYADNFK	2	-1.0871	2	0.954	1.065	1.032	0.977
A0A3Q7FZC1	22	K	Putative 60S ribosomal protein L35-like(predicted) OS=Solanum lycopersicum OX=4081 GN=101267698 PE=3 SV=1	101267698	1	1.37375e-10	124.07	TDLLAQLK(1)DLK	2	-0.4769	2	1.01	0.936	0.992	1.139
A0A3Q7FZC1	25	K	Putative 60S ribosomal protein L35-like(predicted) OS=Solanum lycopersicum OX=4081 GN=101267698 PE=3 SV=1	101267698	1	0.000776161	81.709	DLK(1)AELALLR	2	-1.6507	1	1.018	0.91	1.039	1.109
A0A3Q7FZC1	97	K	Putative 60S ribosomal protein L35-like(predicted) OS=Solanum lycopersicum OX=4081 GN=101267698 PE=3 SV=1	101267698	1	0.0247576	47.302	LTK(1)HQSSLK	3	1.1808	1
A0A3Q7FZC1	14	K	Putative 60S ribosomal protein L35-like(predicted) OS=Solanum lycopersicum OX=4081 GN=101267698 PE=3 SV=1	101267698	1	4.17299e-06	104.24	SK(1)TDLLAQLK	2	-0.7028	1
A0A3Q7FZI5	191	K	Triose phosphate isomerase cytosolic isoform-like(predicted) OS=Solanum lycopersicum OX=4081 PE=3 SV=1	---	1	0.000127511	85.563	K(1)WLQANVSAEVAASTR	3	-0.70746	1	0.99	0.927	1.011	0.987
A0A3Q7FZI5	21	K	Triose phosphate isomerase cytosolic isoform-like(predicted) OS=Solanum lycopersicum OX=4081 PE=3 SV=1	---	1	0.00152949	90.793	CNGTSEEIK(1)K	2	-0.87587	3	1.037	0.909	1.023	1.334
A0A3Q7FZI5	12	K	Triose phosphate isomerase cytosolic isoform-like(predicted) OS=Solanum lycopersicum OX=4081 PE=3 SV=1	---	1	0.000208558	73.057	TFFVGGNWK(1)CNGTSEEIK	3	-1.3532	2	0.999	0.96	0.98	1.039
A0A3Q7FZI5	113	K	Triose phosphate isomerase cytosolic isoform-like(predicted) OS=Solanum lycopersicum OX=4081 PE=3 SV=1	---	1	2.95787e-71	209.25	AILGESNEFVGDK(1)VAYALSQGLK	4	-0.25267	2	0.855	1.039	1.147	1.128
A0A3Q7FZP1	191	K	Alpha-galactosidase OS=Solanum lycopersicum OX=4081 GN=101249542 PE=3 SV=1	101249542	1	0.000109376	76.82	YDNCNHDGTK(1)PTVR	3	0.10853	1	0.642	1.201	1.202	0.998
A0A3Q7FZP1	415	K	Alpha-galactosidase OS=Solanum lycopersicum OX=4081 GN=101249542 PE=3 SV=1	101249542	1	0.0243974	58.981	MYVLK(1)PIA	2	0.11871	1	0.992	1.07	0.965	0.83
A0A3Q7FZQ7	345	K	Nicotinate phosphoribosyltransferase OS=Solanum lycopersicum OX=4081 GN=101264576 PE=3 SV=1	101264576	1	0.00421137	96.342	K(1)FFCAIEK	3	-2.0834	2	1	0.881	1.039	1.086
A0A3Q7FZQ7	474	K	Nicotinate phosphoribosyltransferase OS=Solanum lycopersicum OX=4081 GN=101264576 PE=3 SV=1	101264576	1	0.00235646	90.709	HPFSESK(1)R	3	0.18675	1	0.962	0.852	0.998	0.957
A0A3Q7FZQ7	494	K	Nicotinate phosphoribosyltransferase OS=Solanum lycopersicum OX=4081 GN=101264576 PE=3 SV=1	101264576	1	0.0314161	46.462	CFWPGK(1)SAK	2	3.5336	1
A0A3Q7FZR4	542	K	LRRNT_2 domain-containing protein OS=Solanum lycopersicum OX=4081 GN=101246704 PE=4 SV=1	101246704	1	0.000234735	65.949	IPDSLLGIEALK(1)HANFR	3	0.42066	1
A0A3Q7FZS4	74	K	Transmembrane 9 superfamily member OS=Solanum lycopersicum OX=4081 GN=101265912 PE=3 SV=1	101265912	1	4.78195e-08	113.11	FFDLPFCTPDHVK(1)EK	4	-0.44081	2	0.986	0.903	1.164	1.043
A0A3Q7FZZ4	228	K	Putative very-long-chain 3-oxoacyl-CoA reductase 1-like(predicted) OS=Solanum lycopersicum OX=4081 GN=101255347 PE=3 SV=1	101255347	1	0.000271647	71.376	K(1)SGIDVQCQVPLYVATK	3	-0.13293	1	1.001	0.993	0.963	0.938
A0A3Q7G010	129	K	L51_S25_CI-B8 domain-containing protein OS=Solanum lycopersicum OX=4081 PE=4 SV=1	---	1	1.04345e-10	123.14	VVCVK(1)NLSQDEVLEAATK	3	-1.1425	1	0.953	1.039	0.982	0.992
A0A3Q7G077	335	K	Alpha-glucosidase(predicted) OS=Solanum lycopersicum OX=4081 PE=3 SV=1	---	1	0.000101641	77.776	DITEIK(1)NVVAGYAK	3	-0.37721	1	0.971	1.183	0.909	0.921
A0A3Q7G077	329	K	Alpha-glucosidase(predicted) OS=Solanum lycopersicum OX=4081 PE=3 SV=1	---	1	0.0100375	58.781	YGYK(1)DITEIK	2	1.3152	2
A0A3Q7G078	82	K	Putative histidine phosphatase superfamily(predicted) OS=Solanum lycopersicum OX=4081 GN=101251174 PE=4 SV=1	101251174	1	0.0278284	49.466	HAK(1)SSWENR	2	0.076549	1	0.976	1.342	0.902	0.861
A0A3Q7G087	189	K	Phosphoglucomutase, cytoplasmic(predicted) OS=Solanum lycopersicum OX=4081 GN=101267885 PE=3 SV=1	101267885	1	0.000277953	70.802	GK(1)FDVDVFDSTSDYLK	3	-1.4458	1
A0A3Q7G087	357	K	Phosphoglucomutase, cytoplasmic(predicted) OS=Solanum lycopersicum OX=4081 GN=101267885 PE=3 SV=1	101267885	1	9.41785e-75	216.19	SMPTSAALDIVAK(1)HLNLK	3	0.99417	2	0.975	1.075	0.986	0.974
A0A3Q7G087	222	K	Phosphoglucomutase, cytoplasmic(predicted) OS=Solanum lycopersicum OX=4081 GN=101267885 PE=3 SV=1	101267885	1	4.49064e-12	124.08	LLSSPK(1)FSFCYDALHGVAGVHAK	4	-2.2964	1	1.029	0.94	0.91	0.969
A0A3Q7G0C7	201	K	Putative imidazolonepropionase-like(predicted) OS=Solanum lycopersicum OX=4081 GN=101245049 PE=4 SV=1	101245049	1	0.00011168	89.484	GNLVK(1)NGGFEAGPHVFK	3	0.42198	1
A0A3Q7G0C7	328	K	Putative imidazolonepropionase-like(predicted) OS=Solanum lycopersicum OX=4081 GN=101245049 PE=4 SV=1	101245049	1	0.00587376	59.84	TASLK(1)FQADK	3	-3.0057	1	0.939	0.852	1.066	1.05
A0A3Q7G0C7	49	K	Putative imidazolonepropionase-like(predicted) OS=Solanum lycopersicum OX=4081 GN=101245049 PE=4 SV=1	101245049	1	0.0215721	69.198	K(1)TVIIGK	3	-1.3226	1
A0A3Q7G0H3	1069	K	CPSF_A domain-containing protein OS=Solanum lycopersicum OX=4081 PE=4 SV=1	---	1	0.000105147	74.776	LSQDVSDEIEEDPTGGK(1)IK	3	-1.0862	1	0.976	0.976	0.953	0.835
A0A3Q7G0H3	324	K	CPSF_A domain-containing protein OS=Solanum lycopersicum OX=4081 PE=4 SV=1	---	1	0.000197087	71.685	IK(1)YFDTIPVTSSLCVLK	3	0.12776	1
A0A3Q7G0H3	95	K	CPSF_A domain-containing protein OS=Solanum lycopersicum OX=4081 PE=4 SV=1	---	1	0.0241675	68.557	EK(1)NCFDK	2	0.48247	1	0.981	1.158	1.058	0.896
A0A3Q7G0H3	108	K	CPSF_A domain-containing protein OS=Solanum lycopersicum OX=4081 PE=4 SV=1	---	1	0.00140301	65.593	VHQETFGK(1)SGCR	3	0.89754	1	0.984	1.043	0.952	1.041
A0A3Q7G0J4	101	K	Putative inactive shikimate kinase like 1, chloroplastic(predicted) OS=Solanum lycopersicum OX=4081 GN=101260492 PE=4 SV=1	101260492	1	0.00487145	80.24	SFMK(1)TDLK	2	-1.1908	1	1.011	1.106	0.972	1.01
A0A3Q7G0J4	41	K	Putative inactive shikimate kinase like 1, chloroplastic(predicted) OS=Solanum lycopersicum OX=4081 GN=101260492 PE=4 SV=1	101260492	1	0.0183308	51.286	K(1)AAEISPDLK	3	-0.9073	1
A0A3Q7G0J8	109	K	Translocon-associated protein subunit beta(predicted) OS=Solanum lycopersicum OX=4081 PE=4 SV=1	---	1	9.58159e-05	81.656	K(1)TVFYGAPAVITFR	2	1.1992	2	0.986	0.98	0.955	0.941
A0A3Q7G0L9	748	K	Calcium-transporting ATPase OS=Solanum lycopersicum OX=4081 GN=101262099 PE=3 SV=1	101262099	1	0.0195408	56.721	HVLVK(1)NLR	3	0.21502	1	1.359	0.886	0.861	0.839
A0A3Q7G0L9	743	K	Calcium-transporting ATPase OS=Solanum lycopersicum OX=4081 GN=101262099 PE=3 SV=1	101262099	1	0.0306473	42.843	SSPTDK(1)HVLVK	3	-0.30159	1
A0A3Q7G0L9	563	K	Calcium-transporting ATPase OS=Solanum lycopersicum OX=4081 GN=101262099 PE=3 SV=1	101262099	1	0.00174208	71.558	LLK(1)VEPFNSAK	2	3.1748	1
A0A3Q7G0L9	321	K	Calcium-transporting ATPase OS=Solanum lycopersicum OX=4081 GN=101262099 PE=3 SV=1	101262099	1	0.00295447	52.862	RPFLLSGTK(1)VQDGSAK	3	-0.070525	1
A0A3Q7G0L9	487	K	Calcium-transporting ATPase OS=Solanum lycopersicum OX=4081 GN=101262099 PE=3 SV=1	101262099	1	0.0430996	43.083	IWICEK(1)AK	3	-0.018546	1
A0A3Q7G0P1	145	K	Chorismate synthase OS=Solanum lycopersicum OX=4081 PE=3 SV=1	---	1	4.99876e-05	87.519	PSHADATYDFK(1)YGVR	3	0.22587	1	1.15	0.957	1.02	0.953
A0A3Q7G0P1	352	K	Chorismate synthase OS=Solanum lycopersicum OX=4081 PE=3 SV=1	---	1	0.000621833	80.014	DK(1)HETELIAR	3	1.0132	1	1.08	0.993	1.034	1.087
A0A3Q7G0P1	263	K	Chorismate synthase OS=Solanum lycopersicum OX=4081 PE=3 SV=1	---	1	5.73018e-17	137.21	GLGTPVFDK(1)LEAELAK	3	1.5548	1	1.016	1.094	1.023	1.035
A0A3Q7G0T6	134	K	beta-glucosidase BoGH3B-like(predicted) OS=Solanum lycopersicum OX=4081 PE=4 SV=1	---	1	2.20045e-07	108.63	VAACAK(1)HYVGDGGTVK	3	-0.11826	2	0.964	1.116	1.015	0.877
A0A3Q7G0W1	74	K	DUF3479 domain-containing protein OS=Solanum lycopersicum OX=4081 GN=101244176 PE=4 SV=1	101244176	1	1.32393e-05	79.639	IVPENLK(1)GLATVK	3	-0.84404	1
A0A3Q7G0W1	476	K	DUF3479 domain-containing protein OS=Solanum lycopersicum OX=4081 GN=101244176 PE=4 SV=1	101244176	1	9.35433e-18	134.06	SHALHK(1)R	2	2.9	2
A0A3Q7G0W1	226	K	DUF3479 domain-containing protein OS=Solanum lycopersicum OX=4081 GN=101244176 PE=4 SV=1	101244176	1	0.00148048	76.927	VLK(1)YLPSDK	3	-0.37288	2	1.117	0.743	0.976	1.188
A0A3Q7G0W1	773	K	DUF3479 domain-containing protein OS=Solanum lycopersicum OX=4081 GN=101244176 PE=4 SV=1	101244176	1	4.92327e-16	134.87	QCNLDK(1)DVDLPDEEKEIDAK	3	-0.57891	4	1.118	0.741	1.002	1.224
A0A3Q7G0W1	1122	K	DUF3479 domain-containing protein OS=Solanum lycopersicum OX=4081 GN=101244176 PE=4 SV=1	101244176	1	0.00125499	99.442	K(1)HALEQAK	3	-0.76502	3	1.146	0.757	0.906	1.224
A0A3Q7G0W1	205	K	DUF3479 domain-containing protein OS=Solanum lycopersicum OX=4081 GN=101244176 PE=4 SV=1	101244176	1	1.4192e-06	87.647	K(1)SSAGFSDQMLK	2	0.67887	1
A0A3Q7G0W1	1177	K	DUF3479 domain-containing protein OS=Solanum lycopersicum OX=4081 GN=101244176 PE=4 SV=1	101244176	1	0.000318428	66.152	K(1)SFAFDCDAPGAGMMEK	4	-1.2295	5	1.049	0.868	0.963	1.103
A0A3Q7G0W1	154	K	DUF3479 domain-containing protein OS=Solanum lycopersicum OX=4081 GN=101244176 PE=4 SV=1	101244176	1	0.0221931	70.028	VK(1)SAVEK	2	0.067987	1	1.058	0.757	0.894	1.369
A0A3Q7G0W1	232	K	DUF3479 domain-containing protein OS=Solanum lycopersicum OX=4081 GN=101244176 PE=4 SV=1	101244176	1	0.000823952	77.913	YLPSDK(1)AQDAR	2	-0.61282	1	1.118	0.782	0.842	1.206
A0A3Q7G0W1	487	K	DUF3479 domain-containing protein OS=Solanum lycopersicum OX=4081 GN=101244176 PE=4 SV=1	101244176	1	0.00262217	90.15	AIK(1)WGELK	2	-0.060123	1	1.181	0.651	1.109	1.438
A0A3Q7G0W1	216	K	DUF3479 domain-containing protein OS=Solanum lycopersicum OX=4081 GN=101244176 PE=4 SV=1	101244176	1	2.49354e-13	105.03	SSAGFSDQMLK(1)LVR	3	-1.1968	1
A0A3Q7G0W1	1193	K	DUF3479 domain-containing protein OS=Solanum lycopersicum OX=4081 GN=101244176 PE=4 SV=1	101244176	1	0.000579805	61.477	SFAFDCDAPGAGMMEK(1)R	3	-0.88389	1
A0A3Q7G0X6	365	K	ATP sulfurylase 1, chloroplastic-like(predicted) OS=Solanum lycopersicum OX=4081 GN=101256557 PE=4 SV=1	101256557	1	7.25631e-05	88.163	DPAGMSHPLEK(1)R	3	0.25452	1
A0A3Q7G0X6	375	K	ATP sulfurylase 1, chloroplastic-like(predicted) OS=Solanum lycopersicum OX=4081 GN=101256557 PE=4 SV=1	101256557	1	0.00427248	63.426	DLYDADHGK(1)K	3	-0.78867	1
A0A3Q7G0X6	399	K	ATP sulfurylase 1, chloroplastic-like(predicted) OS=Solanum lycopersicum OX=4081 GN=101256557 PE=4 SV=1	101256557	1	0.000919906	99.442	VAAYDK(1)TK	3	0.86845	3	1.113	0.734	1.077	1.256
A0A3Q7G0X6	220	K	ATP sulfurylase 1, chloroplastic-like(predicted) OS=Solanum lycopersicum OX=4081 GN=101256557 PE=4 SV=1	101256557	1	4.22486e-13	120.92	VIDPVK(1)YNDGLDR	3	0.112	2	1.04	0.778	1.048	1.089
A0A3Q7G195	43	K	Chlorophyll a-b binding protein, chloroplastic OS=Solanum lycopersicum OX=4081 PE=3 SV=1	---	1	1.93584e-17	139.88	PK(1)PASSGSPWYGPDR	3	0.91011	3	0.965	1.103	1.003	1.049
A0A3Q7G195	290	K	Chlorophyll a-b binding protein, chloroplastic OS=Solanum lycopersicum OX=4081 PE=3 SV=1	---	1	1.6897e-24	147.17	AK(1)PASSGSPWYGPDR	3	-1.5254	2	0.843	0.894	1.031	1.068
A0A3Q7G198	207	K	Lipase_GDSL domain-containing protein OS=Solanum lycopersicum OX=4081 GN=101244365 PE=3 SV=1	101244365	1	9.32051e-08	108.68	ILQK(1)LYDLGGR	3	0.42585	2	0.88	1.019	1.074	1.016
A0A3Q7G198	133	K	Lipase_GDSL domain-containing protein OS=Solanum lycopersicum OX=4081 GN=101244365 PE=3 SV=1	101244365	1	0.0153439	48.216	IGK(1)QLEYFEQYQR	2	-1.0173	1	1.066	0.945	0.938	0.931
A0A3Q7G1C2	213	K	Lipase_GDSL domain-containing protein OS=Solanum lycopersicum OX=4081 GN=101245429 PE=3 SV=1	101245429	1	0.000159392	84.249	K(1)VAVSNIGLLGCLPEETR	3	0.60824	1	1.066	0.947	0.973	0.913
A0A3Q7G1D6	947	K	Protein kinase domain-containing protein OS=Solanum lycopersicum OX=4081 PE=4 SV=1	---	1	2.72612e-10	118.61	SK(1)GDCSAEEQH	2	-0.043442	1	0.74	1.179	1.031	0.727
A0A3Q7G1I1	243	K	Putative ovule protein(predicted) OS=Solanum lycopersicum OX=4081 PE=4 SV=1	---	1	1.54106e-07	110.92	K(1)TSHAVTQATR	2	-0.39926	2	1.047	1.208	0.926	0.824
A0A3Q7G1J1	233	K	ArsA_ATPase domain-containing protein OS=Solanum lycopersicum OX=4081 PE=4 SV=1	---	1	7.99944e-13	127.02	LLSLPDFLDK(1)SIGK	3	-1.4024	1	0.975	1.215	0.96	0.943
A0A3Q7G1J1	77	K	ArsA_ATPase domain-containing protein OS=Solanum lycopersicum OX=4081 PE=4 SV=1	---	1	6.39799e-25	153.72	GGVGK(1)TSCAASLAVK	3	0.49081	2	1.037	1.165	1.068	0.867
A0A3Q7G1J1	72	K	ArsA_ATPase domain-containing protein OS=Solanum lycopersicum OX=4081 PE=4 SV=1	---	1	0.0070288	54.259	YYMLGGK(1)GGVGK	3	-1.488	1
A0A3Q7G1J1	314	K	ArsA_ATPase domain-containing protein OS=Solanum lycopersicum OX=4081 PE=4 SV=1	---	1	0.000323937	77.776	LCASLK(1)VEDVPVK	2	0.55917	2	1.071	1.008	0.982	0.957
A0A3Q7G1J1	65	K	ArsA_ATPase domain-containing protein OS=Solanum lycopersicum OX=4081 PE=4 SV=1	---	1	0.0137615	76.221	K(1)YYMLGGK	2	-0.21858	1	0.871	1.187	1.018	0.932
A0A3Q7G1W5	277	K	PABS domain-containing protein OS=Solanum lycopersicum OX=4081 GN=101263807 PE=3 SV=1	101263807	1	3.27549e-07	105	NPINPIDVDDSHTK(1)TR	3	-0.8482	1	1.101	0.972	0.926	0.982
A0A3Q7G242	90	K	Phosphoglucomutase, chloroplastic(predicted) OS=Solanum lycopersicum OX=4081 GN=101267287 PE=4 SV=1	101267287	0.998407	0.0141727	43.696	SVPTK(0.002)PIEGQK(0.998)TGTSGLR	3	-0.49398	1	1.12	1.013	0.867	0.941
A0A3Q7G242	526	K	Phosphoglucomutase, chloroplastic(predicted) OS=Solanum lycopersicum OX=4081 GN=101267287 PE=4 SV=1	101267287	1	0.00653869	95.502	DLISK(1)SK	2	-0.024277	1
A0A3Q7G242	620	K	Phosphoglucomutase, chloroplastic(predicted) OS=Solanum lycopersicum OX=4081 GN=101267287 PE=4 SV=1	101267287	1	0.0165933	74.2	LK(1)DFTGR	2	0.78554	1	1.022	1.031	0.991	0.993
A0A3Q7G251	123	K	Glycosyltransferase OS=Solanum lycopersicum OX=4081 PE=3 SV=1	---	1	0.0202158	71.501	DISSK(1)SR	2	0.5175	1	1.108	1.487	0.98	0.702
A0A3Q7G251	296	K	Glycosyltransferase OS=Solanum lycopersicum OX=4081 PE=3 SV=1	---	1	0.00664106	71.379	HK(1)FIWVLR	3	-1.2601	1
A0A3Q7G2J1	77	K	DUF4057 domain-containing protein OS=Solanum lycopersicum OX=4081 GN=101260128 PE=4 SV=1	101260128	0.999606	0.0332489	48.284	RKPCSGYK(1)LK	4	1.3841	1	1.077	0.929	1.121	1.015
A0A3Q7G2N3	68	K	Reticulon-like protein OS=Solanum lycopersicum OX=4081 GN=101260015 PE=4 SV=1	101260015	1	0.016734	44.311	VLGGGK(1)PADIFLWR	3	-0.47338	1
A0A3Q7G2Q9	112	K	Pyruvate kinase OS=Solanum lycopersicum OX=4081 GN=101262183 PE=3 SV=1	101262183	1	5.07629e-08	104.16	TK(1)IVCTIGPSTNTR	2	0.60926	1	1.097	0.858	1.164	1.312
A0A3Q7G2Q9	309	K	Pyruvate kinase OS=Solanum lycopersicum OX=4081 GN=101262183 PE=3 SV=1	101262183	1	1.58152e-17	131.32	DAAVVHELK(1)NYLK	3	-0.50772	1	1.163	0.745	1.044	1.385
A0A3Q7G2Q9	268	K	Pyruvate kinase OS=Solanum lycopersicum OX=4081 GN=101262183 PE=3 SV=1	101262183	1	0.000281118	83.869	GK(1)SATLPSITEK	2	0.38722	1	1.078	0.885	1	1.157
A0A3Q7G2Q9	242	K	Pyruvate kinase OS=Solanum lycopersicum OX=4081 GN=101262183 PE=3 SV=1	101262183	1	0.000661518	108.47	SK(1)TEESVK	2	-0.68831	1	1.244	0.799	1.032	1.39
A0A3Q7G2R6	162	K	AT1G65230-like protein (Fragment)(predicted) OS=Solanum lycopersicum OX=4081 GN=101253079 PE=4 SV=1	101253079	1	0.00105125	61.495	AK(1)SLIGSIGGDLMIK	3	0.23219	1	1.028	0.896	0.939	0.932
A0A3Q7G2R7	308	K	Putative beta-taxilin-like(predicted) OS=Solanum lycopersicum OX=4081 PE=4 SV=1	---	1	0.0101183	65.224	ENAFLK(1)GK	3	-1.6875	1	1.028	0.999	1.031	0.997
A0A3Q7G2R7	53	K	Putative beta-taxilin-like(predicted) OS=Solanum lycopersicum OX=4081 PE=4 SV=1	---	1	9.5138e-06	84.107	SHPK(1)YMEDSGGDPSQNISAVK	3	-1.2733	1	0.907	1.182	1.035	1.005
A0A3Q7G300	417	K	Rieske domain-containing protein OS=Solanum lycopersicum OX=4081 PE=4 SV=1	---	1	4.08129e-05	93.106	ACYVPTK(1)ADAIVVAFR	3	0.70868	1	0.939	0.939	1.005	0.983
A0A3Q7G327	74	K	V-type proton ATPase subunit G OS=Solanum lycopersicum OX=4081 GN=101258944 PE=3 SV=1	101258944	1	3.8341e-05	92.439	KLEQTSGDSGANVK(1)R	3	0.251	1	1.086	1.345	0.639	0.987
A0A3Q7G327	88	K	V-type proton ATPase subunit G OS=Solanum lycopersicum OX=4081 GN=101258944 PE=3 SV=1	101258944	1	0.000845648	80.871	IEHLK(1)TEASR	3	1.3842	2	0.919	1.195	0.832	1.022
A0A3Q7G327	83	K	V-type proton ATPase subunit G OS=Solanum lycopersicum OX=4081 GN=101258944 PE=3 SV=1	101258944	1	1.23849e-07	102.52	RLEIETNEK(1)IEHLK	4	-0.12417	2	0.958	1.116	0.876	0.929
A0A3Q7G3A9	34	K	Putative NADH-ubiquinone oxidoreductase 11 kDa subunit-like(predicted) OS=Solanum lycopersicum OX=4081 PE=4 SV=1	---	1	2.92813e-23	169.93	EHVYATK(1)AR	3	-0.5384	4	0.924	1.374	0.967	0.847
A0A3Q7G3B6	217	K	AP-1 complex subunit gamma OS=Solanum lycopersicum OX=4081 PE=3 SV=1	---	1	0.0052847	74.611	K(1)TCTDGLVK	2	-0.64512	1	0.951	1.046	1.106	0.982
A0A3Q7G3B6	21	K	AP-1 complex subunit gamma OS=Solanum lycopersicum OX=4081 PE=3 SV=1	---	1	2.07068e-05	94.465	ACK(1)TAAEER	2	1.1354	1
A0A3Q7G3C1	694	K	Putative glucuronoxylan glucuronosyltransferase F8H-like(predicted) OS=Solanum lycopersicum OX=4081 PE=4 SV=1	---	1	0.00213495	56.29	LYLFNVTGNGLQWK(1)R	3	-0.37083	1
A0A3Q7G3H5	177	K	Putative sec-independent protein translocase protein TATB, chloroplastic-like(predicted) OS=Solanum lycopersicum OX=4081 PE=4 SV=1	---	1	0.00367506	85.355	EFK(1)STLER	2	-2.7668	1	0.845	1.035	1.055	0.903
A0A3Q7G3J6	29	K	Putative caltractin-like(predicted) OS=Solanum lycopersicum OX=4081 GN=101265816 PE=4 SV=1	101265816	1	0.0156639	64.82	NQGLTQQK(1)R	2	-0.83632	1	0.857	1.234	0.987	0.837
A0A3Q7G3K3	38	K	Gal_mutarotas_2 domain-containing protein OS=Solanum lycopersicum OX=4081 GN=543798 PE=3 SV=1	543798	1	0.0364473	52.903	NCDQTPFCK(1)R	3	-1.3695	2	1.006	1.079	0.869	0.859
A0A3Q7G3K3	319	K	Gal_mutarotas_2 domain-containing protein OS=Solanum lycopersicum OX=4081 GN=543798 PE=3 SV=1	543798	1	0.000540783	84.615	IMFPSDK(1)HR	3	-0.50449	1	0.954	1.04	0.959	0.924
A0A3Q7G3L7	70	K	60S ribosomal protein L36 OS=Solanum lycopersicum OX=4081 PE=3 SV=1	---	1	0.0062054	94.407	GHIVTK(1)K	3	-0.57287	1	0.943	0.835	1.089	1.17
A0A3Q7G3L7	106	K	60S ribosomal protein L36 OS=Solanum lycopersicum OX=4081 PE=3 SV=1	---	1	0.00857878	57.401	EVAGFAPYEK(1)R	3	-0.29862	1	1.003	0.815	0.948	1.176
[truncated: 4,922 more rows]

## Sheet: Supplemental Table 2
Supplemental Table 2. Mass spectrometry analysis of peptide sites in ΔLhcb2 protein after 2-hour incubation with GNAT2. The mass spectrometry proteomics data have been deposited to the ProteomeXchange Consortium (http://proteomecentral.proteomexchange.org) via the iProX partner repository with the dataset identifier PXD054007.
Kac sites highlighted
prot_hit_num	prot_family_member	prot_acc	prot_desc	prot_score	prot_mass	prot_matches	prot_matches_sig	prot_sequences	prot_sequences_sig	pep_query	pep_index	pep_rank	pep_isbold	pep_isunique	pep_exp_mz	pep_exp_mr	pep_exp_z	pep_calc_mr	pep_delta	pep_miss	pep_score	pep_expect	pep_res_before	pep_seq	pep_res_after	pep_var_mod	pep_var_mod_pos
4	1	1::Solyc07g047850.3.1		2472	25103	69	69	3	3	37560	18487	1	1	1	817.399	1632.78	2	1632.79	-0.0053	0	76.73	6.4e-08	K	SAPQSIWYGEDRPK	Y
4	1	1::Solyc07g047850.3.1		2472	25103	69	69	3	3	37562	15070	1	1	1	817.4	1632.79	2	1632.79	-0.0041	0	47.49	3.5e-05	K	SAPQSIWYGEDRPK	Y
4	1	1::Solyc07g047850.3.1		2472	25103	69	69	3	3	37563	27212	1	1	1	817.4	1632.79	2	1632.79	-0.0036	0	32.39	0.00092	K	SAPQSIWYGEDRPK	Y
4	1	1::Solyc07g047850.3.1		2472	25103	69	69	3	3	37564	18998	1	1	1	817.4	1632.79	2	1632.79	-0.0036	0	76.27	7.1e-08	K	SAPQSIWYGEDRPK	Y
4	1	1::Solyc07g047850.3.1		2472	25103	69	69	3	3	37566	19150	1	1	1	817.4	1632.79	2	1632.79	-0.0034	0	56.57	5e-06	K	SAPQSIWYGEDRPK	Y
4	1	1::Solyc07g047850.3.1		2472	25103	69	69	3	3	37567	19188	1	1	1	817.4	1632.79	2	1632.79	-0.0033	0	56.41	5.1e-06	K	SAPQSIWYGEDRPK	Y
4	1	1::Solyc07g047850.3.1		2472	25103	69	69	3	3	37568	14193	1	1	1	817.4	1632.79	2	1632.79	-0.0031	0	42.85	9.6e-05	K	SAPQSIWYGEDRPK	Y
4	1	1::Solyc07g047850.3.1		2472	25103	69	69	3	3	37569	18924	1	1	1	817.401	1632.79	2	1632.79	-0.0029	0	56.42	5.1e-06	K	SAPQSIWYGEDRPK	Y
4	1	1::Solyc07g047850.3.1		2472	25103	69	69	3	3	37570	19030	1	1	1	817.401	1632.79	2	1632.79	-0.0029	0	76.45	6.8e-08	K	SAPQSIWYGEDRPK	Y
4	1	1::Solyc07g047850.3.1		2472	25103	69	69	3	3	37572	18495	1	1	1	545.269	1632.79	3	1632.79	-0.0028	0	32.3	0.00094	K	SAPQSIWYGEDRPK	Y
4	1	1::Solyc07g047850.3.1		2472	25103	69	69	3	3	37573	19234	1	1	1	817.401	1632.79	2	1632.79	-0.0028	0	76.55	6.6e-08	K	SAPQSIWYGEDRPK	Y
4	1	1::Solyc07g047850.3.1		2472	25103	69	69	3	3	37574	19207	1	1	1	545.27	1632.79	3	1632.79	-0.0028	0	41.57	0.00013	K	SAPQSIWYGEDRPK	Y
4	1	1::Solyc07g047850.3.1		2472	25103	69	69	3	3	37575	19468	1	1	1	817.401	1632.79	2	1632.79	-0.0028	0	45.27	5.7e-05	K	SAPQSIWYGEDRPK	Y
4	1	1::Solyc07g047850.3.1		2472	25103	69	69	3	3	37576	18750	1	1	1	817.401	1632.79	2	1632.79	-0.0027	0	83.26	1.6e-08	K	SAPQSIWYGEDRPK	Y
4	1	1::Solyc07g047850.3.1		2472	25103	69	69	3	3	37577	19181	1	1	1	545.27	1632.79	3	1632.79	-0.0027	0	62.37	1.4e-06	K	SAPQSIWYGEDRPK	Y
4	1	1::Solyc07g047850.3.1		2472	25103	69	69	3	3	37578	19569	1	1	1	817.401	1632.79	2	1632.79	-0.0027	0	56.48	5.1e-06	K	SAPQSIWYGEDRPK	Y
4	1	1::Solyc07g047850.3.1		2472	25103	69	69	3	3	37579	19264	1	1	1	545.27	1632.79	3	1632.79	-0.0027	0	62.41	1.4e-06	K	SAPQSIWYGEDRPK	Y
4	1	1::Solyc07g047850.3.1		2472	25103	69	69	3	3	37580	19511	1	1	1	817.401	1632.79	2	1632.79	-0.0027	0	52.98	1.1e-05	K	SAPQSIWYGEDRPK	Y
4	1	1::Solyc07g047850.3.1		2472	25103	69	69	3	3	37581	22593	1	1	1	545.27	1632.79	3	1632.79	-0.0027	0	32.98	0.00081	K	SAPQSIWYGEDRPK	Y
4	1	1::Solyc07g047850.3.1		2472	25103	69	69	3	3	37582	19587	1	1	1	817.401	1632.79	2	1632.79	-0.0026	0	76.86	6.2e-08	K	SAPQSIWYGEDRPK	Y
4	1	1::Solyc07g047850.3.1		2472	25103	69	69	3	3	37583	19131	1	1	1	545.27	1632.79	3	1632.79	-0.0025	0	48.25	3e-05	K	SAPQSIWYGEDRPK	Y
4	1	1::Solyc07g047850.3.1		2472	25103	69	69	3	3	37584	18962	1	1	1	545.27	1632.79	3	1632.79	-0.0024	0	53.01	1.1e-05	K	SAPQSIWYGEDRPK	Y
4	1	1::Solyc07g047850.3.1		2472	25103	69	69	3	3	37586	19578	1	1	1	545.27	1632.79	3	1632.79	-0.0019	0	36.72	0.00036	K	SAPQSIWYGEDRPK	Y
4	1	1::Solyc07g047850.3.1		2472	25103	69	69	3	3	37587	23340	1	1	1	545.27	1632.79	3	1632.79	-0.0018	0	28.82	0.002	K	SAPQSIWYGEDRPK	Y
4	1	1::Solyc07g047850.3.1		2472	25103	69	69	3	3	37588	19041	1	1	1	545.27	1632.79	3	1632.79	-0.0018	0	61.89	1.6e-06	K	SAPQSIWYGEDRPK	Y
4	1	1::Solyc07g047850.3.1		2472	25103	69	69	3	3	37590	20258	1	1	1	817.401	1632.79	2	1632.79	-0.0014	0	58.88	3e-06	K	SAPQSIWYGEDRPK	Y
4	1	1::Solyc07g047850.3.1		2472	25103	69	69	3	3	37591	19883	1	1	1	817.402	1632.79	2	1632.79	-0.0012	0	77.14	5.8e-08	K	SAPQSIWYGEDRPK	Y
4	1	1::Solyc07g047850.3.1		2472	25103	69	69	3	3	37592	22588	1	1	1	817.402	1632.79	2	1632.79	-0.0012	0	62.23	1.5e-06	K	SAPQSIWYGEDRPK	Y
4	1	1::Solyc07g047850.3.1		2472	25103	69	69	3	3	37593	19457	1	1	1	545.27	1632.79	3	1632.79	-0.0011	0	56.66	4.9e-06	K	SAPQSIWYGEDRPK	Y
4	1	1::Solyc07g047850.3.1		2472	25103	69	69	3	3	37594	20492	1	1	1	545.27	1632.79	3	1632.79	-0.0009	0	51.35	1.5e-05	K	SAPQSIWYGEDRPK	Y
4	1	1::Solyc07g047850.3.1		2472	25103	69	69	3	3	37596	20617	1	1	1	545.27	1632.79	3	1632.79	-0.0007	0	59.57	2.6e-06	K	SAPQSIWYGEDRPK	Y
4	1	1::Solyc07g047850.3.1		2472	25103	69	69	3	3	37597	19943	1	1	1	817.402	1632.79	2	1632.79	-0.0007	0	44.92	6.1e-05	K	SAPQSIWYGEDRPK	Y
4	1	1::Solyc07g047850.3.1		2472	25103	69	69	3	3	37598	20564	1	1	1	817.402	1632.79	2	1632.79	-0.0005	0	48.19	3e-05	K	SAPQSIWYGEDRPK	Y
4	1	1::Solyc07g047850.3.1		2472	25103	69	69	3	3	37599	19942	1	1	1	545.27	1632.79	3	1632.79	-0.0005	0	51.32	1.5e-05	K	SAPQSIWYGEDRPK	Y
4	1	1::Solyc07g047850.3.1		2472	25103	69	69	3	3	37601	26681	1	1	1	545.27	1632.79	3	1632.79	-0.0005	0	22.07	0.0085	K	SAPQSIWYGEDRPK	Y
4	1	1::Solyc07g047850.3.1		2472	25103	69	69	3	3	37602	20061	1	1	1	545.27	1632.79	3	1632.79	-0.0004	0	55.46	6.3e-06	K	SAPQSIWYGEDRPK	Y
4	1	1::Solyc07g047850.3.1		2472	25103	69	69	3	3	37603	20516	1	1	1	545.27	1632.79	3	1632.79	-0.0004	0	36.61	0.00037	K	SAPQSIWYGEDRPK	Y
4	1	1::Solyc07g047850.3.1		2472	25103	69	69	3	3	37604	20372	1	1	1	545.27	1632.79	3	1632.79	-0.0004	0	35.68	0.00051	K	SAPQSIWYGEDRPK	Y
4	1	1::Solyc07g047850.3.1		2472	25103	69	69	3	3	37605	23485	1	1	1	545.27	1632.79	3	1632.79	-0.0004	0	26.96	0.003	K	SAPQSIWYGEDRPK	Y
4	1	1::Solyc07g047850.3.1		2472	25103	69	69	3	3	37606	20091	1	1	1	817.402	1632.79	2	1632.79	-0.0001	0	30.62	0.0013	K	SAPQSIWYGEDRPK	Y
4	1	1::Solyc07g047850.3.1		2472	25103	69	69	3	3	37608	20124	1	1	1	545.27	1632.79	3	1632.79	0	0	44.73	6.4e-05	K	SAPQSIWYGEDRPK	Y
4	1	1::Solyc07g047850.3.1		2472	25103	69	69	3	3	37609	20115	1	1	1	545.27	1632.79	3	1632.79	0	0	35.19	0.0005	K	SAPQSIWYGEDRPK	Y
4	1	1::Solyc07g047850.3.1		2472	25103	69	69	3	3	37610	20283	1	1	1	545.27	1632.79	3	1632.79	0.0001	0	51.94	1.3e-05	K	SAPQSIWYGEDRPK	Y
4	1	1::Solyc07g047850.3.1		2472	25103	69	69	3	3	37613	23258	1	1	1	545.271	1632.79	3	1632.79	0.0004	0	35.93	0.00043	K	SAPQSIWYGEDRPK	Y
4	1	1::Solyc07g047850.3.1		2472	25103	69	69	3	3	37614	19713	1	1	1	817.402	1632.79	2	1632.79	0.0005	0	77.04	6e-08	K	SAPQSIWYGEDRPK	Y
4	1	1::Solyc07g047850.3.1		2472	25103	69	69	3	3	37615	19645	1	1	1	545.271	1632.79	3	1632.79	0.0006	0	50.01	2e-05	K	SAPQSIWYGEDRPK	Y
4	1	1::Solyc07g047850.3.1		2472	25103	69	69	3	3	37616	12169	1	1	1	817.403	1632.79	2	1632.79	0.001	0	51.81	1.4e-05	K	SAPQSIWYGEDRPK	Y
4	1	1::Solyc07g047850.3.1		2472	25103	69	69	3	3	37617	19773	1	1	1	817.403	1632.79	2	1632.79	0.0012	0	76.94	6.1e-08	K	SAPQSIWYGEDRPK	Y
4	1	1::Solyc07g047850.3.1		2472	25103	69	69	3	3	37618	9730	1	1	1	817.403	1632.79	2	1632.79	0.0012	0	45.34	5.6e-05	K	SAPQSIWYGEDRPK	Y
4	1	1::Solyc07g047850.3.1		2472	25103	69	69	3	3	37673	18477	1	1	1	817.902	1633.79	2	1632.79	1.0002	0	76.4	6.9e-08	K	SAPQSIWYGEDRPK	Y
4	1	1::Solyc07g047850.3.1		2472	25103	69	69	3	3	37674	18787	1	1	1	545.604	1633.79	3	1632.79	1.0004	0	39.78	0.00019	K	SAPQSIWYGEDRPK	Y
4	1	1::Solyc07g047850.3.1		2472	25103	69	69	3	3	37676	21269	1	1	1	545.604	1633.79	3	1632.79	1.0015	0	29.18	0.0018	K	SAPQSIWYGEDRPK	Y
4	1	1::Solyc07g047850.3.1		2472	25103	69	69	3	3	37677	21369	1	1	1	817.903	1633.79	2	1632.79	1.0018	0	57.93	3.7e-06	K	SAPQSIWYGEDRPK	Y
4	1	1::Solyc07g047850.3.1		2472	25103	69	69	3	3	37678	23732	1	1	1	817.903	1633.79	2	1632.79	1.0025	0	30.93	0.0013	K	SAPQSIWYGEDRPK	Y
4	1	1::Solyc07g047850.3.1		2472	25103	69	69	3	3	52156	16643	1	1	1	654.673	1961	3	1961	-0.003	1	51.79	1.5e-05	R	TVKSAPQSIWYGEDRPK	Y
4	1	1::Solyc07g047850.3.1		2472	25103	69	69	3	3	52157	16744	1	1	1	491.258	1961	4	1961	0.0006	1	21.01	0.012	R	TVKSAPQSIWYGEDRPK	Y
4	1	1::Solyc07g047850.3.1		2472	25103	69	69	3	3	52170	16903	1	1	1	655.008	1962	3	1961	1.0019	1	46.91	5e-05	R	TVKSAPQSIWYGEDRPK	Y
4	1	1::Solyc07g047850.3.1		2472	25103	69	69	3	3	52171	16831	1	1	1	982.009	1962	2	1961	1.0026	1	79.77	4.8e-08	R	TVKSAPQSIWYGEDRPK	Y
4	1	1::Solyc07g047850.3.1		2472	25103	69	69	3	3	52173	16796	1	1	1	982.01	1962.01	2	1961	1.0043	1	70.26	4.2e-07	R	TVKSAPQSIWYGEDRPK	Y
4	1	1::Solyc07g047850.3.1		2472	25103	69	69	3	3	53060	27842	1	1	1	668.678	2003.01	3	2003.01	-0.0002	1	45.69	0.00012	R	TVKSAPQSIWYGEDRPK	Y	Acetyl (K)	0.00100000000000000.0
4	1	1::Solyc07g047850.3.1		2472	25103	69	69	3	3	53061	28091	1	1	1	668.678	2003.01	3	2003.01	0.0002	1	50.22	2e-05	R	TVKSAPQSIWYGEDRPK	Y	Acetyl (K)	0.00100000000000000.0
4	1	1::Solyc07g047850.3.1		2472	25103	69	69	3	3	53062	28059	1	1	1	668.678	2003.01	3	2003.01	0.0002	1	35.56	0.00046	R	TVKSAPQSIWYGEDRPK	Y	Acetyl (K)	0.00100000000000000.0
4	1	1::Solyc07g047850.3.1		2472	25103	69	69	3	3	53063	27652	1	1	1	1002.51	2003.01	2	2003.01	0.001	1	103.74	2.9e-10	R	TVKSAPQSIWYGEDRPK	Y	Acetyl (K)	0.00100000000000000.0
4	1	1::Solyc07g047850.3.1		2472	25103	69	69	3	3	53064	27597	1	1	1	668.678	2003.01	3	2003.01	0.0011	1	62.75	1.3e-06	R	TVKSAPQSIWYGEDRPK	Y	Acetyl (K)	0.00100000000000000.0
4	1	1::Solyc07g047850.3.1		2472	25103	69	69	3	3	53065	28262	1	1	1	668.678	2003.01	3	2003.01	0.0024	1	49.78	2.1e-05	R	TVKSAPQSIWYGEDRPK	Y	Acetyl (K)	0.00100000000000000.0
4	1	1::Solyc07g047850.3.1		2472	25103	69	69	3	3	53095	25909	1	1	1	1003.01	2004.01	2	2003.01	0.9948	1	23.95	0.0072	R	TVKSAPQSIWYGEDRPK	Y	Acetyl (K)	0.00100000000000000.0
4	1	1::Solyc07g047850.3.1		2472	25103	69	69	3	3	56731	21084	1	1	1	540.785	2159.11	4	2159.11	-0.0003	2	33.81	0.00067	R	RTVKSAPQSIWYGEDRPK	Y	Acetyl (K)	0.000100000000000000.0
4	1	1::Solyc07g047850.3.1		2472	25103	69	69	3	3	56732	21014	1	1	1	720.712	2159.11	3	2159.11	0.0006	2	54.28	8.1e-06	R	RTVKSAPQSIWYGEDRPK	Y	Acetyl (K)	0.000100000000000000.0
4	1	1::Solyc07g047850.3.1		2472	25103	69	69	3	3	56751	13458	1	1	1	541.041	2160.13	4	2159.11	1.0214	2	26.19	0.0035	R	RTVKSAPQSIWYGEDRPK	Y	Acetyl (K)	0.000100000000000000.0

## Sheet: Supplemental Table 3
Supplemental Table 3. Prediction and detection of potential off-target sites caused by CRISPR/Cas9-editing of GNAT2.
Target name	Target region	Chromosome	Position	Direction	Mismatches	Bulge Size	计算	计算	Locus	ITAG4.0 annotation	Results of sequencing amplicons	Sequence confirmation of WT	Sequence confirmation of gnat2-1	Sequence confirmation of gnat2-2
Off-target predicted by Cas-OFFinder
target1-1	GCGTAGAA[GTGGAAAGTAAG]	SL2.50ch09	2480925-2480947 exonic	-	4	1	#VALUE!	#VALUE!	Solyc09g009140	Gamma-tubulin complex component 3 (AHRD V1 **** A8NXM0_COPC7); contains Interpro domain(s) IPR015697 Gamma tubulin complex protein 3	Sequences were identical between mutants and MicroTom
target1-2	CACTTGAA[TTGGTTACTAAG]	SL2.50ch12	5074297-5074319 intronic	-	4	1	#VALUE!	#VALUE!	Solyc12g014250	Phosphoenolpyruvate carboxylase 1 (AHRD V1 ***- Q9SCB3_SOLLC); contains Interpro domain(s) IPR015813 Pyruvate/Phosphoenolpyruvate kinase, catalytic core IPR001449 Phosphoenolpyruvate carboxylase	Sequences were identical between mutants and MicroTom
target1-3	GAGTAAAA[GTGGATCCTATG]	SL2.50ch06	43815805-43815827 exonic	-	4	1	#VALUE!	#VALUE!	Solyc06g071230	MYB transcription factor (AHRD V1 **** A1DR86_CATRO); contains Interpro domain(s) IPR017930 Myb-type HTH DNA-binding domain	Sequences were identical between mutants and MicroTom

## Sheet: Supplemental Table 4
Supplemental Table 4. Primers used in this study.
Primers for plasmid construction
Name	Sequence
GNAT2-1300-S	ggtcgacatttaaatactagtATGCAAATGCAAACTCTCCAC
GNAT2-1300-A	gcccttgctcaccatggtaccATACATGGGGTACCAGAACATT
GNAT2-1305-35S-S	gagctcggtacccggggatccTATGCAAATGCAAACTCTCCAC
GNAT2-1305-35S-A	agctacttaccatggggccgaggcggccTCACTTTCCGGGTACAAAGTTTGTGG
pBSE402-BsF-GNAT2	ATATATGGTCTCGATTGAGTAGAAGTGGATACTAAGGTT
pBSE402-F0-GNAT2	TGAGTAGAAGTGGATACTAAGGTTTTAGAGCTAGAAATAGC
pBSE402-R0-GNAT2	AACAAAGCTAGCCTTCAAGTTACAATCTCTTAGTCGACTCTAC
pBSE402-BsR-GNAT2	ATTATTGGTCTCGAAACAAAGCTAGCCTTCAAGTTACAA
pGEX-ΔLhcb2-S	gatctggttccgcgtggatccATGAGACGCACTGTTAAAAG
pGEX-ΔLhcb2-A	acccgggaattccggggatccAGCTGAGAGTCCAGCAGTGT
pMAL-C2-mGNAT2-S	atggaggccggatccCAACCTTCAAATCAGTTGCCAT
pMAL-C2-mGNAT2-A	ctgcaggacgaattcCTAATACATGGGGTACCAGAACATTC
Lhcb2-1305-35S-S	gagctcggtacccggggatccTATGGCCACTTGTGCAATTCAAC
Lhcb2-1305-35S-A	caggtcgactctagaggatccCTTTCCGGGTACAAAGTTTGTGG
Primers for transgentic plants identification
Name	Sequence
Cas9-S	CAGCTGGTGCAGACCTACAA
Cas9-A	CGAACAGGTGGGCATAGGTT
GNAT2-CRISPR-T1-S	AGCTCAAAGGACGCAAACC
GNAT2-CRISPR-T1-A	ACAATAGTGGGTCTGCAACAC
1305-S	CTTACGACTCAATGACAAGAAGAAAAT
1305-A	CTCACTTATCGTCATCGTCCTTGT
Primers for site-directed mutagenesis
Name	Sequence
GNAT2-C131A-S	TGATCTCCAAGATTTAGCTGATAAGGTTGGTTGGC
GNAT2-C131A-A	GCCAACCAACCTTATCAGCTAAATCTTGGAGATCA
Lhcb2-K6Q-S	ATGAGACGCACTGTTCAAAGCGCTCCTCAAAGC
Lhcb2-K6Q-A	GCTTTGAGGAGCGCTTTGAACAGTGCGTCTCAT
Lhcb2-K20R-S	ACGGAGAAGACCGTCCTAGGTACTTGGGCCCAT
Lhcb2-K20R-A	ATGGGCCCAAGTACCTAGGACGGTCTTCTCCGT
	The red font represents the mutated sites
Primers for qRT-PCR analysis
Name	Sequence	Accession number
Q-Actin-F	TTGCTGACCGTATGAGCAAG	Solyc11g005330
Q-Actin-R	GGACAATGGATGGACCAGAC
Q-EFa-F	ATTGGAAATGGATATGCTCCA	Solyc06g005060
Q-EFa-R	TCCTTACCTGAACGCCTGTCA
Q-GNAT2-F	TGATCCAGAGGGAATTAAGGG	Solyc10g074910
Q-GNAT2-R	TCTCAGAATCCAACAGCCACAT
