# Supplementary material for: Chloroplast acetyltransferase GNAT2 acts as a redox-regulated switch for state transitions in tomato
Source: Mol Hortic. 2025 Aug 6;5:39. doi: 10.1186/s43897-025-00164-0 (PMC12326663; doi:10.1186/s43897-025-00164-0)
Supplement: Supplementary file 4 — Supplementary Material 4. [file 43897_2025_164_MOESM4_ESM.xlsx]

## Sheet: Figure 1
Figure 1B
	Ordinary one-way ANOVA (Unpaired) *: P < 0.05;**: P < 0.01; ***: P < 0.001; ns = not significant
	Tukey's multiple comparisons test	Mean Diff.	95.00% CI of diff.	Significant (P < 0.05)?	Summary	P Value
	WT vs. OX6	0.02714	-0.2084 to 0.2627	No	ns	0.9849
	WT vs. gnat2-1	-0.5146	-0.7501 to -0.2791	Yes	***	0.0002
	WT vs. gnat2-2	-0.4994	-0.7538 to -0.2450	Yes	***	0.0005
	OX6 vs. gnat2-1	-0.5417	-0.7773 to -0.3062	Yes	***	0.0001
	OX6 vs. gnat2-2	-0.5266	-0.7810 to -0.2722	Yes	***	0.0003
	gnat2-1 vs. gnat2-2	0.01517	-0.2392 to 0.2696	No	ns	0.9978
Figure 1D
	Two-tailed Student's test *: P < 0.05;**: P < 0.01; ***: P < 0.001; ns = not significant
	Unpaired two tailed t-test comparison	df	Significant (P < 0.05)?	Summary	P Value
	WT GL vs. WT FR	4	Yes	***	0.0007
	OX6 GL vs. OX6 FR	10	Yes	***	2.9231×10-5
	gnat2-1 GL vs. gnat2-1 FR	8	No	ns	0.7124
	gnat2-2 GL vs. gnat2-2 FR	7	No	ns	0.0655
Figure 1G
	Ordinary two-way ANOVA (Unpaired, within each column, compare rows) *: P < 0.05;**: P < 0.01; ***: P < 0.001; ns = not significant
	Tukey's multiple comparisons test	Mean Diff.	95.00% CI of diff.	Significant (P < 0.05)?	Summary	P Value
	CL
	WT vs. OX6	-0.2417	-8.726 to 8.243	No	ns	0.9998
	WT vs. gnat2-1	-11.25	-19.73 to -2.763	Yes	**	0.0055
	WT vs. gnat2-2	-11.76	-20.24 to -3.272	Yes	**	0.0035
	OX6 vs. gnat2-1	-11.01	-19.49 to -2.521	Yes	**	0.0067
	OX6 vs. gnat2-2	-11.51	-20.00 to -3.030	Yes	**	0.0043
	gnat2-1 vs. gnat2-2	-0.509	-8.994 to 7.976	No	ns	0.9985
	FL
	WT vs. OX6	6.294	-3.564 to 16.15	No	ns	0.3288
	WT vs. gnat2-1	3.217	-5.682 to 12.12	No	ns	0.7652
	WT vs. gnat2-2	4.477	-4.817 to 13.77	No	ns	0.5706
	OX6 vs. gnat2-1	-3.077	-12.56 to 6.409	No	ns	0.8184
	OX6 vs. gnat2-2	-1.817	-11.68 to 8.041	No	ns	0.9594
	gnat2-1 vs. gnat2-2	1.26	-7.639 to 10.16	No	ns	0.9808

## Sheet: Figure 2
Figure 2B
	Ordinary two-way ANOVA (Unpaired) *: P < 0.05;**: P < 0.01; ***: P < 0.001; ns = not significant
	Tukey's multiple comparisons test	Mean Diff.	95.00% CI of diff.	Significant (P < 0.05)?	Summary	P Value
	WT:FL vs. WT:CL	-0.2214	-0.4912 to 0.04839	No	ns	0.1712
	OX6:CL vs. WT:CL	0.01953	-0.2174 to 0.2565	No	ns	>0.9999
	OX6:FL vs. WT:CL	-0.1692	-0.4190 to 0.08056	No	ns	0.3775
	gnat2-1:CL vs. WT:CL	-0.05125	-0.3010 to 0.1985	No	ns	0.9973
	gnat2-1:FL vs. WT:CL	-0.6428	-0.8642 to -0.4214	Yes	***	<0.0001
	gnat2-2:CL vs. WT:CL	0.06527	-0.1717 to 0.3022	No	ns	0.9842
	gnat2-2:FL vs. WT:CL	-0.6682	-0.8962 to -0.4402	Yes	***	<0.0001
	OX6:CL vs. WT:FL	0.2409	-0.01704 to 0.4989	No	ns	0.0807
	OX6:FL vs. WT:FL	0.05218	-0.2176 to 0.3220	No	ns	0.9981
	gnat2-1:CL vs. WT:FL	0.1701	-0.09964 to 0.4399	No	ns	0.4664
	gnat2-1:FL vs. WT:FL	-0.4214	-0.6652 to -0.1777	Yes	***	<0.0001
	gnat2-2:CL vs. WT:FL	0.2867	0.02870 to 0.5446	Yes	*	0.0212
	gnat2-2:FL vs. WT:FL	-0.4468	-0.6965 to -0.1970	Yes	***	<0.0001
	OX6:FL vs. OX6:CL	-0.1887	-0.4257 to 0.04821	No	ns	0.1983
	gnat2-1:CL vs. OX6:CL	-0.07078	-0.3077 to 0.1662	No	ns	0.9751
	gnat2-1:FL vs. OX6:CL	-0.6623	-0.8691 to -0.4555	Yes	***	<0.0001
	gnat2-2:CL vs. OX6:CL	0.04574	-0.1777 to 0.2691	No	ns	0.9973
	gnat2-2:FL vs. OX6:CL	-0.6877	-0.9016 to -0.4738	Yes	***	<0.0001
	gnat2-1:CL vs. OX6:FL	0.118	-0.1318 to 0.3677	No	ns	0.782
	gnat2-1:FL vs. OX6:FL	-0.4736	-0.6950 to -0.2522	Yes	***	<0.0001
	gnat2-2:CL vs. OX6:FL	0.2345	-0.002473 to 0.4714	No	ns	0.054
	gnat2-2:FL vs. OX6:FL	-0.499	-0.7270 to -0.2710	Yes	***	<0.0001
	gnat2-1:FL vs. gnat2-1:CL	-0.5915	-0.8129 to -0.3702	Yes	***	<0.0001
	gnat2-2:CL vs. gnat2-1:CL	0.1165	-0.1204 to 0.3535	No	ns	0.7466
	gnat2-2:FL vs. gnat2-1:CL	-0.6169	-0.8449 to -0.3889	Yes	***	<0.0001
	gnat2-2:CL vs. gnat2-1:FL	0.7081	0.5012 to 0.9149	Yes	***	<0.0001
	gnat2-2:FL vs. gnat2-1:FL	-0.02537	-0.2219 to 0.1711	No	ns	0.9999
	gnat2-2:FL vs. gnat2-2:CL	-0.7334	-0.9473 to -0.5196	Yes	***	<0.0001

## Sheet: Figure 3
Figure 3F
	Ordinary one-way ANOVA (Unpaired) *: P < 0.05;**: P < 0.01; ***: P < 0.001; ns = not significant
	Tukey's multiple comparisons test	Mean Diff.	95.00% CI of diff.	Significant (P < 0.05)?	Summary	P Value
	WT vs. gnat2-1	0.1627	0.09749 to 0.2278	Yes	***	<0.0001
	WT vs. gnat2-1/GNAT2	-0.02871	-0.09589 to 0.03847	No	ns	0.66
	WT vs. gnat2-1/GNAT2C131A	0.1705	0.1106 to 0.2305	Yes	***	<0.0001
	gnat2-1 vs. gnat2-1/GNAT2	-0.1914	-0.2585 to -0.1242	Yes	***	<0.0001
	gnat2-1 vs. gnat2-1/GNAT2C131A	0.007875	-0.05208 to 0.06783	No	ns	0.9845
	gnat2-1/GNAT2 vs. gnat2-1/GNAT2C131A	0.1992	0.1371 to 0.2614	Yes	***	<0.0001

## Sheet: Figure 4
Figure 4I
	Ordinary one-way ANOVA (Unpaired) *: P < 0.05;**: P < 0.01; ***: P < 0.001; ns = not significant
	Tukey's multiple comparisons test	Mean Diff.	95.00% CI of diff.	Significant (P < 0.05)?	Summary	P Value
	WT vs. gnat2-1	0.2052	0.1652 to 0.2451	Yes	***	<0.0001
	WT vs. gnat2-1/Lhcb2K6Q	0.1634	0.1234 to 0.2033	Yes	***	<0.0001
	WT vs. gnat2-1/Lhcb2K6R	0.2076	0.1676 to 0.2475	Yes	***	<0.0001
	gnat2-1 vs. gnat2-1/Lhcb2K6Q	-0.04181	-0.08355 to -7.122e-005	Yes	*	0.0495
	gnat2-1 vs. gnat2-1/Lhcb2K6R	0.002386	-0.03935 to 0.04412	No	ns	0.9984
	gnat2-1/Lhcb2K6Q vs. gnat2-1/Lhcb2K6R	0.0442	0.002457 to 0.08593	Yes	*	0.0359

## Sheet: Supplemental Figure 3
Supplemental Figure 3B
	Ordinary one-way ANOVA (Unpaired) *: P < 0.05;**: P < 0.01; ***: P < 0.001; ns = not significant
	Tukey's multiple comparisons test	Mean Diff.	95.00% CI of diff.	Significant (P < 0.05)?	Summary	P Value
	WT vs. OX6	0.7372	-0.09009 to 1.564	No	ns	0.1
	WT vs. gnat2-1	3.488	2.620 to 4.356	Yes	***	<0.0001
	WT vs. gnat2-2	2.183	1.338 to 3.028	Yes	***	<0.0001
	OX6 vs. gnat2-1	2.751	1.898 to 3.604	Yes	***	<0.0001
	OX6 vs. gnat2-2	1.446	0.6167 to 2.275	Yes	***	<0.0001
	gnat2-1 vs. gnat2-2	-1.305	-2.175 to -0.4347	Yes	***	0.0007

## Sheet: Supplemental Figure 4
Supplemental Figure 4A
	Ordinary two-way ANOVA (Unpaired, within each column, compare rows) *: P < 0.05;**: P < 0.01; ***: P < 0.001; ns = not significant
	Tukey's multiple comparisons test	Mean Diff.	95.00% CI of diff.	Significant (P < 0.05)?	Summary	P Value
	CL
	WT vs. OX6	-0.005439	-0.04746 to 0.03658	No	ns	0.984
	WT vs. gnat2-1	0.01164	-0.03038 to 0.05366	No	ns	0.8697
	WT vs. gnat2-2	0.003847	-0.03577 to 0.04346	No	ns	0.9931
	OX6 vs. gnat2-1	0.01708	-0.02721 to 0.06137	No	ns	0.7143
	OX6 vs. gnat2-2	0.009287	-0.03273 to 0.05130	No	ns	0.928
	gnat2-1 vs. gnat2-2	-0.007792	-0.04981 to 0.03423	No	ns	0.9555
	FL
	WT vs. OX6	-0.02086	-0.06870 to 0.02698	No	ns	0.6309
	WT vs. gnat2-1	0.02642	-0.02142 to 0.07426	No	ns	0.4396
	WT vs. gnat2-2	0.129	0.07786 to 0.1801	Yes	***	<0.0001
	OX6 vs. gnat2-1	0.04729	0.002996 to 0.09158	Yes	*	0.0333
	OX6 vs. gnat2-2	0.1499	0.1020 to 0.1977	Yes	***	<0.0001
	gnat2-1 vs. gnat2-2	0.1026	0.05474 to 0.1504	Yes	***	<0.0001
Supplemental Figure 4D
	Ordinary two-way ANOVA (Unpaired, within each column, compare rows) *: P < 0.05;**: P < 0.01; ***: P < 0.001; ns = not significant
	Tukey's multiple comparisons test	Mean Diff.	95.00% CI of diff.	Significant (P < 0.05)?	Summary	P Value
	CL
	WT vs. OX6	16.21	-343.3 to 375.7	No	ns	0.9993
	WT vs. gnat2-1	-34.19	-393.7 to 325.3	No	ns	0.9938
	WT vs. gnat2-2	-120.3	-479.7 to 239.2	No	ns	0.7998
	OX6 vs. gnat2-1	-50.39	-409.9 to 309.1	No	ns	0.9808
	OX6 vs. gnat2-2	-136.5	-496.0 to 223.0	No	ns	0.7321
	gnat2-1 vs. gnat2-2	-86.08	-445.6 to 273.4	No	ns	0.9143
	FL
	WT vs. OX6	-336	-695.5 to 23.47	No	ns	0.0736
	WT vs. gnat2-1	394.6	13.33 to 775.9	Yes	*	0.0404
	WT vs. gnat2-2	508.8	127.6 to 890.1	Yes	**	0.0055
	OX6 vs. gnat2-1	730.6	349.3 to 1112	Yes	***	<0.0001
	OX6 vs. gnat2-2	844.9	463.6 to 1226	Yes	***	<0.0001
	gnat2-1 vs. gnat2-2	114.2	-287.7 to 516.1	No	ns	0.8661
Supplemental Figure 4E
	Ordinary two-way ANOVA (Unpaired, within each column, compare rows) *: P < 0.05;**: P < 0.01; ***: P < 0.001; ns = not significant
	Tukey's multiple comparisons test	Mean Diff.	95.00% CI of diff.	Significant (P < 0.05)?	Summary	P Value
	CL
	WT vs. OX6	0.1226	-0.3071 to 0.5523	No	ns	0.8654
	WT vs. gnat2-1	0.538	0.1082 to 0.9677	Yes	**	0.0097
	WT vs. gnat2-2	0.2644	-0.1654 to 0.6941	No	ns	0.3563
	OX6 vs. gnat2-1	0.4154	-0.01435 to 0.8451	No	ns	0.0611
	OX6 vs. gnat2-2	0.1418	-0.2880 to 0.5715	No	ns	0.8072
	gnat2-1 vs. gnat2-2	-0.2736	-0.7033 to 0.1561	No	ns	0.3269
	FL
	WT vs. OX6	0.2303	-0.1994 to 0.6601	No	ns	0.4762
	WT vs. gnat2-1	0.6886	0.2589 to 1.118	Yes	***	0.0008
	WT vs. gnat2-2	0.6061	0.1503 to 1.062	Yes	**	0.0056
	OX6 vs. gnat2-1	0.4583	0.02858 to 0.8881	Yes	*	0.0331
	OX6 vs. gnat2-2	0.3757	-0.08008 to 0.8315	No	ns	0.1356
	gnat2-1 vs. gnat2-2	-0.08259	-0.5384 to 0.3732	No	ns	0.9603

## Sheet: Supplemental Figure 5
Supplemental Figure 5B
	Ordinary one-way ANOVA (Unpaired) *: P < 0.05;**: P < 0.01; ***: P < 0.001; ns = not significant
	Tukey's multiple comparisons test	Mean Diff.	95.00% CI of diff.	Significant (P < 0.05)?	Summary	P Value
	WT vs. OX6	2.275	-3.932 to 8.481	No	ns	0.7667
	WT vs. gnat2-1	-6.121	-11.37 to -0.8774	Yes	*	0.016
	WT vs. gnat2-2	-5.503	-10.59 to -0.4116	Yes	*	0.0293
	OX6 vs. gnat2-1	-8.396	-14.67 to -2.123	Yes	**	0.0043
	OX6 vs. gnat2-2	-7.778	-13.92 to -1.632	Yes	**	0.0077
	gnat2-1 vs. gnat2-2	0.6181	-4.555 to 5.791	No	ns	0.9889
Supplemental Figure 5C
	Ordinary one-way ANOVA (Unpaired) *: P < 0.05;**: P < 0.01; ***: P < 0.001; ns = not significant
	Tukey's multiple comparisons test	Mean Diff.	95.00% CI of diff.	Significant (P < 0.05)?	Summary	P Value
	WT vs. OX6	2.073	-1.406 to 5.552	No	ns	0.4118
	WT vs. gnat2-1	-3.774	-6.847 to -0.7020	Yes	**	0.0092
	WT vs. gnat2-2	-4.315	-7.230 to -1.400	Yes	**	0.001
	OX6 vs. gnat2-1	-5.847	-9.709 to -1.985	Yes	***	0.0007
	OX6 vs. gnat2-2	-6.388	-10.13 to -2.650	Yes	***	0.0001
	gnat2-1 vs. gnat2-2	-0.5408	-3.904 to 2.822	No	ns	0.9754
Supplemental Figure 5G
	Ordinary one-way ANOVA (Unpaired) *: P < 0.05;**: P < 0.01; ***: P < 0.001; ns = not significant
	Tukey's multiple comparisons test	Mean Diff.	95.00% CI of diff.	Significant (P < 0.05)?	Summary	P Value
	WT vs. OX6-5	0.188	-4.142 to 4.518	No	ns	0.9994
	WT vs. OX9-11	-1.022	-5.233 to 3.188	No	ns	0.9167
	WT vs. CR1-13	-6.065	-10.18 to -1.949	Yes	**	0.0015
	OX6-5 vs. OX9-11	-1.21	-4.994 to 2.574	No	ns	0.8303
	OX6-5 vs. CR1-13	-6.253	-9.933 to -2.574	Yes	***	0.0002
	OX9-11 vs. CR1-13	-5.043	-8.581 to -1.505	Yes	**	0.0022
Supplemental Figure 5H
	Ordinary one-way ANOVA (Unpaired) *: P < 0.05;**: P < 0.01; ***: P < 0.001; ns = not significant
	Tukey's multiple comparisons test	Mean Diff.	95.00% CI of diff.	Significant (P < 0.05)?	Summary	P Value
	WT vs. OX6-5	-1.601	-5.013 to 1.811	No	ns	0.6181
	WT vs. OX9-11	-0.6595	-4.189 to 2.870	No	ns	0.9627
	WT vs. CR1-13	-3.596	-6.875 to -0.3170	Yes	*	0.0253
	OX6-5 vs. OX9-11	0.9416	-1.537 to 3.420	No	ns	0.7591
	OX6-5 vs. CR1-13	-1.995	-4.102 to 0.1125	No	ns	0.0708
	OX9-11 vs. CR1-13	-2.936	-5.229 to -0.6437	Yes	**	0.0058
Supplemental Figure 5I
	Ordinary one-way ANOVA (Unpaired) *: P < 0.05;**: P < 0.01; ***: P < 0.001; ns = not significant
	Tukey's multiple comparisons test	Mean Diff.	95.00% CI of diff.	Significant (P < 0.05)?	Summary	P Value
	10 DPA vs. 22 DPA	-1.069	-3.019 to 0.8799	No	ns	0.5508
	10 DPA vs. 32 DPA	-0.9151	-3.095 to 1.264	No	ns	0.8049
	10 DPA vs. 35 DPA	-1.645	-3.595 to 0.3039	No	ns	0.1284
	10 DPA vs. 39 DPA	-1.869	-3.818 to 0.08032	No	ns	0.0645
	10 DPA vs. Flower	-2.44	-4.390 to -0.4911	Yes	*	0.0101
	10 DPA vs. Root	-1.483	-3.432 to 0.4668	No	ns	0.2055
	10 DPA vs. Leave	-6.193	-8.373 to -4.014	Yes	***	<0.0001
	22 DPA vs. 32 DPA	0.1543	-2.025 to 2.334	No	ns	>0.9999
	22 DPA vs. 35 DPA	-0.5759	-2.525 to 1.373	No	ns	0.959
	22 DPA vs. 39 DPA	-0.7996	-2.749 to 1.150	No	ns	0.8214
	22 DPA vs. Flower	-1.371	-3.320 to 0.5783	No	ns	0.2775
	22 DPA vs. Root	-0.4131	-2.362 to 1.536	No	ns	0.9935
	22 DPA vs. Leave	-5.124	-7.303 to -2.944	Yes	***	<0.0001
	32 DPA vs. 35 DPA	-0.7303	-2.910 to 1.449	No	ns	0.9244
	32 DPA vs. 39 DPA	-0.9539	-3.133 to 1.226	No	ns	0.7731
	32 DPA vs. Flower	-1.525	-3.705 to 0.6541	No	ns	0.2823
	32 DPA vs. Root	-0.5674	-2.747 to 1.612	No	ns	0.9789
	32 DPA vs. Leave	-5.278	-7.665 to -2.891	Yes	***	<0.0001
	35 DPA vs. 39 DPA	-0.2236	-2.173 to 1.726	No	ns	0.9999
	35 DPA vs. Flower	-0.795	-2.744 to 1.154	No	ns	0.8253
	35 DPA vs. Root	0.1629	-1.786 to 2.112	No	ns	>0.9999
	35 DPA vs. Leave	-4.548	-6.727 to -2.368	Yes	***	<0.0001
	39 DPA vs. Flower	-0.5714	-2.521 to 1.378	No	ns	0.9606
	39 DPA vs. Root	0.3865	-1.563 to 2.336	No	ns	0.9956
	39 DPA vs. Leave	-4.324	-6.504 to -2.145	Yes	***	0.0001
	Flower vs. Root	0.9579	-0.9914 to 2.907	No	ns	0.6682
	Flower vs. Leave	-3.753	-5.932 to -1.573	Yes	***	0.0006
	Root vs. Leave	-4.711	-6.890 to -2.531	Yes	***	<0.0001
Supplemental Figure 5K
	Ordinary two-way ANOVA (Unpaired, within each column, compare rows) *: P < 0.05;**: P < 0.01; ***: P < 0.001; ns = not significant
	Tukey's multiple comparisons test	Mean Diff.	95.00% CI of diff.	Significant (P < 0.05)?	Summary	P Value
	20 DPA
	WT vs. OX6	-0.06087	-0.7063 to 0.5846	No	ns	0.9949
	WT vs. gnat2-1	0.8828	0.3326 to 1.433	Yes	***	0.0003
	WT vs. gnat2-2	0.8277	0.2609 to 1.395	Yes	**	0.0012
	OX6 vs. gnat2-1	0.9437	0.3418 to 1.546	Yes	***	0.0004
	OX6 vs. gnat2-2	0.8886	0.2715 to 1.506	Yes	**	0.0014
	gnat2-1 vs. gnat2-2	-0.05507	-0.5718 to 0.4617	No	ns	0.9926
	30 DPA
	WT vs. OX6	0.1432	-0.5078 to 0.7942	No	ns	0.941
	WT vs. gnat2-1	0.4157	-0.1865 to 1.018	No	ns	0.2821
	WT vs. gnat2-2	0.2375	-0.3725 to 0.8475	No	ns	0.7447
	OX6 vs. gnat2-1	0.2726	-0.3426 to 0.8877	No	ns	0.6606
	OX6 vs. gnat2-2	0.09433	-0.5284 to 0.7170	No	ns	0.9795
	gnat2-1 vs. gnat2-2	-0.1782	-0.7498 to 0.3934	No	ns	0.8509
	40 DPA
	WT vs. OX6	0.03475	-0.4723 to 0.5418	No	ns	0.998
	WT vs. gnat2-1	-0.0795	-0.5865 to 0.4275	No	ns	0.9773
	WT vs. gnat2-2	0.06358	-0.4247 to 0.5519	No	ns	0.9868
	OX6 vs. gnat2-1	-0.1142	-0.6487 to 0.4202	No	ns	0.9455
	OX6 vs. gnat2-2	0.02884	-0.4879 to 0.5456	No	ns	0.9989
	gnat2-1 vs. gnat2-2	0.1431	-0.3737 to 0.6598	No	ns	0.8902

## Sheet: Supplemental Figure 10
Supplemental Figure 10E
	Ordinary one-way ANOVA (Unpaired) *: P < 0.05;**: P < 0.01; ***: P < 0.001; ns = not significant
	Tukey's multiple comparisons test	Mean Diff.	95.00% CI of diff.	Significant (P < 0.05)?	Summary	P Value
	WT vs. gnat2-1	-0.004409	-0.03022 to 0.02141	No	ns	0.9958
	WT vs. gnat2-1/Lhcb2K6Q	0.01259	-0.01213 to 0.03730	No	ns	0.6628
	WT vs. gnat2-1/Lhcb2K6R	0.002237	-0.02428 to 0.02876	No	ns	0.9999
	WT vs. gnat2-1/GNAT2	-0.01207	-0.03945 to 0.01532	No	ns	0.7827
	WT vs. gnat2-1/GNAT2C131A	-0.009916	-0.03514 to 0.01531	No	ns	0.8528
	gnat2-1 vs. gnat2-1/Lhcb2K6Q	0.017	-0.007719 to 0.04171	No	ns	0.3385
	gnat2-1 vs. gnat2-1/Lhcb2K6R	0.006646	-0.01988 to 0.03317	No	ns	0.9759
	gnat2-1 vs. gnat2-1/GNAT2	-0.007656	-0.03504 to 0.01972	No	ns	0.9614
	gnat2-1 vs. gnat2-1/GNAT2C131A	-0.005506	-0.03073 to 0.01971	No	ns	0.9869
	gnat2-1/Lhcb2K6Q vs. gnat2-1/Lhcb2K6R	-0.01035	-0.03580 to 0.01510	No	ns	0.8343
	gnat2-1/Lhcb2K6Q vs. gnat2-1/GNAT2	-0.02465	-0.05100 to 0.001695	No	ns	0.0791
	gnat2-1/Lhcb2K6Q vs. gnat2-1/GNAT2C131A	-0.0225	-0.04660 to 0.001592	No	ns	0.0801
	gnat2-1/Lhcb2K6R vs. gnat2-1/GNAT2	-0.0143	-0.04235 to 0.01375	No	ns	0.6616
	gnat2-1/Lhcb2K6R vs. gnat2-1/GNAT2C131A	-0.01215	-0.03810 to 0.01379	No	ns	0.7363
	gnat2-1/SNAT1 vs. gnat2-1/GNAT2C131A	0.002149	-0.02467 to 0.02897	No	ns	0.9999

## Sheet: Supplemental Figure 13
Supplemental Figure 13B
	Ordinary one-way ANOVA (Unpaired) *: P < 0.05;**: P < 0.01; ***: P < 0.001; ns = not significant
	Tukey's multiple comparisons test	Mean Diff.	95.00% CI of diff.	Significant (P < 0.05)?	Summary	P Value
	Col-0 vs. cand2-1	0.03764	-0.3226 to 0.3979	No	ns	0.9917
	Col-0 vs. gnat2	-0.05295	-0.4132 to 0.3073	No	ns	0.9777
	Col-0 vs. gnat2 + melatonin	-0.04472	-0.4049 to 0.3155	No	ns	0.9863
	cand2-1 vs. gnat2	-0.09059	-0.4508 to 0.2696	No	ns	0.9013
	cand2-1 vs. gnat2 + melatonin	-0.08236	-0.4426 to 0.2779	No	ns	0.9234
	gnat2 vs. gnat2 + melatonin	0.00823	-0.3520 to 0.3685	No	ns	>0.9999
Supplemental Figure 13D
	Two-tailed Student's test *: P < 0.05;**: P < 0.01; ***: P < 0.001; ns = not significant
	Unpaired two tailed t-test comparison	df	Significant (P < 0.05)?	Summary	P Value
	Col-0 mock vs. Col-0 + melatonin	240	Yes	***	<0.0001
	cand2-1 mock vs. cand2-1 + melatonin	175	No	ns	0.5169
	gnat2 mock vs. gnat2 + melatonin	185	Yes	***	<0.0001
Supplemental Figure 13E
	Ordinary one-way ANOVA (Unpaired) *: P < 0.05;**: P < 0.01; ***: P < 0.001; ns = not significant
	Tukey's multiple comparisons test	Mean Diff.	95.00% CI of diff.	Significant (P < 0.05)?	Summary	P Value
	Col-0 vs. cand2-1	0.001339	-0.02296 to 0.02564	No	ns	0.9988
	Col-0 vs. gnat2	-0.1771	-0.2001 to -0.1540	Yes	***	<0.0001
	Col-0 vs. gnat2 + melatonin	-0.1837	-0.2068 to -0.1606	Yes	***	<0.0001
	cand2-1 vs. gnat2	-0.1784	-0.2027 to -0.1541	Yes	***	<0.0001
	cand2-1 vs. gnat2 + melatonin	-0.185	-0.2093 to -0.1607	Yes	***	<0.0001
	gnat2 vs. gnat2 + melatonin	-0.006644	-0.02970 to 0.01641	No	ns	0.8656
